# Supplementary material for: Insights into adenosine A2A receptor activation through cooperative modulation of agonist and allosteric lipid interactions
Source: PLoS Comput Biol. 2020 Apr 16;16(4):e1007818. doi: 10.1371/journal.pcbi.1007818 (PMC7188303; doi:10.1371/journal.pcbi.1007818)
Supplement: S1 File — This zip file contains a README document with data and software description as well as topology, scripts and input files within the corresponding generated folders. (ZIP) [file pcbi.1007818.s001.zip]

Archive with 58 entries (49 files):
- S1 File/
- S1 File/README
- S1 File/TOPOLOGY/
- S1 File/ACEMD_scripts/
- S1 File/ACEMD_scripts/restrain_mainchain.tcl
- S1 File/ACEMD_scripts/restrain_protein.tcl
- S1 File/ACEMD input/
- S1 File/TOPOLOGY/toppar/
- S1 File/TOPOLOGY/toppar/par_water_ions.prm
- S1 File/TOPOLOGY/toppar/par_all36_na.prm
- S1 File/TOPOLOGY/toppar/par_all36_cgenff.prm
- S1 File/TOPOLOGY/toppar/par_all36_prot.prm
- S1 File/TOPOLOGY/toppar/par_all36_carb.prm
- S1 File/TOPOLOGY/toppar/par_all36_lipid.prm
- S1 File/ACEMD input/ADN + DOPC/
- S1 File/ACEMD input/ADN + DOPC/step0.1.in
- S1 File/ACEMD input/ADN + DOPC/step0.4.in
- S1 File/ACEMD input/ADN + DOPC/step0.0.in
- S1 File/ACEMD input/ADN + DOPC/step0.3.in
- S1 File/ACEMD input/ADN + DOPC/step0.2.in
- S1 File/ACEMD input/ADN + DOPC/step1.0.in
- S1 File/ACEMD input/ADN + DOPC/step5_assembly.pdb
- S1 File/ACEMD input/ADN + DOPC/step5_assembly.psf
- S1 File/ACEMD input/ADN + DOPC/restrain_protein.tcl
- S1 File/ACEMD input/ADN + DOPC/restrain_mainchain.tcl
- S1 File/ACEMD input/ADN + DOPG/
- S1 File/ACEMD input/ADN + DOPG/step0.1.in
- S1 File/ACEMD input/ADN + DOPG/step0.2.in
- S1 File/ACEMD input/ADN + DOPG/step0.0.in
- S1 File/ACEMD input/ADN + DOPG/step1.0.in
- S1 File/ACEMD input/ADN + DOPG/step0.4.in
- S1 File/ACEMD input/ADN + DOPG/step0.3.in
- S1 File/ACEMD input/ADN + DOPG/step5_assembly.pdb
- S1 File/ACEMD input/ADN + DOPG/step5_assembly.psf
- S1 File/ACEMD input/ADN + DOPG/restrain_protein.tcl
- S1 File/ACEMD input/ADN + DOPG/restrain_mainchain.tcl
- S1 File/ACEMD input/APO + DOPC/
- S1 File/ACEMD input/APO + DOPC/step0.0.in
- S1 File/ACEMD input/APO + DOPC/step0.1.in
- S1 File/ACEMD input/APO + DOPC/step0.3.in
- S1 File/ACEMD input/APO + DOPC/step0.2.in
- S1 File/ACEMD input/APO + DOPC/step0.4.in
- S1 File/ACEMD input/APO + DOPC/step1.0.in
- S1 File/ACEMD input/APO + DOPC/step5_assembly.pdb
- S1 File/ACEMD input/APO + DOPC/step5_assembly.psf
- S1 File/ACEMD input/APO + DOPC/restrain_protein.tcl
- S1 File/ACEMD input/APO + DOPC/restrain_mainchain.tcl
- S1 File/ACEMD input/APO + DOPG/
- S1 File/ACEMD input/APO + DOPG/step0.0.in
- S1 File/ACEMD input/APO + DOPG/step0.1.in
- S1 File/ACEMD input/APO + DOPG/step0.2.in
- S1 File/ACEMD input/APO + DOPG/step0.3.in
- S1 File/ACEMD input/APO + DOPG/step1.0.in
- S1 File/ACEMD input/APO + DOPG/step0.4.in
- S1 File/ACEMD input/APO + DOPG/step5_assembly.pdb
- S1 File/ACEMD input/APO + DOPG/step5_assembly.psf
- S1 File/ACEMD input/APO + DOPG/restrain_mainchain.tcl
- S1 File/ACEMD input/APO + DOPG/restrain_protein.tcl
