# Supplementary material for: Insights into adenosine A2A receptor activation through cooperative modulation of agonist and allosteric lipid interactions
Source: PLoS Comput Biol. 2020 Apr 16;16(4):e1007818. doi: 10.1371/journal.pcbi.1007818 (PMC7188303; doi:10.1371/journal.pcbi.1007818)
Supplement: S1 File — This zip file contains a README document with data and software description as well as topology, scripts and input files within the corresponding generated folders. (ZIP) [file pcbi.1007818.s001.zip › S1 File/README]

This public repository contains input files for ACEMD software in the following paper:

	Insights into Adenosine A2A receptor activation through cooperative modulation of agonist and allosteric lipid interactions.

Software: 

	ACEMD Molecular Dynamics [v2017.11.30] was used for this study in order to run Molecular dynamics simulations. (https://software.acellera.com/academic-download-acemd.html)

	For the analysis of the simulations, the VMD (v1.9.2) software was used. (https://www.ks.uiuc.edu/Research/vmd/current/ig.pdf). In particular, the lipid membrane and hydrogen bond analysis were performed using MEMBPLUGIN and Hydrogen Bonds within VMD (https://www.ks.uiuc.edu/Research/vmd/plugins/membrane/ and https://www.ks.uiuc.edu/Research/vmd/plugins/hbonds/ respectively)

Data Description:

	The high-resolution crystal structure of the antagonist-bound inactive state of human adenosine A2a receptor (PDB entry: 4EIY, https://www.rcsb.org/structure/4EIY) was completed using MODELLER (v9.14, https://salilab.org/modeller/download_installation.html), within the CHIMERA(v1.13) software (https://www.cgl.ucsf.edu/chimera/download.html). Then, each system was created using CHARMM-GUI website (http://www.charmm-gui.org/). 

	The paper analyzes systems: (i) APO in DOPC, (ii) ADN in DOPC, (iii) APO in DOPG, and (iv) ADN in DOPG 

	Topology files can be found under the folder TOPOLOGY, and input files necessary for running ACEMD software are in ACEMD scripts and ACEMD input.

	The input folder contains PDB and PSF files for the full systems (protein, membrane, K and Cl ions, water) for running unbiased MD.

Start an ACEMD simulation: 

	To start the simulations, the following steps will have to be followed:

	1 - Copy the Topology folder (TOPOLOGY/toppar) to your system folder:

		cp -r TOPOLOGY/toppar ACEMD_input/[YOUR FOLDER]/

	2 - You will have to copy the two scripts that are in the ACEMD_scripts folder, into your system folder that you want to simulate:
	
		cp ACEMD_script/*.tcl ACEMD_input/[YOUR FOLDER]/

	3 - Run the script using the VMD software :

		vmd < restrain_protein.tcl
		vmd < restrain_mainchain.tcl
	    	
		This will generate restrained structures for equilibration.

	4 - Create the output folder:

		mkdir step0/
		mkdir step1/

	5 - Run ACEMD software :	

		acemd --device [GPU nº] [acemdinput.in]
