# Supplementary material for: Insights into adenosine A2A receptor activation through cooperative modulation of agonist and allosteric lipid interactions
Source: PLoS Comput Biol. 2020 Apr 16;16(4):e1007818. doi: 10.1371/journal.pcbi.1007818 (PMC7188303; doi:10.1371/journal.pcbi.1007818)
Supplement: S1 File — This zip file contains a README document with data and software description as well as topology, scripts and input files within the corresponding generated folders. (ZIP) [file pcbi.1007818.s001.zip › S1 File/ACEMD input/ADN + DOPC/step1.0.in]

structure       		step5_assembly.psf
coordinates     		step5_assembly.pdb 

bincoordinates 			step0/step0.4_output.coor	
binvelocities  			step0/step0.4_output.vel	
extendedsystem 			step0/step0.4_output.xsc	

pme	                	yes	
pmegridspacing      		1.0	 

parameters      		toppar/par_all36_carb.prm
parameters      		toppar/par_all36_cgenff.prm
parameters      		toppar/par_all36_lipid.prm
parameters      		toppar/par_all36_prot.prm
parameters      		toppar/par_all36_na.prm
parameters      		toppar/par_all36_prot_carb.prm
parameters      		toppar/par_water_ions.prm

restart				on
restartfreq     		10000	
restartname			step1/step1.0_restart

energyfreq         		10000	
outputname			step1/step1.0_output
dcdfreq         		100000
dcdfile				step1/step1.0.dcd
wrap				on	

timestep			4.0	
hydrogenscale	        	4.0	
rigidbonds			all	
fullelectfrequency		2	
switching       		on	
cutoff          		9.0	
exclude         		scaled1-4	
1-4scaling      		1.0	

langevin                	on	
langevindamping         	0.1	
langevintemp            	300	
useconstantratio    		on	


run 				2000ns
