# Supplementary material for: Insights into adenosine A2A receptor activation through cooperative modulation of agonist and allosteric lipid interactions
Source: PLoS Comput Biol. 2020 Apr 16;16(4):e1007818. doi: 10.1371/journal.pcbi.1007818 (PMC7188303; doi:10.1371/journal.pcbi.1007818)
Supplement: S1 File — This zip file contains a README document with data and software description as well as topology, scripts and input files within the corresponding generated folders. (ZIP) [file pcbi.1007818.s001.zip › S1 File/ACEMD input/ADN + DOPC/restrain_protein.tcl]

mol load psf step5_assembly.psf pdb step5_assembly.pdb
set all [atomselect top all]
set sel [atomselect top "protein and noh"]
set sel2 [atomselect top "resname ADN and noh"]
$all set beta 0
$all set occupancy 0
$sel set beta 1
$sel2 set beta 1
$all writepdb protein.restrained.pdb

mol delete all;
quit
