# Supplementary material for: Insights into adenosine A2A receptor activation through cooperative modulation of agonist and allosteric lipid interactions
Source: PLoS Comput Biol. 2020 Apr 16;16(4):e1007818. doi: 10.1371/journal.pcbi.1007818 (PMC7188303; doi:10.1371/journal.pcbi.1007818)
Supplement: S1 File — This zip file contains a README document with data and software description as well as topology, scripts and input files within the corresponding generated folders. (ZIP) [file pcbi.1007818.s001.zip › S1 File/ACEMD input/ADN + DOPG/step0.0.in]

structure       		step5_assembly.psf
coordinates     		step5_assembly.pdb 
temperature     		300

celldimension 			81.727 81.756 98.722

pme	                	yes
pmegridspacing      		1.0


parameters      		toppar/par_all36_carb.prm
parameters      		toppar/par_all36_cgenff.prm
parameters      		toppar/par_all36_lipid.prm
parameters      		toppar/par_all36_prot.prm
parameters      		toppar/par_all36_na.prm
parameters      		toppar/par_all36_prot_carb.prm
parameters      		toppar/par_water_ions.prm


restart				on
restartfreq     		10000
restartname			step0/step0.0_restart

energyfreq         		10000
outputname			step0/step0.0_output
dcdfreq         		100000
dcdfile				step0/step0.0.dcd
wrap				on	

timestep			4.0	
hydrogenscale	        	4.0	
rigidbonds			all
fullelectfrequency		2
switching       		on
cutoff          		9.0	
exclude         		scaled1-4	
1-4scaling      		1.0	


langevin                	on
langevindamping         	1.0	
langevintemp            	300
berendsenpressure       	on	
berendsenpressuretarget		1.01325	
berendsenpressurerelaxationtime	800	
useconstantratio    		on	


constraints     		on
consref         		protein.restrained.pdb	
constraintscaling 		10			
minimize 			2000	

run 				2ns
