# Supplementary material for: Insights into adenosine A2A receptor activation through cooperative modulation of agonist and allosteric lipid interactions
Source: PLoS Comput Biol. 2020 Apr 16;16(4):e1007818. doi: 10.1371/journal.pcbi.1007818 (PMC7188303; doi:10.1371/journal.pcbi.1007818)
Supplement: S1 File — This zip file contains a README document with data and software description as well as topology, scripts and input files within the corresponding generated folders. (ZIP) [file pcbi.1007818.s001.zip › S1 File/ACEMD input/APO + DOPC/step5_assembly.pdb]

REMARK  GENERATED BY CHARMM-GUI (HTTP://WWW.CHARMM-GUI.ORG) V2.0 ON MAR, 23. 2020. JOB
REMARK  ASSEMBLE PREVIOUSLY GENERATED COMPONENTS (LIPID BILAYER, PROTEIN, PORE WATER, 
REMARK   DATE:     3/23/20      9:30:13      CREATED BY USER: apache                  
ATOM      1  N   MET     1      24.828  -4.326  18.693  1.00  0.00      PROA
ATOM      2  HN  MET     1      24.914  -4.439  17.706  1.00  0.00      PROA
ATOM      3  CA  MET     1      23.574  -3.707  19.194  1.00  0.00      PROA
ATOM      4  HA  MET     1      23.282  -4.236  20.089  1.00  0.00      PROA
ATOM      5  CB  MET     1      23.750  -2.208  19.504  1.00  0.00      PROA
ATOM      6  HB1 MET     1      22.840  -1.838  20.023  1.00  0.00      PROA
ATOM      7  HB2 MET     1      23.868  -1.654  18.549  1.00  0.00      PROA
ATOM      8  CG  MET     1      24.973  -1.940  20.390  1.00  0.00      PROA
ATOM      9  HG1 MET     1      24.890  -0.907  20.787  1.00  0.00      PROA
ATOM     10  HG2 MET     1      25.879  -1.998  19.752  1.00  0.00      PROA
ATOM     11  SD  MET     1      25.152  -3.093  21.778  1.00  0.00      PROA
ATOM     12  CE  MET     1      23.976  -2.384  22.966  1.00  0.00      PROA
ATOM     13  HE1 MET     1      22.945  -2.364  22.551  1.00  0.00      PROA
ATOM     14  HE2 MET     1      24.265  -1.341  23.216  1.00  0.00      PROA
ATOM     15  HE3 MET     1      23.959  -2.989  23.897  1.00  0.00      PROA
ATOM     16  C   MET     1      22.446  -3.922  18.185  1.00  0.00      PROA
ATOM     17  O   MET     1      22.763  -4.026  17.004  1.00  0.00      PROA
ATOM     18  N   PRO     2      21.161  -3.970  18.592  1.00  0.00      PROA
ATOM     19  CD  PRO     2      20.690  -3.881  19.971  1.00  0.00      PROA
ATOM     20  HD1 PRO     2      20.578  -2.813  20.256  1.00  0.00      PROA
ATOM     21  HD2 PRO     2      21.419  -4.378  20.645  1.00  0.00      PROA
ATOM     22  CA  PRO     2      20.053  -4.399  17.718  1.00  0.00      PROA
ATOM     23  HA  PRO     2      20.261  -5.377  17.317  1.00  0.00      PROA
ATOM     24  CB  PRO     2      18.798  -4.335  18.596  1.00  0.00      PROA
ATOM     25  HB1 PRO     2      18.060  -5.110  18.299  1.00  0.00      PROA
ATOM     26  HB2 PRO     2      18.315  -3.337  18.534  1.00  0.00      PROA
ATOM     27  CG  PRO     2      19.342  -4.599  19.997  1.00  0.00      PROA
ATOM     28  HG1 PRO     2      18.673  -4.175  20.776  1.00  0.00      PROA
ATOM     29  HG2 PRO     2      19.467  -5.687  20.183  1.00  0.00      PROA
ATOM     30  C   PRO     2      19.860  -3.592  16.423  1.00  0.00      PROA
ATOM     31  O   PRO     2      19.662  -4.189  15.367  1.00  0.00      PROA
ATOM     32  N   ILE     3      20.216  -2.301  16.439  1.00  0.00      PROA
ATOM     33  HN  ILE     3      20.526  -1.871  17.282  1.00  0.00      PROA
ATOM     34  CA  ILE     3      20.192  -1.407  15.266  1.00  0.00      PROA
ATOM     35  HA  ILE     3      19.225  -1.491  14.792  1.00  0.00      PROA
ATOM     36  CB  ILE     3      20.449   0.047  15.731  1.00  0.00      PROA
ATOM     37  HB  ILE     3      19.761   0.288  16.570  1.00  0.00      PROA
ATOM     38  CG2 ILE     3      21.906   0.239  16.200  1.00  0.00      PROA
ATOM     39 HG21 ILE     3      22.596   0.190  15.331  1.00  0.00      PROA
ATOM     40 HG22 ILE     3      22.181  -0.563  16.918  1.00  0.00      PROA
ATOM     41 HG23 ILE     3      22.018   1.231  16.687  1.00  0.00      PROA
ATOM     42  CG1 ILE     3      20.069   1.062  14.630  1.00  0.00      PROA
ATOM     43 HG11 ILE     3      19.065   0.796  14.237  1.00  0.00      PROA
ATOM     44 HG12 ILE     3      20.810   0.983  13.807  1.00  0.00      PROA
ATOM     45  CD  ILE     3      20.032   2.517  15.112  1.00  0.00      PROA
ATOM     46  HD1 ILE     3      21.030   2.817  15.496  1.00  0.00      PROA
ATOM     47  HD2 ILE     3      19.289   2.625  15.931  1.00  0.00      PROA
ATOM     48  HD3 ILE     3      19.759   3.188  14.269  1.00  0.00      PROA
ATOM     49  C   ILE     3      21.129  -1.826  14.111  1.00  0.00      PROA
ATOM     50  O   ILE     3      20.843  -1.504  12.964  1.00  0.00      PROA
ATOM     51  N   MET     4      22.053  -2.771  14.322  1.00  0.00      PROA
ATOM     52  HN  MET     4      22.267  -3.093  15.240  1.00  0.00      PROA
ATOM     53  CA  MET     4      22.819  -3.405  13.232  1.00  0.00      PROA
ATOM     54  HA  MET     4      23.255  -2.626  12.625  1.00  0.00      PROA
ATOM     55  CB  MET     4      23.914  -4.301  13.830  1.00  0.00      PROA
ATOM     56  HB1 MET     4      24.430  -4.838  13.006  1.00  0.00      PROA
ATOM     57  HB2 MET     4      23.441  -5.046  14.504  1.00  0.00      PROA
ATOM     58  CG  MET     4      24.953  -3.495  14.628  1.00  0.00      PROA
ATOM     59  HG1 MET     4      24.406  -2.749  15.241  1.00  0.00      PROA
ATOM     60  HG2 MET     4      25.592  -2.951  13.902  1.00  0.00      PROA
ATOM     61  SD  MET     4      26.017  -4.483  15.719  1.00  0.00      PROA
ATOM     62  CE  MET     4      27.022  -5.361  14.487  1.00  0.00      PROA
ATOM     63  HE1 MET     4      27.590  -4.650  13.849  1.00  0.00      PROA
ATOM     64  HE2 MET     4      26.371  -5.971  13.825  1.00  0.00      PROA
ATOM     65  HE3 MET     4      27.752  -6.028  14.993  1.00  0.00      PROA
ATOM     66  C   MET     4      21.938  -4.212  12.254  1.00  0.00      PROA
ATOM     67  O   MET     4      22.220  -4.236  11.057  1.00  0.00      PROA
ATOM     68  N   GLY     5      20.776  -4.707  12.702  1.00  0.00      PROA
ATOM     69  HN  GLY     5      20.549  -4.702  13.672  1.00  0.00      PROA
ATOM     70  CA  GLY     5      19.756  -5.288  11.819  1.00  0.00      PROA
ATOM     71  HA1 GLY     5      19.042  -5.809  12.440  1.00  0.00      PROA
ATOM     72  HA2 GLY     5      20.252  -5.983  11.158  1.00  0.00      PROA
ATOM     73  C   GLY     5      19.010  -4.247  10.974  1.00  0.00      PROA
ATOM     74  O   GLY     5      18.804  -4.468   9.781  1.00  0.00      PROA
ATOM     75  N   SER     6      18.838  -3.030  11.508  1.00  0.00      PROA
ATOM     76  HN  SER     6      19.004  -2.862  12.476  1.00  0.00      PROA
ATOM     77  CA  SER     6      18.400  -1.860  10.736  1.00  0.00      PROA
ATOM     78  HA  SER     6      17.551  -2.155  10.136  1.00  0.00      PROA
ATOM     79  CB  SER     6      18.016  -0.703  11.667  1.00  0.00      PROA
ATOM     80  HB1 SER     6      18.857  -0.491  12.360  1.00  0.00      PROA
ATOM     81  HB2 SER     6      17.115  -0.984  12.254  1.00  0.00      PROA
ATOM     82  OG  SER     6      17.729   0.469  10.939  1.00  0.00      PROA
ATOM     83  HG1 SER     6      16.820   0.695  11.150  1.00  0.00      PROA
ATOM     84  C   SER     6      19.451  -1.416   9.712  1.00  0.00      PROA
ATOM     85  O   SER     6      19.092  -1.292   8.549  1.00  0.00      PROA
ATOM     86  N   SER     7      20.755  -1.521  10.000  1.00  0.00      PROA
ATOM     87  HN  SER     7      21.067  -1.823  10.897  1.00  0.00      PROA
ATOM     88  CA  SER     7      21.823  -1.203   9.028  1.00  0.00      PROA
ATOM     89  HA  SER     7      21.649  -0.205   8.654  1.00  0.00      PROA
ATOM     90  CB  SER     7      23.201  -1.291   9.698  1.00  0.00      PROA
ATOM     91  HB1 SER     7      23.969  -0.859   9.022  1.00  0.00      PROA
ATOM     92  HB2 SER     7      23.445  -2.355   9.903  1.00  0.00      PROA
ATOM     93  OG  SER     7      23.227  -0.579  10.922  1.00  0.00      PROA
ATOM     94  HG1 SER     7      23.021   0.333  10.702  1.00  0.00      PROA
ATOM     95  C   SER     7      21.823  -2.102   7.778  1.00  0.00      PROA
ATOM     96  O   SER     7      21.951  -1.607   6.653  1.00  0.00      PROA
ATOM     97  N   VAL     8      21.546  -3.401   7.938  1.00  0.00      PROA
ATOM     98  HN  VAL     8      21.429  -3.799   8.844  1.00  0.00      PROA
ATOM     99  CA  VAL     8      21.391  -4.341   6.808  1.00  0.00      PROA
ATOM    100  HA  VAL     8      22.199  -4.165   6.113  1.00  0.00      PROA
ATOM    101  CB  VAL     8      21.421  -5.802   7.307  1.00  0.00      PROA
ATOM    102  HB  VAL     8      20.633  -5.934   8.079  1.00  0.00      PROA
ATOM    103  CG1 VAL     8      21.181  -6.811   6.175  1.00  0.00      PROA
ATOM    104 HG11 VAL     8      21.850  -6.588   5.317  1.00  0.00      PROA
ATOM    105 HG12 VAL     8      20.127  -6.747   5.829  1.00  0.00      PROA
ATOM    106 HG13 VAL     8      21.395  -7.840   6.534  1.00  0.00      PROA
ATOM    107  CG2 VAL     8      22.776  -6.135   7.945  1.00  0.00      PROA
ATOM    108 HG21 VAL     8      22.965  -5.464   8.810  1.00  0.00      PROA
ATOM    109 HG22 VAL     8      23.589  -5.993   7.201  1.00  0.00      PROA
ATOM    110 HG23 VAL     8      22.776  -7.186   8.304  1.00  0.00      PROA
ATOM    111  C   VAL     8      20.108  -4.062   6.015  1.00  0.00      PROA
ATOM    112  O   VAL     8      20.149  -3.908   4.794  1.00  0.00      PROA
ATOM    113  N   TYR     9      19.004  -3.812   6.718  1.00  0.00      PROA
ATOM    114  HN  TYR     9      19.012  -3.866   7.713  1.00  0.00      PROA
ATOM    115  CA  TYR     9      17.709  -3.446   6.138  1.00  0.00      PROA
ATOM    116  HA  TYR     9      17.453  -4.158   5.367  1.00  0.00      PROA
ATOM    117  CB  TYR     9      16.689  -3.476   7.283  1.00  0.00      PROA
ATOM    118  HB1 TYR     9      17.182  -3.115   8.211  1.00  0.00      PROA
ATOM    119  HB2 TYR     9      16.335  -4.520   7.419  1.00  0.00      PROA
ATOM    120  CG  TYR     9      15.460  -2.623   7.085  1.00  0.00      PROA
ATOM    121  CD1 TYR     9      14.364  -3.112   6.353  1.00  0.00      PROA
ATOM    122  HD1 TYR     9      14.410  -4.091   5.900  1.00  0.00      PROA
ATOM    123  CE1 TYR     9      13.207  -2.324   6.211  1.00  0.00      PROA
ATOM    124  HE1 TYR     9      12.365  -2.696   5.646  1.00  0.00      PROA
ATOM    125  CZ  TYR     9      13.149  -1.048   6.808  1.00  0.00      PROA
ATOM    126  OH  TYR     9      12.037  -0.280   6.714  1.00  0.00      PROA
ATOM    127  HH  TYR     9      12.067   0.374   7.417  1.00  0.00      PROA
ATOM    128  CD2 TYR     9      15.411  -1.343   7.665  1.00  0.00      PROA
ATOM    129  HD2 TYR     9      16.256  -0.967   8.221  1.00  0.00      PROA
ATOM    130  CE2 TYR     9      14.259  -0.557   7.518  1.00  0.00      PROA
ATOM    131  HE2 TYR     9      14.224   0.431   7.953  1.00  0.00      PROA
ATOM    132  C   TYR     9      17.724  -2.101   5.381  1.00  0.00      PROA
ATOM    133  O   TYR     9      17.314  -2.063   4.223  1.00  0.00      PROA
ATOM    134  N   ILE    10      18.443  -1.099   5.898  1.00  0.00      PROA
ATOM    135  HN  ILE    10      18.834  -1.193   6.808  1.00  0.00      PROA
ATOM    136  CA  ILE    10      18.743   0.191   5.257  1.00  0.00      PROA
ATOM    137  HA  ILE    10      17.808   0.671   5.008  1.00  0.00      PROA
ATOM    138  CB  ILE    10      19.570   1.078   6.228  1.00  0.00      PROA
ATOM    139  HB  ILE    10      20.328   0.442   6.732  1.00  0.00      PROA
ATOM    140  CG2 ILE    10      20.295   2.244   5.522  1.00  0.00      PROA
ATOM    141 HG21 ILE    10      19.556   2.906   5.021  1.00  0.00      PROA
ATOM    142 HG22 ILE    10      20.992   1.846   4.754  1.00  0.00      PROA
ATOM    143 HG23 ILE    10      20.861   2.844   6.267  1.00  0.00      PROA
ATOM    144  CG1 ILE    10      18.655   1.647   7.331  1.00  0.00      PROA
ATOM    145 HG11 ILE    10      17.969   0.840   7.666  1.00  0.00      PROA
ATOM    146 HG12 ILE    10      18.054   2.472   6.894  1.00  0.00      PROA
ATOM    147  CD  ILE    10      19.396   2.190   8.560  1.00  0.00      PROA
ATOM    148  HD1 ILE    10      20.078   3.014   8.261  1.00  0.00      PROA
ATOM    149  HD2 ILE    10      19.998   1.381   9.026  1.00  0.00      PROA
ATOM    150  HD3 ILE    10      18.665   2.585   9.298  1.00  0.00      PROA
ATOM    151  C   ILE    10      19.489  -0.022   3.941  1.00  0.00      PROA
ATOM    152  O   ILE    10      19.069   0.497   2.910  1.00  0.00      PROA
ATOM    153  N   THR    11      20.499  -0.895   3.941  1.00  0.00      PROA
ATOM    154  HN  THR    11      20.743  -1.405   4.762  1.00  0.00      PROA
ATOM    155  CA  THR    11      21.323  -1.176   2.756  1.00  0.00      PROA
ATOM    156  HA  THR    11      21.697  -0.237   2.375  1.00  0.00      PROA
ATOM    157  CB  THR    11      22.488  -2.107   3.132  1.00  0.00      PROA
ATOM    158  HB  THR    11      22.090  -3.079   3.494  1.00  0.00      PROA
ATOM    159  OG1 THR    11      23.265  -1.523   4.155  1.00  0.00      PROA
ATOM    160  HG1 THR    11      22.721  -1.545   4.946  1.00  0.00      PROA
ATOM    161  CG2 THR    11      23.437  -2.366   1.962  1.00  0.00      PROA
ATOM    162 HG21 THR    11      23.875  -1.409   1.607  1.00  0.00      PROA
ATOM    163 HG22 THR    11      22.882  -2.835   1.122  1.00  0.00      PROA
ATOM    164 HG23 THR    11      24.262  -3.036   2.286  1.00  0.00      PROA
ATOM    165  C   THR    11      20.497  -1.767   1.605  1.00  0.00      PROA
ATOM    166  O   THR    11      20.568  -1.274   0.478  1.00  0.00      PROA
ATOM    167  N   VAL    12      19.544  -2.654   1.917  1.00  0.00      PROA
ATOM    168  HN  VAL    12      19.433  -2.992   2.848  1.00  0.00      PROA
ATOM    169  CA  VAL    12      18.594  -3.198   0.929  1.00  0.00      PROA
ATOM    170  HA  VAL    12      19.133  -3.379   0.011  1.00  0.00      PROA
ATOM    171  CB  VAL    12      17.959  -4.507   1.443  1.00  0.00      PROA
ATOM    172  HB  VAL    12      17.390  -4.294   2.373  1.00  0.00      PROA
ATOM    173  CG1 VAL    12      17.011  -5.120   0.404  1.00  0.00      PROA
ATOM    174 HG11 VAL    12      17.566  -5.350  -0.531  1.00  0.00      PROA
ATOM    175 HG12 VAL    12      16.196  -4.403   0.166  1.00  0.00      PROA
ATOM    176 HG13 VAL    12      16.575  -6.063   0.799  1.00  0.00      PROA
ATOM    177  CG2 VAL    12      19.024  -5.566   1.760  1.00  0.00      PROA
ATOM    178 HG21 VAL    12      19.716  -5.189   2.543  1.00  0.00      PROA
ATOM    179 HG22 VAL    12      19.612  -5.795   0.846  1.00  0.00      PROA
ATOM    180 HG23 VAL    12      18.537  -6.492   2.134  1.00  0.00      PROA
ATOM    181  C   VAL    12      17.515  -2.179   0.535  1.00  0.00      PROA
ATOM    182  O   VAL    12      17.229  -2.009  -0.650  1.00  0.00      PROA
ATOM    183  N   GLU    13      16.985  -1.408   1.488  1.00  0.00      PROA
ATOM    184  HN  GLU    13      17.272  -1.489   2.439  1.00  0.00      PROA
ATOM    185  CA  GLU    13      15.957  -0.397   1.227  1.00  0.00      PROA
ATOM    186  HA  GLU    13      15.198  -0.842   0.601  1.00  0.00      PROA
ATOM    187  CB  GLU    13      15.344   0.089   2.548  1.00  0.00      PROA
ATOM    188  HB1 GLU    13      14.793   1.033   2.349  1.00  0.00      PROA
ATOM    189  HB2 GLU    13      16.170   0.297   3.259  1.00  0.00      PROA
ATOM    190  CG  GLU    13      14.376  -0.902   3.212  1.00  0.00      PROA
ATOM    191  HG1 GLU    13      14.161  -0.547   4.242  1.00  0.00      PROA
ATOM    192  HG2 GLU    13      14.870  -1.895   3.263  1.00  0.00      PROA
ATOM    193  CD  GLU    13      13.038  -1.077   2.484  1.00  0.00      PROA
ATOM    194  OE1 GLU    13      12.762  -0.661   1.365  1.00  0.00      PROA
ATOM    195  OE2 GLU    13      12.107  -1.748   3.186  1.00  0.00      PROA
ATOM    196  HE2 GLU    13      11.265  -1.863   2.738  1.00  0.00      PROA
ATOM    197  C   GLU    13      16.458   0.794   0.393  1.00  0.00      PROA
ATOM    198  O   GLU    13      15.730   1.242  -0.488  1.00  0.00      PROA
ATOM    199  N   LEU    14      17.734   1.178   0.477  1.00  0.00      PROA
ATOM    200  HN  LEU    14      18.348   0.795   1.162  1.00  0.00      PROA
ATOM    201  CA  LEU    14      18.332   2.182  -0.418  1.00  0.00      PROA
ATOM    202  HA  LEU    14      17.669   3.034  -0.466  1.00  0.00      PROA
ATOM    203  CB  LEU    14      19.711   2.596   0.133  1.00  0.00      PROA
ATOM    204  HB1 LEU    14      20.397   2.758  -0.724  1.00  0.00      PROA
ATOM    205  HB2 LEU    14      20.103   1.766   0.757  1.00  0.00      PROA
ATOM    206  CG  LEU    14      19.686   3.879   0.988  1.00  0.00      PROA
ATOM    207  HG  LEU    14      19.407   4.746   0.352  1.00  0.00      PROA
ATOM    208  CD1 LEU    14      21.069   4.111   1.596  1.00  0.00      PROA
ATOM    209 HD11 LEU    14      21.826   4.224   0.791  1.00  0.00      PROA
ATOM    210 HD12 LEU    14      21.352   3.245   2.231  1.00  0.00      PROA
ATOM    211 HD13 LEU    14      21.062   5.038   2.208  1.00  0.00      PROA
ATOM    212  CD2 LEU    14      18.667   3.863   2.129  1.00  0.00      PROA
ATOM    213 HD21 LEU    14      18.885   3.024   2.824  1.00  0.00      PROA
ATOM    214 HD22 LEU    14      17.643   3.727   1.720  1.00  0.00      PROA
ATOM    215 HD23 LEU    14      18.719   4.817   2.696  1.00  0.00      PROA
ATOM    216  C   LEU    14      18.429   1.683  -1.872  1.00  0.00      PROA
ATOM    217  O   LEU    14      18.041   2.412  -2.789  1.00  0.00      PROA
ATOM    218  N   ALA    15      18.721   0.394  -2.076  1.00  0.00      PROA
ATOM    219  HN  ALA    15      18.991  -0.204  -1.326  1.00  0.00      PROA
ATOM    220  CA  ALA    15      18.669  -0.235  -3.397  1.00  0.00      PROA
ATOM    221  HA  ALA    15      19.178   0.405  -4.102  1.00  0.00      PROA
ATOM    222  CB  ALA    15      19.350  -1.607  -3.317  1.00  0.00      PROA
ATOM    223  HB1 ALA    15      18.826  -2.251  -2.578  1.00  0.00      PROA
ATOM    224  HB2 ALA    15      20.406  -1.486  -2.996  1.00  0.00      PROA
ATOM    225  HB3 ALA    15      19.314  -2.105  -4.309  1.00  0.00      PROA
ATOM    226  C   ALA    15      17.231  -0.335  -3.951  1.00  0.00      PROA
ATOM    227  O   ALA    15      17.001  -0.014  -5.120  1.00  0.00      PROA
ATOM    228  N   ILE    16      16.238  -0.590  -3.090  1.00  0.00      PROA
ATOM    229  HN  ILE    16      16.425  -0.828  -2.141  1.00  0.00      PROA
ATOM    230  CA  ILE    16      14.812  -0.543  -3.456  1.00  0.00      PROA
ATOM    231  HA  ILE    16      14.683  -1.105  -4.369  1.00  0.00      PROA
ATOM    232  CB  ILE    16      13.933  -1.141  -2.329  1.00  0.00      PROA
ATOM    233  HB  ILE    16      14.195  -0.647  -1.369  1.00  0.00      PROA
ATOM    234  CG2 ILE    16      12.426  -0.951  -2.591  1.00  0.00      PROA
ATOM    235 HG21 ILE    16      12.137  -1.449  -3.541  1.00  0.00      PROA
ATOM    236 HG22 ILE    16      12.189   0.132  -2.672  1.00  0.00      PROA
ATOM    237 HG23 ILE    16      11.838  -1.401  -1.762  1.00  0.00      PROA
ATOM    238  CG1 ILE    16      14.222  -2.650  -2.162  1.00  0.00      PROA
ATOM    239 HG11 ILE    16      15.319  -2.809  -2.216  1.00  0.00      PROA
ATOM    240 HG12 ILE    16      13.737  -3.198  -2.998  1.00  0.00      PROA
ATOM    241  CD  ILE    16      13.709  -3.225  -0.838  1.00  0.00      PROA
ATOM    242  HD1 ILE    16      12.608  -3.093  -0.765  1.00  0.00      PROA
ATOM    243  HD2 ILE    16      14.186  -2.696   0.014  1.00  0.00      PROA
ATOM    244  HD3 ILE    16      13.940  -4.310  -0.782  1.00  0.00      PROA
ATOM    245  C   ILE    16      14.381   0.886  -3.819  1.00  0.00      PROA
ATOM    246  O   ILE    16      13.771   1.082  -4.869  1.00  0.00      PROA
ATOM    247  N   ALA    17      14.792   1.895  -3.046  1.00  0.00      PROA
ATOM    248  HN  ALA    17      15.400   1.734  -2.274  1.00  0.00      PROA
ATOM    249  CA  ALA    17      14.405   3.290  -3.246  1.00  0.00      PROA
ATOM    250  HA  ALA    17      13.328   3.338  -3.315  1.00  0.00      PROA
ATOM    251  CB  ALA    17      14.909   4.132  -2.068  1.00  0.00      PROA
ATOM    252  HB1 ALA    17      16.015   4.066  -1.998  1.00  0.00      PROA
ATOM    253  HB2 ALA    17      14.470   3.756  -1.119  1.00  0.00      PROA
ATOM    254  HB3 ALA    17      14.625   5.196  -2.215  1.00  0.00      PROA
ATOM    255  C   ALA    17      14.917   3.862  -4.571  1.00  0.00      PROA
ATOM    256  O   ALA    17      14.117   4.386  -5.347  1.00  0.00      PROA
ATOM    257  N   VAL    18      16.192   3.648  -4.915  1.00  0.00      PROA
ATOM    258  HN  VAL    18      16.817   3.130  -4.338  1.00  0.00      PROA
ATOM    259  CA  VAL    18      16.750   4.169  -6.175  1.00  0.00      PROA
ATOM    260  HA  VAL    18      16.397   5.182  -6.301  1.00  0.00      PROA
ATOM    261  CB  VAL    18      18.292   4.141  -6.155  1.00  0.00      PROA
ATOM    262  HB  VAL    18      18.640   4.634  -5.223  1.00  0.00      PROA
ATOM    263  CG1 VAL    18      18.892   2.734  -6.211  1.00  0.00      PROA
ATOM    264 HG11 VAL    18      18.726   2.288  -7.215  1.00  0.00      PROA
ATOM    265 HG12 VAL    18      18.406   2.085  -5.451  1.00  0.00      PROA
ATOM    266 HG13 VAL    18      19.985   2.781  -6.019  1.00  0.00      PROA
ATOM    267  CG2 VAL    18      18.871   4.952  -7.319  1.00  0.00      PROA
ATOM    268 HG21 VAL    18      18.539   6.010  -7.250  1.00  0.00      PROA
ATOM    269 HG22 VAL    18      18.517   4.532  -8.285  1.00  0.00      PROA
ATOM    270 HG23 VAL    18      19.981   4.926  -7.283  1.00  0.00      PROA
ATOM    271  C   VAL    18      16.146   3.482  -7.409  1.00  0.00      PROA
ATOM    272  O   VAL    18      15.703   4.177  -8.326  1.00  0.00      PROA
ATOM    273  N   LEU    19      15.849   2.178  -7.331  1.00  0.00      PROA
ATOM    274  HN  LEU    19      16.118   1.631  -6.543  1.00  0.00      PROA
ATOM    275  CA  LEU    19      15.114   1.455  -8.379  1.00  0.00      PROA
ATOM    276  HA  LEU    19      15.544   1.713  -9.335  1.00  0.00      PROA
ATOM    277  CB  LEU    19      15.220  -0.064  -8.128  1.00  0.00      PROA
ATOM    278  HB1 LEU    19      14.273  -0.531  -8.471  1.00  0.00      PROA
ATOM    279  HB2 LEU    19      15.324  -0.220  -7.034  1.00  0.00      PROA
ATOM    280  CG  LEU    19      16.385  -0.797  -8.821  1.00  0.00      PROA
ATOM    281  HG  LEU    19      16.404  -1.845  -8.456  1.00  0.00      PROA
ATOM    282  CD1 LEU    19      17.759  -0.177  -8.575  1.00  0.00      PROA
ATOM    283 HD11 LEU    19      17.988  -0.175  -7.488  1.00  0.00      PROA
ATOM    284 HD12 LEU    19      17.771   0.872  -8.942  1.00  0.00      PROA
ATOM    285 HD13 LEU    19      18.539  -0.767  -9.101  1.00  0.00      PROA
ATOM    286  CD2 LEU    19      16.160  -0.878 -10.335  1.00  0.00      PROA
ATOM    287 HD21 LEU    19      16.263   0.130 -10.791  1.00  0.00      PROA
ATOM    288 HD22 LEU    19      15.138  -1.259 -10.546  1.00  0.00      PROA
ATOM    289 HD23 LEU    19      16.913  -1.554 -10.794  1.00  0.00      PROA
ATOM    290  C   LEU    19      13.641   1.889  -8.476  1.00  0.00      PROA
ATOM    291  O   LEU    19      13.120   2.021  -9.587  1.00  0.00      PROA
ATOM    292  N   ALA    20      12.977   2.155  -7.350  1.00  0.00      PROA
ATOM    293  HN  ALA    20      13.411   2.049  -6.460  1.00  0.00      PROA
ATOM    294  CA  ALA    20      11.591   2.613  -7.312  1.00  0.00      PROA
ATOM    295  HA  ALA    20      11.009   1.995  -7.979  1.00  0.00      PROA
ATOM    296  CB  ALA    20      11.062   2.506  -5.876  1.00  0.00      PROA
ATOM    297  HB1 ALA    20      11.674   3.135  -5.196  1.00  0.00      PROA
ATOM    298  HB2 ALA    20      11.117   1.452  -5.530  1.00  0.00      PROA
ATOM    299  HB3 ALA    20      10.009   2.859  -5.833  1.00  0.00      PROA
ATOM    300  C   ALA    20      11.445   4.039  -7.867  1.00  0.00      PROA
ATOM    301  O   ALA    20      10.652   4.244  -8.789  1.00  0.00      PROA
ATOM    302  N   ILE    21      12.330   4.966  -7.487  1.00  0.00      PROA
ATOM    303  HN  ILE    21      13.052   4.752  -6.835  1.00  0.00      PROA
ATOM    304  CA  ILE    21      12.324   6.350  -7.980  1.00  0.00      PROA
ATOM    305  HA  ILE    21      11.315   6.726  -7.895  1.00  0.00      PROA
ATOM    306  CB  ILE    21      13.295   7.246  -7.175  1.00  0.00      PROA
ATOM    307  HB  ILE    21      14.304   6.783  -7.176  1.00  0.00      PROA
ATOM    308  CG2 ILE    21      13.385   8.661  -7.785  1.00  0.00      PROA
ATOM    309 HG21 ILE    21      12.383   9.142  -7.782  1.00  0.00      PROA
ATOM    310 HG22 ILE    21      13.745   8.598  -8.834  1.00  0.00      PROA
ATOM    311 HG23 ILE    21      14.081   9.287  -7.187  1.00  0.00      PROA
ATOM    312  CG1 ILE    21      12.835   7.355  -5.706  1.00  0.00      PROA
ATOM    313 HG11 ILE    21      12.533   6.346  -5.354  1.00  0.00      PROA
ATOM    314 HG12 ILE    21      11.954   8.030  -5.661  1.00  0.00      PROA
ATOM    315  CD  ILE    21      13.916   7.898  -4.762  1.00  0.00      PROA
ATOM    316  HD1 ILE    21      14.226   8.916  -5.082  1.00  0.00      PROA
ATOM    317  HD2 ILE    21      14.805   7.233  -4.784  1.00  0.00      PROA
ATOM    318  HD3 ILE    21      13.518   7.957  -3.726  1.00  0.00      PROA
ATOM    319  C   ILE    21      12.633   6.381  -9.477  1.00  0.00      PROA
ATOM    320  O   ILE    21      11.752   6.723 -10.267  1.00  0.00      PROA
ATOM    321  N   LEU    22      13.795   5.869  -9.899  1.00  0.00      PROA
ATOM    322  HN  LEU    22      14.429   5.418  -9.276  1.00  0.00      PROA
ATOM    323  CA  LEU    22      14.214   5.936 -11.303  1.00  0.00      PROA
ATOM    324  HA  LEU    22      14.105   6.958 -11.636  1.00  0.00      PROA
ATOM    325  CB  LEU    22      15.677   5.475 -11.456  1.00  0.00      PROA
ATOM    326  HB1 LEU    22      15.816   5.106 -12.494  1.00  0.00      PROA
ATOM    327  HB2 LEU    22      15.851   4.637 -10.748  1.00  0.00      PROA
ATOM    328  CG  LEU    22      16.739   6.561 -11.186  1.00  0.00      PROA
ATOM    329  HG  LEU    22      16.590   7.413 -11.884  1.00  0.00      PROA
ATOM    330  CD1 LEU    22      18.130   5.960 -11.392  1.00  0.00      PROA
ATOM    331 HD11 LEU    22      18.236   5.592 -12.435  1.00  0.00      PROA
ATOM    332 HD12 LEU    22      18.279   5.106 -10.697  1.00  0.00      PROA
ATOM    333 HD13 LEU    22      18.906   6.733 -11.208  1.00  0.00      PROA
ATOM    334  CD2 LEU    22      16.689   7.173  -9.786  1.00  0.00      PROA
ATOM    335 HD21 LEU    22      16.845   6.385  -9.019  1.00  0.00      PROA
ATOM    336 HD22 LEU    22      15.697   7.644  -9.614  1.00  0.00      PROA
ATOM    337 HD23 LEU    22      17.489   7.936  -9.678  1.00  0.00      PROA
ATOM    338  C   LEU    22      13.283   5.117 -12.207  1.00  0.00      PROA
ATOM    339  O   LEU    22      12.834   5.632 -13.229  1.00  0.00      PROA
ATOM    340  N   GLY    23      12.828   3.942 -11.759  1.00  0.00      PROA
ATOM    341  HN  GLY    23      13.091   3.594 -10.863  1.00  0.00      PROA
ATOM    342  CA  GLY    23      11.924   3.079 -12.523  1.00  0.00      PROA
ATOM    343  HA1 GLY    23      11.834   2.146 -11.986  1.00  0.00      PROA
ATOM    344  HA2 GLY    23      12.375   2.911 -13.489  1.00  0.00      PROA
ATOM    345  C   GLY    23      10.523   3.662 -12.731  1.00  0.00      PROA
ATOM    346  O   GLY    23       9.960   3.522 -13.820  1.00  0.00      PROA
ATOM    347  N   ASN    24       9.985   4.398 -11.754  1.00  0.00      PROA
ATOM    348  HN  ASN    24      10.474   4.575 -10.904  1.00  0.00      PROA
ATOM    349  CA  ASN    24       8.649   4.997 -11.852  1.00  0.00      PROA
ATOM    350  HA  ASN    24       8.109   4.494 -12.640  1.00  0.00      PROA
ATOM    351  CB  ASN    24       7.916   4.846 -10.518  1.00  0.00      PROA
ATOM    352  HB1 ASN    24       6.968   5.424 -10.554  1.00  0.00      PROA
ATOM    353  HB2 ASN    24       8.555   5.245  -9.702  1.00  0.00      PROA
ATOM    354  CG  ASN    24       7.591   3.398 -10.217  1.00  0.00      PROA
ATOM    355  OD1 ASN    24       6.521   2.897 -10.536  1.00  0.00      PROA
ATOM    356  ND2 ASN    24       8.447   2.727  -9.493  1.00  0.00      PROA
ATOM    357 HD21 ASN    24       8.270   1.768  -9.271  1.00  0.00      PROA
ATOM    358 HD22 ASN    24       9.278   3.172  -9.161  1.00  0.00      PROA
ATOM    359  C   ASN    24       8.646   6.444 -12.377  1.00  0.00      PROA
ATOM    360  O   ASN    24       7.753   6.774 -13.162  1.00  0.00      PROA
ATOM    361  N   VAL    25       9.756   7.180 -12.240  1.00  0.00      PROA
ATOM    362  HN  VAL    25      10.467   6.925 -11.590  1.00  0.00      PROA
ATOM    363  CA  VAL    25      10.025   8.405 -13.017  1.00  0.00      PROA
ATOM    364  HA  VAL    25       9.165   9.052 -12.921  1.00  0.00      PROA
ATOM    365  CB  VAL    25      11.294   9.129 -12.513  1.00  0.00      PROA
ATOM    366  HB  VAL    25      12.109   8.383 -12.400  1.00  0.00      PROA
ATOM    367  CG1 VAL    25      11.768  10.238 -13.464  1.00  0.00      PROA
ATOM    368 HG11 VAL    25      10.919  10.906 -13.725  1.00  0.00      PROA
ATOM    369 HG12 VAL    25      12.166   9.790 -14.399  1.00  0.00      PROA
ATOM    370 HG13 VAL    25      12.559  10.844 -12.973  1.00  0.00      PROA
ATOM    371  CG2 VAL    25      11.035   9.789 -11.153  1.00  0.00      PROA
ATOM    372 HG21 VAL    25      10.745   9.021 -10.405  1.00  0.00      PROA
ATOM    373 HG22 VAL    25      10.209  10.527 -11.242  1.00  0.00      PROA
ATOM    374 HG23 VAL    25      11.956  10.299 -10.799  1.00  0.00      PROA
ATOM    375  C   VAL    25      10.135   8.081 -14.508  1.00  0.00      PROA
ATOM    376  O   VAL    25       9.381   8.642 -15.296  1.00  0.00      PROA
ATOM    377  N   LEU    26      10.810   6.985 -14.863  1.00  0.00      PROA
ATOM    378  HN  LEU    26      11.290   6.447 -14.177  1.00  0.00      PROA
ATOM    379  CA  LEU    26      10.925   6.462 -16.231  1.00  0.00      PROA
ATOM    380  HA  LEU    26      11.160   7.270 -16.908  1.00  0.00      PROA
ATOM    381  CB  LEU    26      12.067   5.422 -16.162  1.00  0.00      PROA
ATOM    382  HB1 LEU    26      11.783   4.703 -15.368  1.00  0.00      PROA
ATOM    383  HB2 LEU    26      12.972   5.977 -15.847  1.00  0.00      PROA
ATOM    384  CG  LEU    26      12.481   4.579 -17.377  1.00  0.00      PROA
ATOM    385  HG  LEU    26      13.503   4.185 -17.197  1.00  0.00      PROA
ATOM    386  CD1 LEU    26      12.485   5.341 -18.701  1.00  0.00      PROA
ATOM    387 HD11 LEU    26      13.052   6.290 -18.593  1.00  0.00      PROA
ATOM    388 HD12 LEU    26      11.443   5.582 -19.002  1.00  0.00      PROA
ATOM    389 HD13 LEU    26      12.969   4.726 -19.490  1.00  0.00      PROA
ATOM    390  CD2 LEU    26      11.644   3.308 -17.456  1.00  0.00      PROA
ATOM    391 HD21 LEU    26      10.567   3.565 -17.553  1.00  0.00      PROA
ATOM    392 HD22 LEU    26      11.783   2.706 -16.533  1.00  0.00      PROA
ATOM    393 HD23 LEU    26      11.947   2.710 -18.342  1.00  0.00      PROA
ATOM    394  C   LEU    26       9.576   5.963 -16.812  1.00  0.00      PROA
ATOM    395  O   LEU    26       9.264   6.260 -17.969  1.00  0.00      PROA
ATOM    396  N   VAL    27       8.658   5.462 -15.975  1.00  0.00      PROA
ATOM    397  HN  VAL    27       8.891   5.232 -15.034  1.00  0.00      PROA
ATOM    398  CA  VAL    27       7.247   5.207 -16.351  1.00  0.00      PROA
ATOM    399  HA  VAL    27       7.241   4.716 -17.313  1.00  0.00      PROA
ATOM    400  CB  VAL    27       6.549   4.321 -15.292  1.00  0.00      PROA
ATOM    401  HB  VAL    27       6.886   4.655 -14.289  1.00  0.00      PROA
ATOM    402  CG1 VAL    27       5.013   4.348 -15.310  1.00  0.00      PROA
ATOM    403 HG11 VAL    27       4.636   3.999 -16.295  1.00  0.00      PROA
ATOM    404 HG12 VAL    27       4.651   5.384 -15.139  1.00  0.00      PROA
ATOM    405 HG13 VAL    27       4.613   3.677 -14.520  1.00  0.00      PROA
ATOM    406  CG2 VAL    27       6.970   2.858 -15.483  1.00  0.00      PROA
ATOM    407 HG21 VAL    27       8.070   2.760 -15.369  1.00  0.00      PROA
ATOM    408 HG22 VAL    27       6.686   2.513 -16.500  1.00  0.00      PROA
ATOM    409 HG23 VAL    27       6.476   2.220 -14.720  1.00  0.00      PROA
ATOM    410  C   VAL    27       6.460   6.499 -16.624  1.00  0.00      PROA
ATOM    411  O   VAL    27       5.801   6.585 -17.663  1.00  0.00      PROA
ATOM    412  N   CYS    28       6.579   7.527 -15.779  1.00  0.00      PROA
ATOM    413  HN  CYS    28       7.149   7.462 -14.965  1.00  0.00      PROA
ATOM    414  CA  CYS    28       5.898   8.819 -15.964  1.00  0.00      PROA
ATOM    415  HA  CYS    28       4.858   8.628 -16.187  1.00  0.00      PROA
ATOM    416  CB  CYS    28       6.033   9.650 -14.680  1.00  0.00      PROA
ATOM    417  HB1 CYS    28       5.558  10.642 -14.838  1.00  0.00      PROA
ATOM    418  HB2 CYS    28       7.110   9.811 -14.463  1.00  0.00      PROA
ATOM    419  SG  CYS    28       5.242   8.800 -13.289  1.00  0.00      PROA
ATOM    420  HG1 CYS    28       6.145   7.833 -13.216  1.00  0.00      PROA
ATOM    421  C   CYS    28       6.445   9.616 -17.160  1.00  0.00      PROA
ATOM    422  O   CYS    28       5.685  10.073 -18.014  1.00  0.00      PROA
ATOM    423  N   TRP    29       7.760   9.566 -17.354  1.00  0.00      PROA
ATOM    424  HN  TRP    29       8.342   9.091 -16.701  1.00  0.00      PROA
ATOM    425  CA  TRP    29       8.485  10.159 -18.474  1.00  0.00      PROA
ATOM    426  HA  TRP    29       8.230  11.206 -18.544  1.00  0.00      PROA
ATOM    427  CB  TRP    29       9.977   9.969 -18.184  1.00  0.00      PROA
ATOM    428  HB1 TRP    29      10.187   8.882 -18.251  1.00  0.00      PROA
ATOM    429  HB2 TRP    29      10.155  10.315 -17.145  1.00  0.00      PROA
ATOM    430  CG  TRP    29      10.989  10.656 -19.044  1.00  0.00      PROA
ATOM    431  CD1 TRP    29      10.771  11.490 -20.089  1.00  0.00      PROA
ATOM    432  HD1 TRP    29       9.804  11.718 -20.513  1.00  0.00      PROA
ATOM    433  NE1 TRP    29      11.975  12.005 -20.530  1.00  0.00      PROA
ATOM    434  HE1 TRP    29      12.066  12.625 -21.277  1.00  0.00      PROA
ATOM    435  CE2 TRP    29      13.031  11.532 -19.781  1.00  0.00      PROA
ATOM    436  CD2 TRP    29      12.432  10.649 -18.837  1.00  0.00      PROA
ATOM    437  CE3 TRP    29      13.285  10.015 -17.906  1.00  0.00      PROA
ATOM    438  HE3 TRP    29      12.886   9.329 -17.174  1.00  0.00      PROA
ATOM    439  CZ3 TRP    29      14.670  10.263 -17.913  1.00  0.00      PROA
ATOM    440  HZ3 TRP    29      15.307   9.769 -17.195  1.00  0.00      PROA
ATOM    441  CZ2 TRP    29      14.407  11.786 -19.796  1.00  0.00      PROA
ATOM    442  HZ2 TRP    29      14.848  12.458 -20.517  1.00  0.00      PROA
ATOM    443  CH2 TRP    29      15.230  11.150 -18.849  1.00  0.00      PROA
ATOM    444  HH2 TRP    29      16.292  11.343 -18.841  1.00  0.00      PROA
ATOM    445  C   TRP    29       8.086   9.536 -19.814  1.00  0.00      PROA
ATOM    446  O   TRP    29       7.820  10.265 -20.765  1.00  0.00      PROA
ATOM    447  N   ALA    30       7.757   8.242 -19.836  1.00  0.00      PROA
ATOM    448  HN  ALA    30       7.894   7.652 -19.044  1.00  0.00      PROA
ATOM    449  CA  ALA    30       7.176   7.601 -21.013  1.00  0.00      PROA
ATOM    450  HA  ALA    30       7.667   7.985 -21.895  1.00  0.00      PROA
ATOM    451  CB  ALA    30       7.387   6.095 -20.882  1.00  0.00      PROA
ATOM    452  HB1 ALA    30       6.890   5.719 -19.962  1.00  0.00      PROA
ATOM    453  HB2 ALA    30       8.472   5.870 -20.816  1.00  0.00      PROA
ATOM    454  HB3 ALA    30       6.949   5.574 -21.760  1.00  0.00      PROA
ATOM    455  C   ALA    30       5.699   7.960 -21.281  1.00  0.00      PROA
ATOM    456  O   ALA    30       5.288   7.904 -22.439  1.00  0.00      PROA
ATOM    457  N   VAL    31       4.921   8.368 -20.268  1.00  0.00      PROA
ATOM    458  HN  VAL    31       5.235   8.319 -19.324  1.00  0.00      PROA
ATOM    459  CA  VAL    31       3.557   8.916 -20.449  1.00  0.00      PROA
ATOM    460  HA  VAL    31       3.066   8.333 -21.214  1.00  0.00      PROA
ATOM    461  CB  VAL    31       2.740   8.863 -19.137  1.00  0.00      PROA
ATOM    462  HB  VAL    31       3.340   9.323 -18.324  1.00  0.00      PROA
ATOM    463  CG1 VAL    31       1.398   9.603 -19.239  1.00  0.00      PROA
ATOM    464 HG11 VAL    31       0.849   9.275 -20.147  1.00  0.00      PROA
ATOM    465 HG12 VAL    31       1.574  10.698 -19.307  1.00  0.00      PROA
ATOM    466 HG13 VAL    31       0.774   9.379 -18.347  1.00  0.00      PROA
ATOM    467  CG2 VAL    31       2.434   7.408 -18.754  1.00  0.00      PROA
ATOM    468 HG21 VAL    31       3.380   6.845 -18.606  1.00  0.00      PROA
ATOM    469 HG22 VAL    31       1.852   6.918 -19.564  1.00  0.00      PROA
ATOM    470 HG23 VAL    31       1.853   7.380 -17.807  1.00  0.00      PROA
ATOM    471  C   VAL    31       3.575  10.325 -21.046  1.00  0.00      PROA
ATOM    472  O   VAL    31       2.826  10.579 -21.985  1.00  0.00      PROA
ATOM    473  N   TRP    32       4.554  11.152 -20.671  1.00  0.00      PROA
ATOM    474  HN  TRP    32       5.145  10.935 -19.899  1.00  0.00      PROA
ATOM    475  CA  TRP    32       4.846  12.425 -21.341  1.00  0.00      PROA
ATOM    476  HA  TRP    32       3.923  12.975 -21.453  1.00  0.00      PROA
ATOM    477  CB  TRP    32       5.852  13.212 -20.480  1.00  0.00      PROA
ATOM    478  HB1 TRP    32       6.593  12.488 -20.083  1.00  0.00      PROA
ATOM    479  HB2 TRP    32       5.291  13.664 -19.635  1.00  0.00      PROA
ATOM    480  CG  TRP    32       6.623  14.319 -21.144  1.00  0.00      PROA
ATOM    481  CD1 TRP    32       6.175  15.153 -22.113  1.00  0.00      PROA
ATOM    482  HD1 TRP    32       5.179  15.141 -22.532  1.00  0.00      PROA
ATOM    483  NE1 TRP    32       7.184  16.021 -22.484  1.00  0.00      PROA
ATOM    484  HE1 TRP    32       7.092  16.704 -23.174  1.00  0.00      PROA
ATOM    485  CE2 TRP    32       8.334  15.803 -21.759  1.00  0.00      PROA
ATOM    486  CD2 TRP    32       7.995  14.743 -20.867  1.00  0.00      PROA
ATOM    487  CE3 TRP    32       8.992  14.334 -19.952  1.00  0.00      PROA
ATOM    488  HE3 TRP    32       8.791  13.548 -19.240  1.00  0.00      PROA
ATOM    489  CZ3 TRP    32      10.265  14.937 -19.945  1.00  0.00      PROA
ATOM    490  HZ3 TRP    32      11.010  14.606 -19.237  1.00  0.00      PROA
ATOM    491  CZ2 TRP    32       9.601  16.406 -21.767  1.00  0.00      PROA
ATOM    492  HZ2 TRP    32       9.843  17.199 -22.459  1.00  0.00      PROA
ATOM    493  CH2 TRP    32      10.573  15.966 -20.852  1.00  0.00      PROA
ATOM    494  HH2 TRP    32      11.554  16.417 -20.846  1.00  0.00      PROA
ATOM    495  C   TRP    32       5.366  12.218 -22.773  1.00  0.00      PROA
ATOM    496  O   TRP    32       4.780  12.712 -23.734  1.00  0.00      PROA
ATOM    497  N   LEU    33       6.461  11.472 -22.937  1.00  0.00      PROA
ATOM    498  HN  LEU    33       6.775  10.851 -22.224  1.00  0.00      PROA
ATOM    499  CA  LEU    33       7.283  11.498 -24.153  1.00  0.00      PROA
ATOM    500  HA  LEU    33       7.208  12.479 -24.599  1.00  0.00      PROA
ATOM    501  CB  LEU    33       8.743  11.182 -23.759  1.00  0.00      PROA
ATOM    502  HB1 LEU    33       8.917  10.094 -23.893  1.00  0.00      PROA
ATOM    503  HB2 LEU    33       8.884  11.440 -22.688  1.00  0.00      PROA
ATOM    504  CG  LEU    33       9.783  11.951 -24.590  1.00  0.00      PROA
ATOM    505  HG  LEU    33       9.471  11.958 -25.656  1.00  0.00      PROA
ATOM    506  CD1 LEU    33      11.156  11.291 -24.466  1.00  0.00      PROA
ATOM    507 HD11 LEU    33      11.110  10.243 -24.833  1.00  0.00      PROA
ATOM    508 HD12 LEU    33      11.475  11.281 -23.402  1.00  0.00      PROA
ATOM    509 HD13 LEU    33      11.899  11.848 -25.075  1.00  0.00      PROA
ATOM    510  CD2 LEU    33       9.906  13.408 -24.146  1.00  0.00      PROA
ATOM    511 HD21 LEU    33      10.216  13.458 -23.081  1.00  0.00      PROA
ATOM    512 HD22 LEU    33       8.926  13.920 -24.254  1.00  0.00      PROA
ATOM    513 HD23 LEU    33      10.669  13.928 -24.763  1.00  0.00      PROA
ATOM    514  C   LEU    33       6.743  10.622 -25.309  1.00  0.00      PROA
ATOM    515  O   LEU    33       7.487  10.317 -26.254  1.00  0.00      PROA
ATOM    516  N   ASN    34       5.487  10.165 -25.228  1.00  0.00      PROA
ATOM    517  HN  ASN    34       4.942  10.339 -24.413  1.00  0.00      PROA
ATOM    518  CA  ASN    34       4.791   9.396 -26.263  1.00  0.00      PROA
ATOM    519  HA  ASN    34       5.050   9.803 -27.229  1.00  0.00      PROA
ATOM    520  CB  ASN    34       5.232   7.923 -26.150  1.00  0.00      PROA
ATOM    521  HB1 ASN    34       4.867   7.519 -25.182  1.00  0.00      PROA
ATOM    522  HB2 ASN    34       6.341   7.885 -26.167  1.00  0.00      PROA
ATOM    523  CG  ASN    34       4.714   7.025 -27.259  1.00  0.00      PROA
ATOM    524  OD1 ASN    34       3.858   7.360 -28.058  1.00  0.00      PROA
ATOM    525  ND2 ASN    34       5.234   5.829 -27.369  1.00  0.00      PROA
ATOM    526 HD21 ASN    34       5.948   5.534 -26.734  1.00  0.00      PROA
ATOM    527 HD22 ASN    34       4.917   5.210 -28.088  1.00  0.00      PROA
ATOM    528  C   ASN    34       3.258   9.552 -26.149  1.00  0.00      PROA
ATOM    529  O   ASN    34       2.645   8.963 -25.257  1.00  0.00      PROA
ATOM    530  N   SER    35       2.622   9.988 -27.241  1.00  0.00      PROA
ATOM    531  HN  SER    35       3.134  10.255 -28.052  1.00  0.00      PROA
ATOM    532  CA  SER    35       1.160  10.120 -27.370  1.00  0.00      PROA
ATOM    533  HA  SER    35       0.796  10.706 -26.539  1.00  0.00      PROA
ATOM    534  CB  SER    35       0.827  10.803 -28.697  1.00  0.00      PROA
ATOM    535  HB1 SER    35       1.333  11.791 -28.748  1.00  0.00      PROA
ATOM    536  HB2 SER    35      -0.272  10.946 -28.780  1.00  0.00      PROA
ATOM    537  OG  SER    35       1.268  10.006 -29.785  1.00  0.00      PROA
ATOM    538  HG1 SER    35       1.029  10.489 -30.580  1.00  0.00      PROA
ATOM    539  C   SER    35       0.376   8.801 -27.263  1.00  0.00      PROA
ATOM    540  O   SER    35      -0.761   8.803 -26.796  1.00  0.00      PROA
ATOM    541  N   ASN    36       1.023   7.645 -27.473  1.00  0.00      PROA
ATOM    542  HN  ASN    36       1.942   7.623 -27.857  1.00  0.00      PROA
ATOM    543  CA  ASN    36       0.435   6.335 -27.157  1.00  0.00      PROA
ATOM    544  HA  ASN    36      -0.490   6.241 -27.707  1.00  0.00      PROA
ATOM    545  CB  ASN    36       1.407   5.200 -27.543  1.00  0.00      PROA
ATOM    546  HB1 ASN    36       1.001   4.259 -27.118  1.00  0.00      PROA
ATOM    547  HB2 ASN    36       2.384   5.427 -27.069  1.00  0.00      PROA
ATOM    548  CG  ASN    36       1.682   4.936 -29.012  1.00  0.00      PROA
ATOM    549  OD1 ASN    36       2.154   3.854 -29.346  1.00  0.00      PROA
ATOM    550  ND2 ASN    36       1.353   5.825 -29.918  1.00  0.00      PROA
ATOM    551 HD21 ASN    36       1.536   5.646 -30.884  1.00  0.00      PROA
ATOM    552 HD22 ASN    36       0.918   6.683 -29.642  1.00  0.00      PROA
ATOM    553  C   ASN    36       0.104   6.190 -25.655  1.00  0.00      PROA
ATOM    554  O   ASN    36      -0.803   5.437 -25.297  1.00  0.00      PROA
ATOM    555  N   LEU    37       0.981   6.701 -24.787  1.00  0.00      PROA
ATOM    556  HN  LEU    37       1.757   7.232 -25.114  1.00  0.00      PROA
ATOM    557  CA  LEU    37       0.922   6.558 -23.328  1.00  0.00      PROA
ATOM    558  HA  LEU    37       0.245   5.749 -23.095  1.00  0.00      PROA
ATOM    559  CB  LEU    37       2.325   6.263 -22.774  1.00  0.00      PROA
ATOM    560  HB1 LEU    37       2.298   6.439 -21.679  1.00  0.00      PROA
ATOM    561  HB2 LEU    37       3.029   6.983 -23.239  1.00  0.00      PROA
ATOM    562  CG  LEU    37       2.882   4.850 -23.006  1.00  0.00      PROA
ATOM    563  HG  LEU    37       2.165   4.097 -22.613  1.00  0.00      PROA
ATOM    564  CD1 LEU    37       4.219   4.707 -22.289  1.00  0.00      PROA
ATOM    565 HD11 LEU    37       4.125   5.046 -21.235  1.00  0.00      PROA
ATOM    566 HD12 LEU    37       4.987   5.329 -22.795  1.00  0.00      PROA
ATOM    567 HD13 LEU    37       4.537   3.643 -22.292  1.00  0.00      PROA
ATOM    568  CD2 LEU    37       3.135   4.518 -24.475  1.00  0.00      PROA
ATOM    569 HD21 LEU    37       3.564   5.400 -24.997  1.00  0.00      PROA
ATOM    570 HD22 LEU    37       2.179   4.243 -24.971  1.00  0.00      PROA
ATOM    571 HD23 LEU    37       3.853   3.674 -24.554  1.00  0.00      PROA
ATOM    572  C   LEU    37       0.337   7.804 -22.645  1.00  0.00      PROA
ATOM    573  O   LEU    37      -0.361   7.642 -21.655  1.00  0.00      PROA
ATOM    574  N   GLN    38       0.320   8.948 -23.331  1.00  0.00      PROA
ATOM    575  HN  GLN    38       0.799   9.003 -24.201  1.00  0.00      PROA
ATOM    576  CA  GLN    38      -0.350  10.205 -22.950  1.00  0.00      PROA
ATOM    577  HA  GLN    38      -0.046  10.486 -21.953  1.00  0.00      PROA
ATOM    578  CB  GLN    38       0.106  11.239 -23.994  1.00  0.00      PROA
ATOM    579  HB1 GLN    38      -0.531  11.111 -24.894  1.00  0.00      PROA
ATOM    580  HB2 GLN    38       1.158  11.008 -24.259  1.00  0.00      PROA
ATOM    581  CG  GLN    38       0.043  12.717 -23.586  1.00  0.00      PROA
ATOM    582  HG1 GLN    38       0.645  12.870 -22.665  1.00  0.00      PROA
ATOM    583  HG2 GLN    38      -1.013  12.997 -23.381  1.00  0.00      PROA
ATOM    584  CD  GLN    38       0.589  13.624 -24.690  1.00  0.00      PROA
ATOM    585  OE1 GLN    38       0.822  13.221 -25.822  1.00  0.00      PROA
ATOM    586  NE2 GLN    38       0.748  14.902 -24.429  1.00  0.00      PROA
ATOM    587 HE21 GLN    38       1.103  15.516 -25.134  1.00  0.00      PROA
ATOM    588 HE22 GLN    38       0.513  15.261 -23.525  1.00  0.00      PROA
ATOM    589  C   GLN    38      -1.900  10.121 -22.881  1.00  0.00      PROA
ATOM    590  O   GLN    38      -2.586  11.128 -22.703  1.00  0.00      PROA
ATOM    591  N   ASN    39      -2.475   8.949 -23.169  1.00  0.00      PROA
ATOM    592  HN  ASN    39      -1.919   8.128 -23.258  1.00  0.00      PROA
ATOM    593  CA  ASN    39      -3.906   8.726 -23.379  1.00  0.00      PROA
ATOM    594  HA  ASN    39      -4.266   9.446 -24.099  1.00  0.00      PROA
ATOM    595  CB  ASN    39      -4.102   7.285 -23.897  1.00  0.00      PROA
ATOM    596  HB1 ASN    39      -3.476   7.140 -24.803  1.00  0.00      PROA
ATOM    597  HB2 ASN    39      -5.171   7.142 -24.165  1.00  0.00      PROA
ATOM    598  CG  ASN    39      -3.717   6.228 -22.873  1.00  0.00      PROA
ATOM    599  OD1 ASN    39      -4.417   6.008 -21.899  1.00  0.00      PROA
ATOM    600  ND2 ASN    39      -2.631   5.518 -23.065  1.00  0.00      PROA
ATOM    601 HD21 ASN    39      -2.284   4.929 -22.336  1.00  0.00      PROA
ATOM    602 HD22 ASN    39      -2.151   5.566 -23.941  1.00  0.00      PROA
ATOM    603  C   ASN    39      -4.766   9.038 -22.130  1.00  0.00      PROA
ATOM    604  O   ASN    39      -4.344   8.820 -20.994  1.00  0.00      PROA
ATOM    605  N   VAL    40      -6.057   9.340 -22.345  1.00  0.00      PROA
ATOM    606  HN  VAL    40      -6.417   9.372 -23.273  1.00  0.00      PROA
ATOM    607  CA  VAL    40      -7.058   9.647 -21.293  1.00  0.00      PROA
ATOM    608  HA  VAL    40      -6.543  10.146 -20.485  1.00  0.00      PROA
ATOM    609  CB  VAL    40      -8.201  10.544 -21.825  1.00  0.00      PROA
ATOM    610  HB  VAL    40      -8.828   9.954 -22.527  1.00  0.00      PROA
ATOM    611  CG1 VAL    40      -9.086  11.073 -20.685  1.00  0.00      PROA
ATOM    612 HG11 VAL    40      -8.478  11.676 -19.977  1.00  0.00      PROA
ATOM    613 HG12 VAL    40      -9.537  10.222 -20.130  1.00  0.00      PROA
ATOM    614 HG13 VAL    40      -9.891  11.718 -21.099  1.00  0.00      PROA
ATOM    615  CG2 VAL    40      -7.658  11.770 -22.574  1.00  0.00      PROA
ATOM    616 HG21 VAL    40      -7.044  11.446 -23.441  1.00  0.00      PROA
ATOM    617 HG22 VAL    40      -7.022  12.377 -21.895  1.00  0.00      PROA
ATOM    618 HG23 VAL    40      -8.502  12.388 -22.949  1.00  0.00      PROA
ATOM    619  C   VAL    40      -7.574   8.381 -20.576  1.00  0.00      PROA
ATOM    620  O   VAL    40      -8.717   7.950 -20.743  1.00  0.00      PROA
ATOM    621  N   THR    41      -6.633   7.634 -20.000  1.00  0.00      PROA
ATOM    622  HN  THR    41      -5.685   7.915 -20.091  1.00  0.00      PROA
ATOM    623  CA  THR    41      -6.780   6.396 -19.210  1.00  0.00      PROA
ATOM    624  HA  THR    41      -7.569   6.552 -18.489  1.00  0.00      PROA
ATOM    625  CB  THR    41      -7.120   5.199 -20.122  1.00  0.00      PROA
ATOM    626  HB  THR    41      -6.440   5.187 -21.000  1.00  0.00      PROA
ATOM    627  OG1 THR    41      -8.450   5.313 -20.573  1.00  0.00      PROA
ATOM    628  HG1 THR    41      -8.585   6.244 -20.767  1.00  0.00      PROA
ATOM    629  CG2 THR    41      -7.018   3.833 -19.444  1.00  0.00      PROA
ATOM    630 HG21 THR    41      -7.577   3.841 -18.484  1.00  0.00      PROA
ATOM    631 HG22 THR    41      -5.954   3.594 -19.233  1.00  0.00      PROA
ATOM    632 HG23 THR    41      -7.455   3.051 -20.102  1.00  0.00      PROA
ATOM    633  C   THR    41      -5.485   6.102 -18.436  1.00  0.00      PROA
ATOM    634  O   THR    41      -5.539   5.756 -17.259  1.00  0.00      PROA
ATOM    635  N   ASN    42      -4.322   6.416 -19.016  1.00  0.00      PROA
ATOM    636  HN  ASN    42      -4.301   6.849 -19.913  1.00  0.00      PROA
ATOM    637  CA  ASN    42      -3.005   6.169 -18.421  1.00  0.00      PROA
ATOM    638  HA  ASN    42      -2.962   5.141 -18.093  1.00  0.00      PROA
ATOM    639  CB  ASN    42      -1.932   6.450 -19.485  1.00  0.00      PROA
ATOM    640  HB1 ASN    42      -1.269   7.265 -19.124  1.00  0.00      PROA
ATOM    641  HB2 ASN    42      -2.430   6.774 -20.424  1.00  0.00      PROA
ATOM    642  CG  ASN    42      -1.081   5.234 -19.786  1.00  0.00      PROA
ATOM    643  OD1 ASN    42      -1.363   4.442 -20.675  1.00  0.00      PROA
ATOM    644  ND2 ASN    42      -0.125   4.941 -18.936  1.00  0.00      PROA
ATOM    645 HD21 ASN    42       0.460   4.146 -19.096  1.00  0.00      PROA
ATOM    646 HD22 ASN    42       0.017   5.512 -18.128  1.00  0.00      PROA
ATOM    647  C   ASN    42      -2.707   6.981 -17.149  1.00  0.00      PROA
ATOM    648  O   ASN    42      -1.830   6.589 -16.387  1.00  0.00      PROA
ATOM    649  N   TYR    43      -3.445   8.052 -16.857  1.00  0.00      PROA
ATOM    650  HN  TYR    43      -4.212   8.330 -17.430  1.00  0.00      PROA
ATOM    651  CA  TYR    43      -3.191   8.898 -15.682  1.00  0.00      PROA
ATOM    652  HA  TYR    43      -2.124   9.030 -15.580  1.00  0.00      PROA
ATOM    653  CB  TYR    43      -3.887  10.250 -15.876  1.00  0.00      PROA
ATOM    654  HB1 TYR    43      -3.688  10.907 -15.003  1.00  0.00      PROA
ATOM    655  HB2 TYR    43      -4.981  10.099 -15.998  1.00  0.00      PROA
ATOM    656  CG  TYR    43      -3.370  10.954 -17.119  1.00  0.00      PROA
ATOM    657  CD1 TYR    43      -2.115  11.593 -17.080  1.00  0.00      PROA
ATOM    658  HD1 TYR    43      -1.558  11.630 -16.156  1.00  0.00      PROA
ATOM    659  CE1 TYR    43      -1.586  12.184 -18.244  1.00  0.00      PROA
ATOM    660  HE1 TYR    43      -0.626  12.676 -18.211  1.00  0.00      PROA
ATOM    661  CZ  TYR    43      -2.310  12.133 -19.452  1.00  0.00      PROA
ATOM    662  OH  TYR    43      -1.774  12.653 -20.586  1.00  0.00      PROA
ATOM    663  HH  TYR    43      -2.232  12.265 -21.335  1.00  0.00      PROA
ATOM    664  CD2 TYR    43      -4.109  10.927 -18.319  1.00  0.00      PROA
ATOM    665  HD2 TYR    43      -5.081  10.456 -18.345  1.00  0.00      PROA
ATOM    666  CE2 TYR    43      -3.578  11.516 -19.485  1.00  0.00      PROA
ATOM    667  HE2 TYR    43      -4.144  11.495 -20.405  1.00  0.00      PROA
ATOM    668  C   TYR    43      -3.518   8.234 -14.330  1.00  0.00      PROA
ATOM    669  O   TYR    43      -2.804   8.489 -13.365  1.00  0.00      PROA
ATOM    670  N   PHE    44      -4.280   7.133 -14.322  1.00  0.00      PROA
ATOM    671  HN  PHE    44      -4.825   6.864 -15.112  1.00  0.00      PROA
ATOM    672  CA  PHE    44      -4.367   6.245 -13.149  1.00  0.00      PROA
ATOM    673  HA  PHE    44      -4.395   6.857 -12.260  1.00  0.00      PROA
ATOM    674  CB  PHE    44      -5.636   5.385 -13.253  1.00  0.00      PROA
ATOM    675  HB1 PHE    44      -5.757   4.797 -12.319  1.00  0.00      PROA
ATOM    676  HB2 PHE    44      -5.546   4.703 -14.125  1.00  0.00      PROA
ATOM    677  CG  PHE    44      -6.909   6.191 -13.444  1.00  0.00      PROA
ATOM    678  CD1 PHE    44      -7.361   7.037 -12.414  1.00  0.00      PROA
ATOM    679  HD1 PHE    44      -6.819   7.088 -11.482  1.00  0.00      PROA
ATOM    680  CE1 PHE    44      -8.516   7.816 -12.595  1.00  0.00      PROA
ATOM    681  HE1 PHE    44      -8.861   8.461 -11.800  1.00  0.00      PROA
ATOM    682  CZ  PHE    44      -9.225   7.758 -13.807  1.00  0.00      PROA
ATOM    683  HZ  PHE    44     -10.111   8.361 -13.946  1.00  0.00      PROA
ATOM    684  CD2 PHE    44      -7.627   6.126 -14.655  1.00  0.00      PROA
ATOM    685  HD2 PHE    44      -7.292   5.470 -15.445  1.00  0.00      PROA
ATOM    686  CE2 PHE    44      -8.779   6.913 -14.838  1.00  0.00      PROA
ATOM    687  HE2 PHE    44      -9.321   6.868 -15.771  1.00  0.00      PROA
ATOM    688  C   PHE    44      -3.105   5.378 -12.944  1.00  0.00      PROA
ATOM    689  O   PHE    44      -2.707   5.138 -11.807  1.00  0.00      PROA
ATOM    690  N   VAL    45      -2.350   5.093 -14.015  1.00  0.00      PROA
ATOM    691  HN  VAL    45      -2.683   5.263 -14.939  1.00  0.00      PROA
ATOM    692  CA  VAL    45      -0.992   4.516 -13.935  1.00  0.00      PROA
ATOM    693  HA  VAL    45      -0.986   3.805 -13.123  1.00  0.00      PROA
ATOM    694  CB  VAL    45      -0.580   3.818 -15.252  1.00  0.00      PROA
ATOM    695  HB  VAL    45      -0.580   4.568 -16.071  1.00  0.00      PROA
ATOM    696  CG1 VAL    45       0.811   3.178 -15.165  1.00  0.00      PROA
ATOM    697 HG11 VAL    45       0.885   2.550 -14.252  1.00  0.00      PROA
ATOM    698 HG12 VAL    45       1.589   3.970 -15.115  1.00  0.00      PROA
ATOM    699 HG13 VAL    45       0.987   2.535 -16.054  1.00  0.00      PROA
ATOM    700  CG2 VAL    45      -1.590   2.733 -15.653  1.00  0.00      PROA
ATOM    701 HG21 VAL    45      -2.596   3.183 -15.800  1.00  0.00      PROA
ATOM    702 HG22 VAL    45      -1.659   1.966 -14.853  1.00  0.00      PROA
ATOM    703 HG23 VAL    45      -1.274   2.254 -16.604  1.00  0.00      PROA
ATOM    704  C   VAL    45       0.054   5.563 -13.536  1.00  0.00      PROA
ATOM    705  O   VAL    45       0.983   5.221 -12.815  1.00  0.00      PROA
ATOM    706  N   VAL    46      -0.156   6.847 -13.851  1.00  0.00      PROA
ATOM    707  HN  VAL    46      -0.888   7.122 -14.470  1.00  0.00      PROA
ATOM    708  CA  VAL    46       0.673   7.944 -13.310  1.00  0.00      PROA
ATOM    709  HA  VAL    46       1.705   7.634 -13.374  1.00  0.00      PROA
ATOM    710  CB  VAL    46       0.475   9.268 -14.076  1.00  0.00      PROA
ATOM    711  HB  VAL    46      -0.595   9.561 -14.014  1.00  0.00      PROA
ATOM    712  CG1 VAL    46       1.334  10.407 -13.514  1.00  0.00      PROA
ATOM    713 HG11 VAL    46       2.410  10.141 -13.578  1.00  0.00      PROA
ATOM    714 HG12 VAL    46       1.075  10.585 -12.448  1.00  0.00      PROA
ATOM    715 HG13 VAL    46       1.162  11.335 -14.101  1.00  0.00      PROA
ATOM    716  CG2 VAL    46       0.846   9.104 -15.555  1.00  0.00      PROA
ATOM    717 HG21 VAL    46       0.206   8.327 -16.025  1.00  0.00      PROA
ATOM    718 HG22 VAL    46       1.908   8.792 -15.646  1.00  0.00      PROA
ATOM    719 HG23 VAL    46       0.690  10.064 -16.092  1.00  0.00      PROA
ATOM    720  C   VAL    46       0.439   8.144 -11.809  1.00  0.00      PROA
ATOM    721  O   VAL    46       1.415   8.235 -11.081  1.00  0.00      PROA
ATOM    722  N   SER    47      -0.787   7.949 -11.312  1.00  0.00      PROA
ATOM    723  HN  SER    47      -1.570   7.793 -11.909  1.00  0.00      PROA
ATOM    724  CA  SER    47      -1.085   7.948  -9.868  1.00  0.00      PROA
ATOM    725  HA  SER    47      -0.655   8.837  -9.430  1.00  0.00      PROA
ATOM    726  CB  SER    47      -2.603   7.927  -9.665  1.00  0.00      PROA
ATOM    727  HB1 SER    47      -3.016   6.971 -10.053  1.00  0.00      PROA
ATOM    728  HB2 SER    47      -3.062   8.777 -10.214  1.00  0.00      PROA
ATOM    729  OG  SER    47      -2.940   8.040  -8.301  1.00  0.00      PROA
ATOM    730  HG1 SER    47      -3.136   7.149  -8.002  1.00  0.00      PROA
ATOM    731  C   SER    47      -0.410   6.789  -9.113  1.00  0.00      PROA
ATOM    732  O   SER    47       0.343   7.036  -8.174  1.00  0.00      PROA
ATOM    733  N   LEU    48      -0.415   5.590  -9.711  1.00  0.00      PROA
ATOM    734  HN  LEU    48      -0.949   5.436 -10.538  1.00  0.00      PROA
ATOM    735  CA  LEU    48       0.335   4.417  -9.234  1.00  0.00      PROA
ATOM    736  HA  LEU    48       0.051   4.210  -8.213  1.00  0.00      PROA
ATOM    737  CB  LEU    48      -0.030   3.240 -10.164  1.00  0.00      PROA
ATOM    738  HB1 LEU    48       0.534   3.376 -11.109  1.00  0.00      PROA
ATOM    739  HB2 LEU    48      -1.117   3.311 -10.378  1.00  0.00      PROA
ATOM    740  CG  LEU    48       0.249   1.811  -9.663  1.00  0.00      PROA
ATOM    741  HG  LEU    48      -0.460   1.596  -8.836  1.00  0.00      PROA
ATOM    742  CD1 LEU    48       1.660   1.538  -9.153  1.00  0.00      PROA
ATOM    743 HD11 LEU    48       1.828   2.070  -8.193  1.00  0.00      PROA
ATOM    744 HD12 LEU    48       2.405   1.898  -9.894  1.00  0.00      PROA
ATOM    745 HD13 LEU    48       1.796   0.449  -8.983  1.00  0.00      PROA
ATOM    746  CD2 LEU    48       0.030   0.866 -10.849  1.00  0.00      PROA
ATOM    747 HD21 LEU    48       0.722   1.127 -11.678  1.00  0.00      PROA
ATOM    748 HD22 LEU    48      -1.015   0.957 -11.217  1.00  0.00      PROA
ATOM    749 HD23 LEU    48       0.227  -0.182 -10.539  1.00  0.00      PROA
ATOM    750  C   LEU    48       1.856   4.679  -9.223  1.00  0.00      PROA
ATOM    751  O   LEU    48       2.539   4.435  -8.231  1.00  0.00      PROA
ATOM    752  N   ALA    49       2.390   5.230 -10.313  1.00  0.00      PROA
ATOM    753  HN  ALA    49       1.830   5.462 -11.105  1.00  0.00      PROA
ATOM    754  CA  ALA    49       3.810   5.535 -10.439  1.00  0.00      PROA
ATOM    755  HA  ALA    49       4.378   4.680 -10.104  1.00  0.00      PROA
ATOM    756  CB  ALA    49       4.102   5.843 -11.908  1.00  0.00      PROA
ATOM    757  HB1 ALA    49       3.498   6.714 -12.243  1.00  0.00      PROA
ATOM    758  HB2 ALA    49       3.839   4.966 -12.538  1.00  0.00      PROA
ATOM    759  HB3 ALA    49       5.178   6.087 -12.036  1.00  0.00      PROA
ATOM    760  C   ALA    49       4.261   6.668  -9.498  1.00  0.00      PROA
ATOM    761  O   ALA    49       5.295   6.519  -8.859  1.00  0.00      PROA
ATOM    762  N   ALA    50       3.412   7.661  -9.224  1.00  0.00      PROA
ATOM    763  HN  ALA    50       2.541   7.735  -9.703  1.00  0.00      PROA
ATOM    764  CA  ALA    50       3.657   8.707  -8.232  1.00  0.00      PROA
ATOM    765  HA  ALA    50       4.655   9.092  -8.378  1.00  0.00      PROA
ATOM    766  CB  ALA    50       2.613   9.814  -8.420  1.00  0.00      PROA
ATOM    767  HB1 ALA    50       1.590   9.402  -8.282  1.00  0.00      PROA
ATOM    768  HB2 ALA    50       2.690  10.236  -9.445  1.00  0.00      PROA
ATOM    769  HB3 ALA    50       2.775  10.618  -7.671  1.00  0.00      PROA
ATOM    770  C   ALA    50       3.657   8.169  -6.790  1.00  0.00      PROA
ATOM    771  O   ALA    50       4.611   8.431  -6.061  1.00  0.00      PROA
ATOM    772  N   ALA    51       2.761   7.229  -6.466  1.00  0.00      PROA
ATOM    773  HN  ALA    51       2.022   6.977  -7.086  1.00  0.00      PROA
ATOM    774  CA  ALA    51       2.792   6.505  -5.193  1.00  0.00      PROA
ATOM    775  HA  ALA    51       2.882   7.223  -4.392  1.00  0.00      PROA
ATOM    776  CB  ALA    51       1.497   5.696  -5.055  1.00  0.00      PROA
ATOM    777  HB1 ALA    51       1.408   4.971  -5.892  1.00  0.00      PROA
ATOM    778  HB2 ALA    51       0.620   6.378  -5.082  1.00  0.00      PROA
ATOM    779  HB3 ALA    51       1.503   5.133  -4.098  1.00  0.00      PROA
ATOM    780  C   ALA    51       4.051   5.628  -5.047  1.00  0.00      PROA
ATOM    781  O   ALA    51       4.802   5.820  -4.096  1.00  0.00      PROA
ATOM    782  N   ASP    52       4.476   4.951  -6.120  1.00  0.00      PROA
ATOM    783  HN  ASP    52       3.939   4.914  -6.959  1.00  0.00      PROA
ATOM    784  CA  ASP    52       5.750   4.217  -6.150  1.00  0.00      PROA
ATOM    785  HA  ASP    52       5.788   3.574  -5.284  1.00  0.00      PROA
ATOM    786  CB  ASP    52       5.853   3.389  -7.437  1.00  0.00      PROA
ATOM    787  HB1 ASP    52       6.881   2.976  -7.495  1.00  0.00      PROA
ATOM    788  HB2 ASP    52       5.683   4.072  -8.296  1.00  0.00      PROA
ATOM    789  CG  ASP    52       4.883   2.221  -7.584  1.00  0.00      PROA
ATOM    790  OD1 ASP    52       4.541   1.522  -6.637  1.00  0.00      PROA
ATOM    791  OD2 ASP    52       4.968   1.638  -8.808  1.00  0.00      PROA
ATOM    792  HD2 ASP    52       5.497   2.117  -9.450  1.00  0.00      PROA
ATOM    793  C   ASP    52       7.004   5.115  -6.051  1.00  0.00      PROA
ATOM    794  O   ASP    52       8.019   4.667  -5.523  1.00  0.00      PROA
ATOM    795  N   ILE    53       6.987   6.342  -6.592  1.00  0.00      PROA
ATOM    796  HN  ILE    53       6.218   6.656  -7.143  1.00  0.00      PROA
ATOM    797  CA  ILE    53       8.085   7.316  -6.421  1.00  0.00      PROA
ATOM    798  HA  ILE    53       9.014   6.799  -6.609  1.00  0.00      PROA
ATOM    799  CB  ILE    53       7.947   8.524  -7.384  1.00  0.00      PROA
ATOM    800  HB  ILE    53       6.912   8.922  -7.320  1.00  0.00      PROA
ATOM    801  CG2 ILE    53       8.942   9.650  -7.036  1.00  0.00      PROA
ATOM    802 HG21 ILE    53       9.966   9.235  -6.929  1.00  0.00      PROA
ATOM    803 HG22 ILE    53       8.651  10.128  -6.076  1.00  0.00      PROA
ATOM    804 HG23 ILE    53       8.950  10.411  -7.845  1.00  0.00      PROA
ATOM    805  CG1 ILE    53       8.170   8.096  -8.849  1.00  0.00      PROA
ATOM    806 HG11 ILE    53       7.673   7.116  -9.009  1.00  0.00      PROA
ATOM    807 HG12 ILE    53       9.261   7.980  -9.020  1.00  0.00      PROA
ATOM    808  CD  ILE    53       7.619   9.095  -9.876  1.00  0.00      PROA
ATOM    809  HD1 ILE    53       8.110  10.083  -9.749  1.00  0.00      PROA
ATOM    810  HD2 ILE    53       6.524   9.222  -9.731  1.00  0.00      PROA
ATOM    811  HD3 ILE    53       7.819   8.729 -10.905  1.00  0.00      PROA
ATOM    812  C   ILE    53       8.131   7.790  -4.967  1.00  0.00      PROA
ATOM    813  O   ILE    53       9.181   7.716  -4.337  1.00  0.00      PROA
ATOM    814  N   ALA    54       6.978   8.138  -4.393  1.00  0.00      PROA
ATOM    815  HN  ALA    54       6.123   8.122  -4.905  1.00  0.00      PROA
ATOM    816  CA  ALA    54       6.858   8.563  -3.003  1.00  0.00      PROA
ATOM    817  HA  ALA    54       7.614   9.307  -2.800  1.00  0.00      PROA
ATOM    818  CB  ALA    54       5.452   9.142  -2.813  1.00  0.00      PROA
ATOM    819  HB1 ALA    54       4.686   8.370  -3.043  1.00  0.00      PROA
ATOM    820  HB2 ALA    54       5.302  10.004  -3.497  1.00  0.00      PROA
ATOM    821  HB3 ALA    54       5.318   9.472  -1.761  1.00  0.00      PROA
ATOM    822  C   ALA    54       7.185   7.442  -1.994  1.00  0.00      PROA
ATOM    823  O   ALA    54       7.758   7.738  -0.947  1.00  0.00      PROA
ATOM    824  N   VAL    55       7.066   6.164  -2.383  1.00  0.00      PROA
ATOM    825  HN  VAL    55       6.602   5.919  -3.230  1.00  0.00      PROA
ATOM    826  CA  VAL    55       7.602   5.033  -1.603  1.00  0.00      PROA
ATOM    827  HA  VAL    55       7.286   5.164  -0.579  1.00  0.00      PROA
ATOM    828  CB  VAL    55       7.110   3.667  -2.135  1.00  0.00      PROA
ATOM    829  HB  VAL    55       7.208   3.664  -3.241  1.00  0.00      PROA
ATOM    830  CG1 VAL    55       7.886   2.465  -1.573  1.00  0.00      PROA
ATOM    831 HG11 VAL    55       7.944   2.532  -0.466  1.00  0.00      PROA
ATOM    832 HG12 VAL    55       8.918   2.457  -1.983  1.00  0.00      PROA
ATOM    833 HG13 VAL    55       7.368   1.520  -1.844  1.00  0.00      PROA
ATOM    834  CG2 VAL    55       5.637   3.458  -1.762  1.00  0.00      PROA
ATOM    835 HG21 VAL    55       5.012   4.263  -2.206  1.00  0.00      PROA
ATOM    836 HG22 VAL    55       5.518   3.486  -0.658  1.00  0.00      PROA
ATOM    837 HG23 VAL    55       5.283   2.479  -2.151  1.00  0.00      PROA
ATOM    838  C   VAL    55       9.130   5.084  -1.491  1.00  0.00      PROA
ATOM    839  O   VAL    55       9.651   4.997  -0.385  1.00  0.00      PROA
ATOM    840  N   GLY    56       9.837   5.453  -2.562  1.00  0.00      PROA
ATOM    841  HN  GLY    56       9.407   5.593  -3.451  1.00  0.00      PROA
ATOM    842  CA  GLY    56      11.285   5.678  -2.512  1.00  0.00      PROA
ATOM    843  HA1 GLY    56      11.648   5.677  -3.529  1.00  0.00      PROA
ATOM    844  HA2 GLY    56      11.721   4.859  -1.960  1.00  0.00      PROA
ATOM    845  C   GLY    56      11.699   6.994  -1.845  1.00  0.00      PROA
ATOM    846  O   GLY    56      12.651   7.004  -1.073  1.00  0.00      PROA
ATOM    847  N   VAL    57      10.994   8.096  -2.129  1.00  0.00      PROA
ATOM    848  HN  VAL    57      10.174   8.053  -2.694  1.00  0.00      PROA
ATOM    849  CA  VAL    57      11.354   9.446  -1.644  1.00  0.00      PROA
ATOM    850  HA  VAL    57      12.430   9.531  -1.663  1.00  0.00      PROA
ATOM    851  CB  VAL    57      10.714  10.540  -2.532  1.00  0.00      PROA
ATOM    852  HB  VAL    57       9.616  10.375  -2.557  1.00  0.00      PROA
ATOM    853  CG1 VAL    57      10.979  11.972  -2.046  1.00  0.00      PROA
ATOM    854 HG11 VAL    57      12.071  12.172  -2.026  1.00  0.00      PROA
ATOM    855 HG12 VAL    57      10.575  12.104  -1.019  1.00  0.00      PROA
ATOM    856 HG13 VAL    57      10.497  12.700  -2.733  1.00  0.00      PROA
ATOM    857  CG2 VAL    57      11.244  10.470  -3.970  1.00  0.00      PROA
ATOM    858 HG21 VAL    57      11.009   9.480  -4.415  1.00  0.00      PROA
ATOM    859 HG22 VAL    57      12.346  10.609  -3.974  1.00  0.00      PROA
ATOM    860 HG23 VAL    57      10.765  11.259  -4.588  1.00  0.00      PROA
ATOM    861  C   VAL    57      11.002   9.667  -0.168  1.00  0.00      PROA
ATOM    862  O   VAL    57      11.719  10.392   0.513  1.00  0.00      PROA
ATOM    863  N   LEU    58       9.914   9.068   0.333  1.00  0.00      PROA
ATOM    864  HN  LEU    58       9.372   8.439  -0.219  1.00  0.00      PROA
ATOM    865  CA  LEU    58       9.426   9.273   1.703  1.00  0.00      PROA
ATOM    866  HA  LEU    58      10.203   9.775   2.259  1.00  0.00      PROA
ATOM    867  CB  LEU    58       8.135  10.112   1.721  1.00  0.00      PROA
ATOM    868  HB1 LEU    58       7.776  10.185   2.770  1.00  0.00      PROA
ATOM    869  HB2 LEU    58       7.366   9.589   1.114  1.00  0.00      PROA
ATOM    870  CG  LEU    58       8.312  11.540   1.163  1.00  0.00      PROA
ATOM    871  HG  LEU    58       9.396  11.759   1.060  1.00  0.00      PROA
ATOM    872  CD1 LEU    58       7.676  12.583   2.083  1.00  0.00      PROA
ATOM    873 HD11 LEU    58       8.147  12.544   3.088  1.00  0.00      PROA
ATOM    874 HD12 LEU    58       6.589  12.378   2.193  1.00  0.00      PROA
ATOM    875 HD13 LEU    58       7.824  13.600   1.661  1.00  0.00      PROA
ATOM    876  CD2 LEU    58       7.661  11.672  -0.217  1.00  0.00      PROA
ATOM    877 HD21 LEU    58       6.573  11.454  -0.149  1.00  0.00      PROA
ATOM    878 HD22 LEU    58       8.123  10.951  -0.924  1.00  0.00      PROA
ATOM    879 HD23 LEU    58       7.791  12.707  -0.599  1.00  0.00      PROA
ATOM    880  C   LEU    58       9.232   7.968   2.475  1.00  0.00      PROA
ATOM    881  O   LEU    58       9.846   7.823   3.525  1.00  0.00      PROA
ATOM    882  N   ALA    59       8.489   6.978   1.958  1.00  0.00      PROA
ATOM    883  HN  ALA    59       8.128   7.001   1.029  1.00  0.00      PROA
ATOM    884  CA  ALA    59       8.171   5.789   2.767  1.00  0.00      PROA
ATOM    885  HA  ALA    59       7.751   6.130   3.702  1.00  0.00      PROA
ATOM    886  CB  ALA    59       7.184   4.864   2.058  1.00  0.00      PROA
ATOM    887  HB1 ALA    59       7.675   4.375   1.190  1.00  0.00      PROA
ATOM    888  HB2 ALA    59       6.314   5.449   1.690  1.00  0.00      PROA
ATOM    889  HB3 ALA    59       6.835   4.075   2.758  1.00  0.00      PROA
ATOM    890  C   ALA    59       9.405   4.972   3.172  1.00  0.00      PROA
ATOM    891  O   ALA    59       9.400   4.374   4.242  1.00  0.00      PROA
ATOM    892  N   ILE    60      10.454   4.940   2.347  1.00  0.00      PROA
ATOM    893  HN  ILE    60      10.431   5.387   1.456  1.00  0.00      PROA
ATOM    894  CA  ILE    60      11.705   4.256   2.678  1.00  0.00      PROA
ATOM    895  HA  ILE    60      11.462   3.389   3.274  1.00  0.00      PROA
ATOM    896  CB  ILE    60      12.461   3.830   1.400  1.00  0.00      PROA
ATOM    897  HB  ILE    60      12.392   4.640   0.643  1.00  0.00      PROA
ATOM    898  CG2 ILE    60      13.939   3.554   1.721  1.00  0.00      PROA
ATOM    899 HG21 ILE    60      14.019   2.873   2.595  1.00  0.00      PROA
ATOM    900 HG22 ILE    60      14.457   4.506   1.964  1.00  0.00      PROA
ATOM    901 HG23 ILE    60      14.431   3.072   0.850  1.00  0.00      PROA
ATOM    902  CG1 ILE    60      11.744   2.570   0.865  1.00  0.00      PROA
ATOM    903 HG11 ILE    60      10.656   2.787   0.829  1.00  0.00      PROA
ATOM    904 HG12 ILE    60      11.924   1.745   1.585  1.00  0.00      PROA
ATOM    905  CD  ILE    60      12.171   2.085  -0.520  1.00  0.00      PROA
ATOM    906  HD1 ILE    60      13.253   1.835  -0.520  1.00  0.00      PROA
ATOM    907  HD2 ILE    60      11.990   2.883  -1.272  1.00  0.00      PROA
ATOM    908  HD3 ILE    60      11.596   1.175  -0.795  1.00  0.00      PROA
ATOM    909  C   ILE    60      12.533   5.029   3.718  1.00  0.00      PROA
ATOM    910  O   ILE    60      12.705   4.464   4.792  1.00  0.00      PROA
ATOM    911  N   PRO    61      12.799   6.344   3.588  1.00  0.00      PROA
ATOM    912  CD  PRO    61      12.854   7.098   2.341  1.00  0.00      PROA
ATOM    913  HD1 PRO    61      11.831   7.430   2.061  1.00  0.00      PROA
ATOM    914  HD2 PRO    61      13.277   6.459   1.538  1.00  0.00      PROA
ATOM    915  CA  PRO    61      13.381   7.134   4.684  1.00  0.00      PROA
ATOM    916  HA  PRO    61      14.309   6.691   5.004  1.00  0.00      PROA
ATOM    917  CB  PRO    61      13.521   8.549   4.116  1.00  0.00      PROA
ATOM    918  HB1 PRO    61      14.377   9.085   4.576  1.00  0.00      PROA
ATOM    919  HB2 PRO    61      12.596   9.142   4.279  1.00  0.00      PROA
ATOM    920  CG  PRO    61      13.761   8.292   2.629  1.00  0.00      PROA
ATOM    921  HG1 PRO    61      13.474   9.173   2.016  1.00  0.00      PROA
ATOM    922  HG2 PRO    61      14.825   8.047   2.429  1.00  0.00      PROA
ATOM    923  C   PRO    61      12.556   7.124   5.985  1.00  0.00      PROA
ATOM    924  O   PRO    61      13.114   7.005   7.079  1.00  0.00      PROA
ATOM    925  N   PHE    62      11.229   7.054   5.869  1.00  0.00      PROA
ATOM    926  HN  PHE    62      10.796   7.052   4.972  1.00  0.00      PROA
ATOM    927  CA  PHE    62      10.299   6.976   6.995  1.00  0.00      PROA
ATOM    928  HA  PHE    62      10.615   7.683   7.748  1.00  0.00      PROA
ATOM    929  CB  PHE    62       8.875   7.305   6.505  1.00  0.00      PROA
ATOM    930  HB1 PHE    62       8.150   6.922   7.254  1.00  0.00      PROA
ATOM    931  HB2 PHE    62       8.716   6.803   5.527  1.00  0.00      PROA
ATOM    932  CG  PHE    62       8.531   8.779   6.290  1.00  0.00      PROA
ATOM    933  CD1 PHE    62       9.501   9.753   5.962  1.00  0.00      PROA
ATOM    934  HD1 PHE    62      10.530   9.457   5.826  1.00  0.00      PROA
ATOM    935  CE1 PHE    62       9.139  11.103   5.811  1.00  0.00      PROA
ATOM    936  HE1 PHE    62       9.886  11.834   5.540  1.00  0.00      PROA
ATOM    937  CZ  PHE    62       7.808  11.502   6.012  1.00  0.00      PROA
ATOM    938  HZ  PHE    62       7.529  12.539   5.898  1.00  0.00      PROA
ATOM    939  CD2 PHE    62       7.203   9.195   6.496  1.00  0.00      PROA
ATOM    940  HD2 PHE    62       6.451   8.466   6.761  1.00  0.00      PROA
ATOM    941  CE2 PHE    62       6.841  10.548   6.362  1.00  0.00      PROA
ATOM    942  HE2 PHE    62       5.818  10.852   6.529  1.00  0.00      PROA
ATOM    943  C   PHE    62      10.347   5.603   7.684  1.00  0.00      PROA
ATOM    944  O   PHE    62      10.689   5.531   8.861  1.00  0.00      PROA
ATOM    945  N   ALA    63      10.250   4.505   6.932  1.00  0.00      PROA
ATOM    946  HN  ALA    63      10.085   4.562   5.951  1.00  0.00      PROA
ATOM    947  CA  ALA    63      10.374   3.149   7.469  1.00  0.00      PROA
ATOM    948  HA  ALA    63       9.842   3.102   8.408  1.00  0.00      PROA
ATOM    949  CB  ALA    63       9.781   2.163   6.459  1.00  0.00      PROA
ATOM    950  HB1 ALA    63      10.431   2.099   5.561  1.00  0.00      PROA
ATOM    951  HB2 ALA    63       8.772   2.506   6.143  1.00  0.00      PROA
ATOM    952  HB3 ALA    63       9.706   1.153   6.916  1.00  0.00      PROA
ATOM    953  C   ALA    63      11.816   2.768   7.864  1.00  0.00      PROA
ATOM    954  O   ALA    63      12.014   1.795   8.589  1.00  0.00      PROA
ATOM    955  N   ILE    64      12.824   3.514   7.404  1.00  0.00      PROA
ATOM    956  HN  ILE    64      12.676   4.159   6.659  1.00  0.00      PROA
ATOM    957  CA  ILE    64      14.200   3.477   7.913  1.00  0.00      PROA
ATOM    958  HA  ILE    64      14.459   2.447   8.106  1.00  0.00      PROA
ATOM    959  CB  ILE    64      15.172   4.093   6.880  1.00  0.00      PROA
ATOM    960  HB  ILE    64      14.666   4.941   6.370  1.00  0.00      PROA
ATOM    961  CG2 ILE    64      16.469   4.605   7.537  1.00  0.00      PROA
ATOM    962 HG21 ILE    64      16.902   3.818   8.190  1.00  0.00      PROA
ATOM    963 HG22 ILE    64      16.250   5.500   8.157  1.00  0.00      PROA
ATOM    964 HG23 ILE    64      17.212   4.865   6.754  1.00  0.00      PROA
ATOM    965  CG1 ILE    64      15.432   3.031   5.783  1.00  0.00      PROA
ATOM    966 HG11 ILE    64      14.452   2.654   5.422  1.00  0.00      PROA
ATOM    967 HG12 ILE    64      15.996   2.190   6.237  1.00  0.00      PROA
ATOM    968  CD  ILE    64      16.224   3.548   4.577  1.00  0.00      PROA
ATOM    969  HD1 ILE    64      17.277   3.748   4.869  1.00  0.00      PROA
ATOM    970  HD2 ILE    64      15.773   4.493   4.206  1.00  0.00      PROA
ATOM    971  HD3 ILE    64      16.219   2.788   3.767  1.00  0.00      PROA
ATOM    972  C   ILE    64      14.281   4.138   9.289  1.00  0.00      PROA
ATOM    973  O   ILE    64      14.659   3.459  10.242  1.00  0.00      PROA
ATOM    974  N   THR    65      13.678   5.316   9.454  1.00  0.00      PROA
ATOM    975  HN  THR    65      13.254   5.789   8.686  1.00  0.00      PROA
ATOM    976  CA  THR    65      13.580   6.016  10.748  1.00  0.00      PROA
ATOM    977  HA  THR    65      14.579   6.147  11.136  1.00  0.00      PROA
ATOM    978  CB  THR    65      12.892   7.380  10.562  1.00  0.00      PROA
ATOM    979  HB  THR    65      11.848   7.230  10.211  1.00  0.00      PROA
ATOM    980  OG1 THR    65      13.588   8.148   9.606  1.00  0.00      PROA
ATOM    981  HG1 THR    65      13.431   7.722   8.760  1.00  0.00      PROA
ATOM    982  CG2 THR    65      12.841   8.198  11.851  1.00  0.00      PROA
ATOM    983 HG21 THR    65      13.870   8.392  12.221  1.00  0.00      PROA
ATOM    984 HG22 THR    65      12.282   7.639  12.632  1.00  0.00      PROA
ATOM    985 HG23 THR    65      12.342   9.173  11.661  1.00  0.00      PROA
ATOM    986  C   THR    65      12.836   5.176  11.795  1.00  0.00      PROA
ATOM    987  O   THR    65      13.434   4.802  12.806  1.00  0.00      PROA
ATOM    988  N   ILE    66      11.724   4.562  11.372  1.00  0.00      PROA
ATOM    989  HN  ILE    66      11.396   4.712  10.444  1.00  0.00      PROA
ATOM    990  CA  ILE    66      10.885   3.643  12.161  1.00  0.00      PROA
ATOM    991  HA  ILE    66      10.878   3.979  13.187  1.00  0.00      PROA
ATOM    992  CB  ILE    66       9.445   3.650  11.568  1.00  0.00      PROA
ATOM    993  HB  ILE    66       9.395   4.448  10.798  1.00  0.00      PROA
ATOM    994  CG2 ILE    66       8.981   2.333  10.918  1.00  0.00      PROA
ATOM    995 HG21 ILE    66       8.823   1.557  11.698  1.00  0.00      PROA
ATOM    996 HG22 ILE    66       9.753   1.970  10.207  1.00  0.00      PROA
ATOM    997 HG23 ILE    66       8.022   2.494  10.380  1.00  0.00      PROA
ATOM    998  CG1 ILE    66       8.464   4.157  12.643  1.00  0.00      PROA
ATOM    999 HG11 ILE    66       8.859   5.109  13.055  1.00  0.00      PROA
ATOM   1000 HG12 ILE    66       8.418   3.403  13.457  1.00  0.00      PROA
ATOM   1001  CD  ILE    66       7.042   4.406  12.137  1.00  0.00      PROA
ATOM   1002  HD1 ILE    66       6.546   3.440  11.901  1.00  0.00      PROA
ATOM   1003  HD2 ILE    66       7.071   5.024  11.214  1.00  0.00      PROA
ATOM   1004  HD3 ILE    66       6.448   4.928  12.918  1.00  0.00      PROA
ATOM   1005  C   ILE    66      11.491   2.236  12.377  1.00  0.00      PROA
ATOM   1006  O   ILE    66      10.876   1.382  13.012  1.00  0.00      PROA
ATOM   1007  N   SER    67      12.698   1.974  11.862  1.00  0.00      PROA
ATOM   1008  HN  SER    67      13.145   2.621  11.250  1.00  0.00      PROA
ATOM   1009  CA  SER    67      13.465   0.745  12.136  1.00  0.00      PROA
ATOM   1010  HA  SER    67      12.811   0.044  12.632  1.00  0.00      PROA
ATOM   1011  CB  SER    67      13.993   0.150  10.827  1.00  0.00      PROA
ATOM   1012  HB1 SER    67      13.195   0.191  10.054  1.00  0.00      PROA
ATOM   1013  HB2 SER    67      14.290  -0.907  10.995  1.00  0.00      PROA
ATOM   1014  OG  SER    67      15.120   0.864  10.349  1.00  0.00      PROA
ATOM   1015  HG1 SER    67      14.821   1.766  10.208  1.00  0.00      PROA
ATOM   1016  C   SER    67      14.616   0.945  13.131  1.00  0.00      PROA
ATOM   1017  O   SER    67      15.265  -0.029  13.518  1.00  0.00      PROA
ATOM   1018  N   THR    68      14.955   2.192  13.473  1.00  0.00      PROA
ATOM   1019  HN  THR    68      14.438   2.981  13.150  1.00  0.00      PROA
ATOM   1020  CA  THR    68      16.105   2.496  14.344  1.00  0.00      PROA
ATOM   1021  HA  THR    68      16.937   1.893  14.013  1.00  0.00      PROA
ATOM   1022  CB  THR    68      16.479   3.983  14.292  1.00  0.00      PROA
ATOM   1023  HB  THR    68      17.356   4.172  14.946  1.00  0.00      PROA
ATOM   1024  OG1 THR    68      15.404   4.771  14.737  1.00  0.00      PROA
ATOM   1025  HG1 THR    68      14.798   4.837  13.995  1.00  0.00      PROA
ATOM   1026  CG2 THR    68      16.893   4.460  12.902  1.00  0.00      PROA
ATOM   1027 HG21 THR    68      16.060   4.309  12.183  1.00  0.00      PROA
ATOM   1028 HG22 THR    68      17.774   3.882  12.551  1.00  0.00      PROA
ATOM   1029 HG23 THR    68      17.143   5.542  12.932  1.00  0.00      PROA
ATOM   1030  C   THR    68      15.859   2.125  15.808  1.00  0.00      PROA
ATOM   1031  O   THR    68      16.798   1.728  16.496  1.00  0.00      PROA
ATOM   1032  N   GLY    69      14.610   2.232  16.275  1.00  0.00      PROA
ATOM   1033  HN  GLY    69      13.853   2.450  15.665  1.00  0.00      PROA
ATOM   1034  CA  GLY    69      14.235   2.047  17.679  1.00  0.00      PROA
ATOM   1035  HA1 GLY    69      14.756   1.172  18.038  1.00  0.00      PROA
ATOM   1036  HA2 GLY    69      13.168   1.882  17.707  1.00  0.00      PROA
ATOM   1037  C   GLY    69      14.569   3.225  18.604  1.00  0.00      PROA
ATOM   1038  O   GLY    69      14.418   3.085  19.812  1.00  0.00      PROA
ATOM   1039  N   PHE    70      15.020   4.372  18.081  1.00  0.00      PROA
ATOM   1040  HN  PHE    70      15.235   4.460  17.112  1.00  0.00      PROA
ATOM   1041  CA  PHE    70      15.228   5.577  18.898  1.00  0.00      PROA
ATOM   1042  HA  PHE    70      15.791   5.293  19.774  1.00  0.00      PROA
ATOM   1043  CB  PHE    70      15.988   6.655  18.099  1.00  0.00      PROA
ATOM   1044  HB1 PHE    70      16.712   6.143  17.432  1.00  0.00      PROA
ATOM   1045  HB2 PHE    70      16.524   7.305  18.821  1.00  0.00      PROA
ATOM   1046  CG  PHE    70      15.184   7.596  17.203  1.00  0.00      PROA
ATOM   1047  CD1 PHE    70      14.157   7.123  16.361  1.00  0.00      PROA
ATOM   1048  HD1 PHE    70      13.926   6.068  16.341  1.00  0.00      PROA
ATOM   1049  CE1 PHE    70      13.430   8.008  15.547  1.00  0.00      PROA
ATOM   1050  HE1 PHE    70      12.650   7.631  14.902  1.00  0.00      PROA
ATOM   1051  CZ  PHE    70      13.717   9.383  15.572  1.00  0.00      PROA
ATOM   1052  HZ  PHE    70      13.169  10.063  14.936  1.00  0.00      PROA
ATOM   1053  CD2 PHE    70      15.444   8.981  17.243  1.00  0.00      PROA
ATOM   1054  HD2 PHE    70      16.206   9.364  17.905  1.00  0.00      PROA
ATOM   1055  CE2 PHE    70      14.719   9.869  16.428  1.00  0.00      PROA
ATOM   1056  HE2 PHE    70      14.933  10.927  16.460  1.00  0.00      PROA
ATOM   1057  C   PHE    70      13.908   6.114  19.479  1.00  0.00      PROA
ATOM   1058  O   PHE    70      12.854   5.972  18.861  1.00  0.00      PROA
ATOM   1059  N   CYS    71      13.954   6.793  20.624  1.00  0.00      PROA
ATOM   1060  HN  CYS    71      14.776   6.828  21.186  1.00  0.00      PROA
ATOM   1061  CA  CYS    71      12.798   7.531  21.130  1.00  0.00      PROA
ATOM   1062  HA  CYS    71      11.912   6.939  20.953  1.00  0.00      PROA
ATOM   1063  CB  CYS    71      12.977   7.797  22.623  1.00  0.00      PROA
ATOM   1064  HB1 CYS    71      12.484   8.758  22.885  1.00  0.00      PROA
ATOM   1065  HB2 CYS    71      14.060   7.885  22.851  1.00  0.00      PROA
ATOM   1066  SG  CYS    71      12.255   6.455  23.586  1.00  0.00      PROA
ATOM   1067  C   CYS    71      12.523   8.812  20.332  1.00  0.00      PROA
ATOM   1068  O   CYS    71      13.434   9.587  20.043  1.00  0.00      PROA
ATOM   1069  N   ALA    72      11.241   9.087  20.083  1.00  0.00      PROA
ATOM   1070  HN  ALA    72      10.521   8.459  20.366  1.00  0.00      PROA
ATOM   1071  CA  ALA    72      10.769  10.288  19.398  1.00  0.00      PROA
ATOM   1072  HA  ALA    72      11.404  11.115  19.678  1.00  0.00      PROA
ATOM   1073  CB  ALA    72      10.825  10.046  17.884  1.00  0.00      PROA
ATOM   1074  HB1 ALA    72      10.178   9.185  17.611  1.00  0.00      PROA
ATOM   1075  HB2 ALA    72      11.867   9.819  17.576  1.00  0.00      PROA
ATOM   1076  HB3 ALA    72      10.462  10.947  17.343  1.00  0.00      PROA
ATOM   1077  C   ALA    72       9.351  10.671  19.850  1.00  0.00      PROA
ATOM   1078  O   ALA    72       8.578   9.817  20.286  1.00  0.00      PROA
ATOM   1079  N   ALA    73       8.967  11.939  19.657  1.00  0.00      PROA
ATOM   1080  HN  ALA    73       9.586  12.613  19.264  1.00  0.00      PROA
ATOM   1081  CA  ALA    73       7.633  12.439  19.998  1.00  0.00      PROA
ATOM   1082  HA  ALA    73       7.473  12.295  21.056  1.00  0.00      PROA
ATOM   1083  CB  ALA    73       7.549  13.926  19.635  1.00  0.00      PROA
ATOM   1084  HB1 ALA    73       7.727  14.064  18.547  1.00  0.00      PROA
ATOM   1085  HB2 ALA    73       8.319  14.496  20.196  1.00  0.00      PROA
ATOM   1086  HB3 ALA    73       6.539  14.319  19.881  1.00  0.00      PROA
ATOM   1087  C   ALA    73       6.533  11.612  19.304  1.00  0.00      PROA
ATOM   1088  O   ALA    73       6.538  11.465  18.078  1.00  0.00      PROA
ATOM   1089  N   CYS    74       5.598  11.068  20.085  1.00  0.00      PROA
ATOM   1090  HN  CYS    74       5.427  11.419  21.002  1.00  0.00      PROA
ATOM   1091  CA  CYS    74       4.756   9.939  19.690  1.00  0.00      PROA
ATOM   1092  HA  CYS    74       5.393   9.144  19.332  1.00  0.00      PROA
ATOM   1093  CB  CYS    74       3.945   9.479  20.908  1.00  0.00      PROA
ATOM   1094  HB1 CYS    74       3.291  10.318  21.227  1.00  0.00      PROA
ATOM   1095  HB2 CYS    74       4.653   9.252  21.732  1.00  0.00      PROA
ATOM   1096  SG  CYS    74       2.918   8.018  20.596  1.00  0.00      PROA
ATOM   1097  C   CYS    74       3.853  10.253  18.494  1.00  0.00      PROA
ATOM   1098  O   CYS    74       4.033   9.660  17.434  1.00  0.00      PROA
ATOM   1099  N   HSD    75       3.173  11.401  18.535  1.00  0.00      PROA
ATOM   1100  HN  HSD    75       3.192  11.983  19.344  1.00  0.00      PROA
ATOM   1101  CA  HSD    75       2.354  11.904  17.426  1.00  0.00      PROA
ATOM   1102  HA  HSD    75       1.734  11.097  17.063  1.00  0.00      PROA
ATOM   1103  CB  HSD    75       1.489  13.068  17.937  1.00  0.00      PROA
ATOM   1104  HB1 HSD    75       0.735  13.319  17.161  1.00  0.00      PROA
ATOM   1105  HB2 HSD    75       2.143  13.949  18.109  1.00  0.00      PROA
ATOM   1106  ND1 HSD    75       1.135  13.150  20.497  1.00  0.00      PROA
ATOM   1107  HD1 HSD    75       1.927  13.720  20.715  1.00  0.00      PROA
ATOM   1108  CG  HSD    75       0.758  12.762  19.226  1.00  0.00      PROA
ATOM   1109  CE1 HSD    75       0.255  12.628  21.369  1.00  0.00      PROA
ATOM   1110  HE1 HSD    75       0.304  12.790  22.446  1.00  0.00      PROA
ATOM   1111  NE2 HSD    75      -0.664  11.899  20.722  1.00  0.00      PROA
ATOM   1112  CD2 HSD    75      -0.356  11.974  19.361  1.00  0.00      PROA
ATOM   1113  HD2 HSD    75      -0.959  11.460  18.622  1.00  0.00      PROA
ATOM   1114  C   HSD    75       3.171  12.313  16.178  1.00  0.00      PROA
ATOM   1115  O   HSD    75       2.640  12.313  15.068  1.00  0.00      PROA
ATOM   1116  N   GLY    76       4.483  12.540  16.320  1.00  0.00      PROA
ATOM   1117  HN  GLY    76       4.903  12.556  17.223  1.00  0.00      PROA
ATOM   1118  CA  GLY    76       5.408  12.780  15.207  1.00  0.00      PROA
ATOM   1119  HA1 GLY    76       6.256  13.324  15.595  1.00  0.00      PROA
ATOM   1120  HA2 GLY    76       4.889  13.375  14.470  1.00  0.00      PROA
ATOM   1121  C   GLY    76       5.905  11.492  14.544  1.00  0.00      PROA
ATOM   1122  O   GLY    76       5.694  11.305  13.348  1.00  0.00      PROA
ATOM   1123  N   CYS    77       6.335  10.505  15.337  1.00  0.00      PROA
ATOM   1124  HN  CYS    77       6.465  10.645  16.315  1.00  0.00      PROA
ATOM   1125  CA  CYS    77       6.647   9.154  14.848  1.00  0.00      PROA
ATOM   1126  HA  CYS    77       7.312   9.239  14.002  1.00  0.00      PROA
ATOM   1127  CB  CYS    77       7.308   8.366  15.986  1.00  0.00      PROA
ATOM   1128  HB1 CYS    77       6.611   8.352  16.850  1.00  0.00      PROA
ATOM   1129  HB2 CYS    77       8.233   8.900  16.288  1.00  0.00      PROA
ATOM   1130  SG  CYS    77       7.731   6.659  15.542  1.00  0.00      PROA
ATOM   1131  C   CYS    77       5.403   8.422  14.291  1.00  0.00      PROA
ATOM   1132  O   CYS    77       5.475   7.763  13.254  1.00  0.00      PROA
ATOM   1133  N   LEU    78       4.214   8.766  14.788  1.00  0.00      PROA
ATOM   1134  HN  LEU    78       4.149   9.366  15.580  1.00  0.00      PROA
ATOM   1135  CA  LEU    78       2.930   8.323  14.253  1.00  0.00      PROA
ATOM   1136  HA  LEU    78       2.940   7.247  14.165  1.00  0.00      PROA
ATOM   1137  CB  LEU    78       1.845   8.786  15.230  1.00  0.00      PROA
ATOM   1138  HB1 LEU    78       1.877   9.894  15.284  1.00  0.00      PROA
ATOM   1139  HB2 LEU    78       2.080   8.370  16.232  1.00  0.00      PROA
ATOM   1140  CG  LEU    78       0.417   8.367  14.862  1.00  0.00      PROA
ATOM   1141  HG  LEU    78       0.196   8.644  13.809  1.00  0.00      PROA
ATOM   1142  CD1 LEU    78      -0.530   9.097  15.805  1.00  0.00      PROA
ATOM   1143 HD11 LEU    78      -0.412  10.196  15.690  1.00  0.00      PROA
ATOM   1144 HD12 LEU    78      -0.302   8.824  16.857  1.00  0.00      PROA
ATOM   1145 HD13 LEU    78      -1.582   8.827  15.569  1.00  0.00      PROA
ATOM   1146  CD2 LEU    78       0.214   6.861  15.014  1.00  0.00      PROA
ATOM   1147 HD21 LEU    78       0.402   6.555  16.065  1.00  0.00      PROA
ATOM   1148 HD22 LEU    78       0.921   6.316  14.354  1.00  0.00      PROA
ATOM   1149 HD23 LEU    78      -0.831   6.591  14.747  1.00  0.00      PROA
ATOM   1150  C   LEU    78       2.666   8.832  12.830  1.00  0.00      PROA
ATOM   1151  O   LEU    78       2.318   8.025  11.975  1.00  0.00      PROA
ATOM   1152  N   PHE    79       3.054  10.068  12.490  1.00  0.00      PROA
ATOM   1153  HN  PHE    79       3.397  10.717  13.164  1.00  0.00      PROA
ATOM   1154  CA  PHE    79       2.999  10.549  11.103  1.00  0.00      PROA
ATOM   1155  HA  PHE    79       2.015  10.335  10.711  1.00  0.00      PROA
ATOM   1156  CB  PHE    79       3.278  12.056  11.053  1.00  0.00      PROA
ATOM   1157  HB1 PHE    79       4.281  12.259  11.484  1.00  0.00      PROA
ATOM   1158  HB2 PHE    79       2.497  12.594  11.633  1.00  0.00      PROA
ATOM   1159  CG  PHE    79       3.267  12.623   9.645  1.00  0.00      PROA
ATOM   1160  CD1 PHE    79       2.047  12.954   9.023  1.00  0.00      PROA
ATOM   1161  HD1 PHE    79       1.115  12.809   9.550  1.00  0.00      PROA
ATOM   1162  CE1 PHE    79       2.041  13.474   7.715  1.00  0.00      PROA
ATOM   1163  HE1 PHE    79       1.104  13.726   7.239  1.00  0.00      PROA
ATOM   1164  CZ  PHE    79       3.252  13.666   7.027  1.00  0.00      PROA
ATOM   1165  HZ  PHE    79       3.245  14.066   6.024  1.00  0.00      PROA
ATOM   1166  CD2 PHE    79       4.478  12.819   8.952  1.00  0.00      PROA
ATOM   1167  HD2 PHE    79       5.415  12.570   9.427  1.00  0.00      PROA
ATOM   1168  CE2 PHE    79       4.470  13.337   7.645  1.00  0.00      PROA
ATOM   1169  HE2 PHE    79       5.400  13.482   7.116  1.00  0.00      PROA
ATOM   1170  C   PHE    79       3.949   9.781  10.164  1.00  0.00      PROA
ATOM   1171  O   PHE    79       3.565   9.456   9.038  1.00  0.00      PROA
ATOM   1172  N   ILE    80       5.107   9.338  10.671  1.00  0.00      PROA
ATOM   1173  HN  ILE    80       5.377   9.564  11.603  1.00  0.00      PROA
ATOM   1174  CA  ILE    80       6.068   8.500   9.932  1.00  0.00      PROA
ATOM   1175  HA  ILE    80       6.238   8.956   8.968  1.00  0.00      PROA
ATOM   1176  CB  ILE    80       7.403   8.382  10.718  1.00  0.00      PROA
ATOM   1177  HB  ILE    80       7.198   7.900  11.697  1.00  0.00      PROA
ATOM   1178  CG2 ILE    80       8.464   7.561   9.980  1.00  0.00      PROA
ATOM   1179 HG21 ILE    80       8.697   8.031   9.001  1.00  0.00      PROA
ATOM   1180 HG22 ILE    80       8.086   6.532   9.798  1.00  0.00      PROA
ATOM   1181 HG23 ILE    80       9.395   7.517  10.584  1.00  0.00      PROA
ATOM   1182  CG1 ILE    80       8.015   9.750  11.108  1.00  0.00      PROA
ATOM   1183 HG11 ILE    80       8.974   9.557  11.631  1.00  0.00      PROA
ATOM   1184 HG12 ILE    80       7.315  10.248  11.811  1.00  0.00      PROA
ATOM   1185  CD  ILE    80       8.295  10.723   9.952  1.00  0.00      PROA
ATOM   1186  HD1 ILE    80       7.351  10.959   9.415  1.00  0.00      PROA
ATOM   1187  HD2 ILE    80       9.006  10.262   9.234  1.00  0.00      PROA
ATOM   1188  HD3 ILE    80       8.723  11.668  10.349  1.00  0.00      PROA
ATOM   1189  C   ILE    80       5.467   7.123   9.579  1.00  0.00      PROA
ATOM   1190  O   ILE    80       5.566   6.694   8.427  1.00  0.00      PROA
ATOM   1191  N   ALA    81       4.648   6.552  10.470  1.00  0.00      PROA
ATOM   1192  HN  ALA    81       4.547   6.928  11.387  1.00  0.00      PROA
ATOM   1193  CA  ALA    81       3.841   5.357  10.200  1.00  0.00      PROA
ATOM   1194  HA  ALA    81       4.448   4.642   9.666  1.00  0.00      PROA
ATOM   1195  CB  ALA    81       3.376   4.786  11.546  1.00  0.00      PROA
ATOM   1196  HB1 ALA    81       2.766   5.539  12.090  1.00  0.00      PROA
ATOM   1197  HB2 ALA    81       4.256   4.524  12.170  1.00  0.00      PROA
ATOM   1198  HB3 ALA    81       2.754   3.881  11.378  1.00  0.00      PROA
ATOM   1199  C   ALA    81       2.640   5.629   9.266  1.00  0.00      PROA
ATOM   1200  O   ALA    81       2.473   4.972   8.236  1.00  0.00      PROA
ATOM   1201  N   CYS    82       1.871   6.684   9.536  1.00  0.00      PROA
ATOM   1202  HN  CYS    82       2.083   7.291  10.297  1.00  0.00      PROA
ATOM   1203  CA  CYS    82       0.679   7.048   8.772  1.00  0.00      PROA
ATOM   1204  HA  CYS    82       0.010   6.200   8.749  1.00  0.00      PROA
ATOM   1205  CB  CYS    82       0.018   8.248   9.461  1.00  0.00      PROA
ATOM   1206  HB1 CYS    82      -0.752   8.679   8.786  1.00  0.00      PROA
ATOM   1207  HB2 CYS    82       0.786   9.027   9.655  1.00  0.00      PROA
ATOM   1208  SG  CYS    82      -0.746   7.721  11.022  1.00  0.00      PROA
ATOM   1209  HG1 CYS    82      -1.716   7.025  10.447  1.00  0.00      PROA
ATOM   1210  C   CYS    82       0.977   7.362   7.297  1.00  0.00      PROA
ATOM   1211  O   CYS    82       0.202   6.981   6.419  1.00  0.00      PROA
ATOM   1212  N   PHE    83       2.121   7.977   6.981  1.00  0.00      PROA
ATOM   1213  HN  PHE    83       2.821   8.172   7.663  1.00  0.00      PROA
ATOM   1214  CA  PHE    83       2.423   8.406   5.613  1.00  0.00      PROA
ATOM   1215  HA  PHE    83       1.516   8.791   5.169  1.00  0.00      PROA
ATOM   1216  CB  PHE    83       3.506   9.484   5.645  1.00  0.00      PROA
ATOM   1217  HB1 PHE    83       4.495   9.008   5.812  1.00  0.00      PROA
ATOM   1218  HB2 PHE    83       3.285  10.205   6.461  1.00  0.00      PROA
ATOM   1219  CG  PHE    83       3.595  10.274   4.355  1.00  0.00      PROA
ATOM   1220  CD1 PHE    83       2.824  11.442   4.200  1.00  0.00      PROA
ATOM   1221  HD1 PHE    83       2.177  11.770   5.000  1.00  0.00      PROA
ATOM   1222  CE1 PHE    83       2.893  12.183   3.007  1.00  0.00      PROA
ATOM   1223  HE1 PHE    83       2.304  13.081   2.894  1.00  0.00      PROA
ATOM   1224  CZ  PHE    83       3.729  11.753   1.962  1.00  0.00      PROA
ATOM   1225  HZ  PHE    83       3.777  12.317   1.042  1.00  0.00      PROA
ATOM   1226  CD2 PHE    83       4.444   9.854   3.314  1.00  0.00      PROA
ATOM   1227  HD2 PHE    83       5.050   8.969   3.435  1.00  0.00      PROA
ATOM   1228  CE2 PHE    83       4.501  10.589   2.116  1.00  0.00      PROA
ATOM   1229  HE2 PHE    83       5.140  10.257   1.311  1.00  0.00      PROA
ATOM   1230  C   PHE    83       2.799   7.255   4.660  1.00  0.00      PROA
ATOM   1231  O   PHE    83       2.340   7.247   3.515  1.00  0.00      PROA
ATOM   1232  N   VAL    84       3.445   6.181   5.139  1.00  0.00      PROA
ATOM   1233  HN  VAL    84       3.839   6.158   6.054  1.00  0.00      PROA
ATOM   1234  CA  VAL    84       3.606   4.959   4.320  1.00  0.00      PROA
ATOM   1235  HA  VAL    84       3.849   5.273   3.316  1.00  0.00      PROA
ATOM   1236  CB  VAL    84       4.707   4.013   4.853  1.00  0.00      PROA
ATOM   1237  HB  VAL    84       5.683   4.536   4.772  1.00  0.00      PROA
ATOM   1238  CG1 VAL    84       4.523   3.565   6.303  1.00  0.00      PROA
ATOM   1239 HG11 VAL    84       3.561   3.020   6.415  1.00  0.00      PROA
ATOM   1240 HG12 VAL    84       4.509   4.451   6.974  1.00  0.00      PROA
ATOM   1241 HG13 VAL    84       5.351   2.886   6.597  1.00  0.00      PROA
ATOM   1242  CG2 VAL    84       4.816   2.753   3.983  1.00  0.00      PROA
ATOM   1243 HG21 VAL    84       4.888   3.035   2.911  1.00  0.00      PROA
ATOM   1244 HG22 VAL    84       3.915   2.118   4.123  1.00  0.00      PROA
ATOM   1245 HG23 VAL    84       5.725   2.179   4.262  1.00  0.00      PROA
ATOM   1246  C   VAL    84       2.269   4.242   4.081  1.00  0.00      PROA
ATOM   1247  O   VAL    84       2.021   3.795   2.958  1.00  0.00      PROA
ATOM   1248  N   LEU    85       1.295   4.396   4.982  1.00  0.00      PROA
ATOM   1249  HN  LEU    85       1.465   4.840   5.858  1.00  0.00      PROA
ATOM   1250  CA  LEU    85      -0.082   3.937   4.769  1.00  0.00      PROA
ATOM   1251  HA  LEU    85      -0.048   2.978   4.273  1.00  0.00      PROA
ATOM   1252  CB  LEU    85      -0.800   3.820   6.123  1.00  0.00      PROA
ATOM   1253  HB1 LEU    85      -1.885   3.993   5.962  1.00  0.00      PROA
ATOM   1254  HB2 LEU    85      -0.407   4.608   6.799  1.00  0.00      PROA
ATOM   1255  CG  LEU    85      -0.622   2.456   6.810  1.00  0.00      PROA
ATOM   1256  HG  LEU    85      -1.194   1.678   6.260  1.00  0.00      PROA
ATOM   1257  CD1 LEU    85      -1.141   2.569   8.239  1.00  0.00      PROA
ATOM   1258 HD11 LEU    85      -2.156   3.021   8.242  1.00  0.00      PROA
ATOM   1259 HD12 LEU    85      -0.464   3.215   8.837  1.00  0.00      PROA
ATOM   1260 HD13 LEU    85      -1.201   1.560   8.701  1.00  0.00      PROA
ATOM   1261  CD2 LEU    85       0.814   1.950   6.877  1.00  0.00      PROA
ATOM   1262 HD21 LEU    85       1.445   2.668   7.443  1.00  0.00      PROA
ATOM   1263 HD22 LEU    85       1.226   1.846   5.851  1.00  0.00      PROA
ATOM   1264 HD23 LEU    85       0.844   0.967   7.394  1.00  0.00      PROA
ATOM   1265  C   LEU    85      -0.870   4.807   3.775  1.00  0.00      PROA
ATOM   1266  O   LEU    85      -1.527   4.231   2.910  1.00  0.00      PROA
ATOM   1267  N   VAL    86      -0.588   6.113   3.667  1.00  0.00      PROA
ATOM   1268  HN  VAL    86      -0.007   6.579   4.328  1.00  0.00      PROA
ATOM   1269  CA  VAL    86      -1.114   6.956   2.567  1.00  0.00      PROA
ATOM   1270  HA  VAL    86      -2.187   6.834   2.550  1.00  0.00      PROA
ATOM   1271  CB  VAL    86      -0.761   8.450   2.734  1.00  0.00      PROA
ATOM   1272  HB  VAL    86       0.344   8.561   2.747  1.00  0.00      PROA
ATOM   1273  CG1 VAL    86      -1.336   9.309   1.597  1.00  0.00      PROA
ATOM   1274 HG11 VAL    86      -2.444   9.221   1.575  1.00  0.00      PROA
ATOM   1275 HG12 VAL    86      -0.934   8.963   0.621  1.00  0.00      PROA
ATOM   1276 HG13 VAL    86      -1.068  10.375   1.756  1.00  0.00      PROA
ATOM   1277  CG2 VAL    86      -1.294   9.003   4.054  1.00  0.00      PROA
ATOM   1278 HG21 VAL    86      -0.725   8.573   4.906  1.00  0.00      PROA
ATOM   1279 HG22 VAL    86      -2.366   8.734   4.172  1.00  0.00      PROA
ATOM   1280 HG23 VAL    86      -1.182  10.108   4.074  1.00  0.00      PROA
ATOM   1281  C   VAL    86      -0.612   6.477   1.205  1.00  0.00      PROA
ATOM   1282  O   VAL    86      -1.389   6.364   0.260  1.00  0.00      PROA
ATOM   1283  N   LEU    87       0.671   6.136   1.093  1.00  0.00      PROA
ATOM   1284  HN  LEU    87       1.285   6.187   1.875  1.00  0.00      PROA
ATOM   1285  CA  LEU    87       1.290   5.666  -0.154  1.00  0.00      PROA
ATOM   1286  HA  LEU    87       0.938   6.278  -0.971  1.00  0.00      PROA
ATOM   1287  CB  LEU    87       2.812   5.790   0.014  1.00  0.00      PROA
ATOM   1288  HB1 LEU    87       3.296   5.048  -0.655  1.00  0.00      PROA
ATOM   1289  HB2 LEU    87       3.066   5.547   1.067  1.00  0.00      PROA
ATOM   1290  CG  LEU    87       3.389   7.183  -0.312  1.00  0.00      PROA
ATOM   1291  HG  LEU    87       3.475   7.310  -1.412  1.00  0.00      PROA
ATOM   1292  CD1 LEU    87       4.766   7.291   0.334  1.00  0.00      PROA
ATOM   1293 HD11 LEU    87       5.438   6.502  -0.066  1.00  0.00      PROA
ATOM   1294 HD12 LEU    87       4.679   7.159   1.434  1.00  0.00      PROA
ATOM   1295 HD13 LEU    87       5.211   8.284   0.110  1.00  0.00      PROA
ATOM   1296  CD2 LEU    87       2.579   8.399   0.148  1.00  0.00      PROA
ATOM   1297 HD21 LEU    87       2.462   8.384   1.253  1.00  0.00      PROA
ATOM   1298 HD22 LEU    87       1.569   8.378  -0.316  1.00  0.00      PROA
ATOM   1299 HD23 LEU    87       3.104   9.334  -0.141  1.00  0.00      PROA
ATOM   1300  C   LEU    87       0.867   4.231  -0.523  1.00  0.00      PROA
ATOM   1301  O   LEU    87       0.577   3.954  -1.692  1.00  0.00      PROA
ATOM   1302  N   THR    88       0.627   3.393   0.486  1.00  0.00      PROA
ATOM   1303  HN  THR    88       0.824   3.661   1.425  1.00  0.00      PROA
ATOM   1304  CA  THR    88       0.069   2.039   0.342  1.00  0.00      PROA
ATOM   1305  HA  THR    88       0.629   1.525  -0.425  1.00  0.00      PROA
ATOM   1306  CB  THR    88       0.161   1.276   1.677  1.00  0.00      PROA
ATOM   1307  HB  THR    88      -0.468   1.780   2.442  1.00  0.00      PROA
ATOM   1308  OG1 THR    88       1.493   1.251   2.127  1.00  0.00      PROA
ATOM   1309  HG1 THR    88       1.700   2.151   2.389  1.00  0.00      PROA
ATOM   1310  CG2 THR    88      -0.282  -0.182   1.560  1.00  0.00      PROA
ATOM   1311 HG21 THR    88       0.357  -0.718   0.826  1.00  0.00      PROA
ATOM   1312 HG22 THR    88      -1.337  -0.230   1.213  1.00  0.00      PROA
ATOM   1313 HG23 THR    88      -0.190  -0.686   2.546  1.00  0.00      PROA
ATOM   1314  C   THR    88      -1.385   2.089  -0.137  1.00  0.00      PROA
ATOM   1315  O   THR    88      -1.703   1.564  -1.207  1.00  0.00      PROA
ATOM   1316  N   GLN    89      -2.206   2.941   0.484  1.00  0.00      PROA
ATOM   1317  HN  GLN    89      -1.890   3.507   1.240  1.00  0.00      PROA
ATOM   1318  CA  GLN    89      -3.610   3.115   0.118  1.00  0.00      PROA
ATOM   1319  HA  GLN    89      -4.024   2.144  -0.111  1.00  0.00      PROA
ATOM   1320  CB  GLN    89      -4.370   3.764   1.285  1.00  0.00      PROA
ATOM   1321  HB1 GLN    89      -4.123   4.846   1.326  1.00  0.00      PROA
ATOM   1322  HB2 GLN    89      -4.055   3.287   2.237  1.00  0.00      PROA
ATOM   1323  CG  GLN    89      -5.889   3.598   1.115  1.00  0.00      PROA
ATOM   1324  HG1 GLN    89      -6.188   4.000   0.124  1.00  0.00      PROA
ATOM   1325  HG2 GLN    89      -6.407   4.172   1.913  1.00  0.00      PROA
ATOM   1326  CD  GLN    89      -6.334   2.137   1.201  1.00  0.00      PROA
ATOM   1327  OE1 GLN    89      -5.703   1.296   1.812  1.00  0.00      PROA
ATOM   1328  NE2 GLN    89      -7.409   1.754   0.556  1.00  0.00      PROA
ATOM   1329 HE21 GLN    89      -7.709   0.801   0.605  1.00  0.00      PROA
ATOM   1330 HE22 GLN    89      -7.930   2.415   0.015  1.00  0.00      PROA
ATOM   1331  C   GLN    89      -3.809   3.890  -1.192  1.00  0.00      PROA
ATOM   1332  O   GLN    89      -4.621   3.476  -2.016  1.00  0.00      PROA
ATOM   1333  N   SER    90      -2.896   4.804  -1.528  1.00  0.00      PROA
ATOM   1334  HN  SER    90      -2.170   5.064  -0.897  1.00  0.00      PROA
ATOM   1335  CA  SER    90      -2.876   5.495  -2.823  1.00  0.00      PROA
ATOM   1336  HA  SER    90      -3.876   5.841  -3.039  1.00  0.00      PROA
ATOM   1337  CB  SER    90      -1.902   6.671  -2.760  1.00  0.00      PROA
ATOM   1338  HB1 SER    90      -0.894   6.312  -2.462  1.00  0.00      PROA
ATOM   1339  HB2 SER    90      -2.261   7.420  -2.022  1.00  0.00      PROA
ATOM   1340  OG  SER    90      -1.816   7.280  -4.028  1.00  0.00      PROA
ATOM   1341  HG1 SER    90      -1.196   8.006  -3.931  1.00  0.00      PROA
ATOM   1342  C   SER    90      -2.504   4.557  -3.973  1.00  0.00      PROA
ATOM   1343  O   SER    90      -3.154   4.573  -5.025  1.00  0.00      PROA
ATOM   1344  N   SER    91      -1.656   3.563  -3.699  1.00  0.00      PROA
ATOM   1345  HN  SER    91      -1.159   3.530  -2.836  1.00  0.00      PROA
ATOM   1346  CA  SER    91      -1.386   2.456  -4.620  1.00  0.00      PROA
ATOM   1347  HA  SER    91      -1.214   2.871  -5.602  1.00  0.00      PROA
ATOM   1348  CB  SER    91      -0.163   1.660  -4.155  1.00  0.00      PROA
ATOM   1349  HB1 SER    91       0.062   0.857  -4.888  1.00  0.00      PROA
ATOM   1350  HB2 SER    91      -0.367   1.207  -3.161  1.00  0.00      PROA
ATOM   1351  OG  SER    91       0.962   2.508  -4.048  1.00  0.00      PROA
ATOM   1352  HG1 SER    91       0.868   2.967  -3.210  1.00  0.00      PROA
ATOM   1353  C   SER    91      -2.605   1.537  -4.789  1.00  0.00      PROA
ATOM   1354  O   SER    91      -3.047   1.343  -5.923  1.00  0.00      PROA
ATOM   1355  N   ILE    92      -3.315   1.204  -3.702  1.00  0.00      PROA
ATOM   1356  HN  ILE    92      -3.025   1.492  -2.794  1.00  0.00      PROA
ATOM   1357  CA  ILE    92      -4.557   0.404  -3.733  1.00  0.00      PROA
ATOM   1358  HA  ILE    92      -4.363  -0.489  -4.309  1.00  0.00      PROA
ATOM   1359  CB  ILE    92      -5.015   0.028  -2.302  1.00  0.00      PROA
ATOM   1360  HB  ILE    92      -5.015   0.944  -1.674  1.00  0.00      PROA
ATOM   1361  CG2 ILE    92      -6.426  -0.595  -2.269  1.00  0.00      PROA
ATOM   1362 HG21 ILE    92      -6.500  -1.414  -3.016  1.00  0.00      PROA
ATOM   1363 HG22 ILE    92      -7.187   0.177  -2.514  1.00  0.00      PROA
ATOM   1364 HG23 ILE    92      -6.631  -1.015  -1.261  1.00  0.00      PROA
ATOM   1365  CG1 ILE    92      -4.002  -0.960  -1.699  1.00  0.00      PROA
ATOM   1366 HG11 ILE    92      -2.984  -0.667  -2.032  1.00  0.00      PROA
ATOM   1367 HG12 ILE    92      -4.229  -1.976  -2.085  1.00  0.00      PROA
ATOM   1368  CD  ILE    92      -4.018  -1.007  -0.173  1.00  0.00      PROA
ATOM   1369  HD1 ILE    92      -5.023  -1.314   0.189  1.00  0.00      PROA
ATOM   1370  HD2 ILE    92      -3.785  -0.002   0.239  1.00  0.00      PROA
ATOM   1371  HD3 ILE    92      -3.270  -1.743   0.191  1.00  0.00      PROA
ATOM   1372  C   ILE    92      -5.678   1.115  -4.493  1.00  0.00      PROA
ATOM   1373  O   ILE    92      -6.253   0.534  -5.412  1.00  0.00      PROA
ATOM   1374  N   PHE    93      -5.907   2.403  -4.242  1.00  0.00      PROA
ATOM   1375  HN  PHE    93      -5.385   2.899  -3.553  1.00  0.00      PROA
ATOM   1376  CA  PHE    93      -6.924   3.186  -4.940  1.00  0.00      PROA
ATOM   1377  HA  PHE    93      -7.773   2.545  -5.126  1.00  0.00      PROA
ATOM   1378  CB  PHE    93      -7.341   4.393  -4.091  1.00  0.00      PROA
ATOM   1379  HB1 PHE    93      -7.957   5.069  -4.721  1.00  0.00      PROA
ATOM   1380  HB2 PHE    93      -6.423   4.917  -3.751  1.00  0.00      PROA
ATOM   1381  CG  PHE    93      -8.163   4.106  -2.836  1.00  0.00      PROA
ATOM   1382  CD1 PHE    93      -8.945   2.937  -2.678  1.00  0.00      PROA
ATOM   1383  HD1 PHE    93      -8.959   2.192  -3.460  1.00  0.00      PROA
ATOM   1384  CE1 PHE    93      -9.705   2.738  -1.511  1.00  0.00      PROA
ATOM   1385  HE1 PHE    93     -10.305   1.846  -1.404  1.00  0.00      PROA
ATOM   1386  CZ  PHE    93      -9.685   3.697  -0.485  1.00  0.00      PROA
ATOM   1387  HZ  PHE    93     -10.281   3.553   0.405  1.00  0.00      PROA
ATOM   1388  CD2 PHE    93      -8.133   5.043  -1.789  1.00  0.00      PROA
ATOM   1389  HD2 PHE    93      -7.522   5.928  -1.883  1.00  0.00      PROA
ATOM   1390  CE2 PHE    93      -8.887   4.843  -0.623  1.00  0.00      PROA
ATOM   1391  HE2 PHE    93      -8.854   5.574   0.171  1.00  0.00      PROA
ATOM   1392  C   PHE    93      -6.533   3.573  -6.374  1.00  0.00      PROA
ATOM   1393  O   PHE    93      -7.412   3.565  -7.237  1.00  0.00      PROA
ATOM   1394  N   SER    94      -5.242   3.588  -6.715  1.00  0.00      PROA
ATOM   1395  HN  SER    94      -4.522   3.555  -6.027  1.00  0.00      PROA
ATOM   1396  CA  SER    94      -4.780   3.653  -8.111  1.00  0.00      PROA
ATOM   1397  HA  SER    94      -5.390   4.378  -8.630  1.00  0.00      PROA
ATOM   1398  CB  SER    94      -3.302   4.055  -8.182  1.00  0.00      PROA
ATOM   1399  HB1 SER    94      -2.980   4.102  -9.244  1.00  0.00      PROA
ATOM   1400  HB2 SER    94      -2.686   3.306  -7.641  1.00  0.00      PROA
ATOM   1401  OG  SER    94      -3.096   5.325  -7.589  1.00  0.00      PROA
ATOM   1402  HG1 SER    94      -3.067   5.173  -6.642  1.00  0.00      PROA
ATOM   1403  C   SER    94      -5.015   2.335  -8.868  1.00  0.00      PROA
ATOM   1404  O   SER    94      -5.567   2.358  -9.970  1.00  0.00      PROA
ATOM   1405  N   LEU    95      -4.804   1.180  -8.225  1.00  0.00      PROA
ATOM   1406  HN  LEU    95      -4.382   1.175  -7.323  1.00  0.00      PROA
ATOM   1407  CA  LEU    95      -5.151  -0.156  -8.743  1.00  0.00      PROA
ATOM   1408  HA  LEU    95      -4.757  -0.250  -9.744  1.00  0.00      PROA
ATOM   1409  CB  LEU    95      -4.535  -1.221  -7.807  1.00  0.00      PROA
ATOM   1410  HB1 LEU    95      -5.235  -2.081  -7.762  1.00  0.00      PROA
ATOM   1411  HB2 LEU    95      -4.446  -0.775  -6.795  1.00  0.00      PROA
ATOM   1412  CG  LEU    95      -3.149  -1.759  -8.212  1.00  0.00      PROA
ATOM   1413  HG  LEU    95      -3.241  -2.359  -9.142  1.00  0.00      PROA
ATOM   1414  CD1 LEU    95      -2.588  -2.635  -7.090  1.00  0.00      PROA
ATOM   1415 HD11 LEU    95      -3.268  -3.492  -6.899  1.00  0.00      PROA
ATOM   1416 HD12 LEU    95      -2.496  -2.040  -6.156  1.00  0.00      PROA
ATOM   1417 HD13 LEU    95      -1.592  -3.031  -7.381  1.00  0.00      PROA
ATOM   1418  CD2 LEU    95      -2.108  -0.686  -8.519  1.00  0.00      PROA
ATOM   1419 HD21 LEU    95      -1.946  -0.045  -7.626  1.00  0.00      PROA
ATOM   1420 HD22 LEU    95      -2.461  -0.046  -9.356  1.00  0.00      PROA
ATOM   1421 HD23 LEU    95      -1.143  -1.163  -8.793  1.00  0.00      PROA
ATOM   1422  C   LEU    95      -6.676  -0.353  -8.881  1.00  0.00      PROA
ATOM   1423  O   LEU    95      -7.152  -0.746  -9.951  1.00  0.00      PROA
ATOM   1424  N   LEU    96      -7.451   0.125  -7.906  1.00  0.00      PROA
ATOM   1425  HN  LEU    96      -7.043   0.547  -7.102  1.00  0.00      PROA
ATOM   1426  CA  LEU    96      -8.917   0.095  -7.890  1.00  0.00      PROA
ATOM   1427  HA  LEU    96      -9.250  -0.901  -8.142  1.00  0.00      PROA
ATOM   1428  CB  LEU    96      -9.367   0.488  -6.468  1.00  0.00      PROA
ATOM   1429  HB1 LEU    96      -9.026   1.530  -6.300  1.00  0.00      PROA
ATOM   1430  HB2 LEU    96      -8.837  -0.186  -5.766  1.00  0.00      PROA
ATOM   1431  CG  LEU    96     -10.859   0.441  -6.090  1.00  0.00      PROA
ATOM   1432  HG  LEU    96     -10.962   0.658  -5.006  1.00  0.00      PROA
ATOM   1433  CD1 LEU    96     -11.492  -0.917  -6.384  1.00  0.00      PROA
ATOM   1434 HD11 LEU    96     -10.974  -1.713  -5.808  1.00  0.00      PROA
ATOM   1435 HD12 LEU    96     -11.404  -1.149  -7.467  1.00  0.00      PROA
ATOM   1436 HD13 LEU    96     -12.564  -0.906  -6.090  1.00  0.00      PROA
ATOM   1437  CD2 LEU    96     -11.688   1.552  -6.737  1.00  0.00      PROA
ATOM   1438 HD21 LEU    96     -11.779   1.374  -7.830  1.00  0.00      PROA
ATOM   1439 HD22 LEU    96     -11.194   2.534  -6.578  1.00  0.00      PROA
ATOM   1440 HD23 LEU    96     -12.707   1.570  -6.295  1.00  0.00      PROA
ATOM   1441  C   LEU    96      -9.506   0.994  -8.983  1.00  0.00      PROA
ATOM   1442  O   LEU    96     -10.330   0.528  -9.772  1.00  0.00      PROA
ATOM   1443  N   ALA    97      -8.908   2.165  -9.217  1.00  0.00      PROA
ATOM   1444  HN  ALA    97      -8.193   2.509  -8.614  1.00  0.00      PROA
ATOM   1445  CA  ALA    97      -9.236   3.027 -10.346  1.00  0.00      PROA
ATOM   1446  HA  ALA    97     -10.309   3.147 -10.384  1.00  0.00      PROA
ATOM   1447  CB  ALA    97      -8.546   4.384 -10.161  1.00  0.00      PROA
ATOM   1448  HB1 ALA    97      -7.445   4.249 -10.110  1.00  0.00      PROA
ATOM   1449  HB2 ALA    97      -8.890   4.857  -9.216  1.00  0.00      PROA
ATOM   1450  HB3 ALA    97      -8.783   5.049 -11.019  1.00  0.00      PROA
ATOM   1451  C   ALA    97      -8.869   2.383 -11.694  1.00  0.00      PROA
ATOM   1452  O   ALA    97      -9.712   2.355 -12.596  1.00  0.00      PROA
ATOM   1453  N   ILE    98      -7.713   1.719 -11.813  1.00  0.00      PROA
ATOM   1454  HN  ILE    98      -7.055   1.706 -11.066  1.00  0.00      PROA
ATOM   1455  CA  ILE    98      -7.300   0.963 -13.012  1.00  0.00      PROA
ATOM   1456  HA  ILE    98      -7.412   1.606 -13.873  1.00  0.00      PROA
ATOM   1457  CB  ILE    98      -5.824   0.506 -12.862  1.00  0.00      PROA
ATOM   1458  HB  ILE    98      -5.673   0.125 -11.830  1.00  0.00      PROA
ATOM   1459  CG2 ILE    98      -5.429  -0.599 -13.858  1.00  0.00      PROA
ATOM   1460 HG21 ILE    98      -5.558  -0.237 -14.901  1.00  0.00      PROA
ATOM   1461 HG22 ILE    98      -6.076  -1.490 -13.710  1.00  0.00      PROA
ATOM   1462 HG23 ILE    98      -4.365  -0.879 -13.709  1.00  0.00      PROA
ATOM   1463  CG1 ILE    98      -4.875   1.714 -13.040  1.00  0.00      PROA
ATOM   1464 HG11 ILE    98      -5.315   2.589 -12.516  1.00  0.00      PROA
ATOM   1465 HG12 ILE    98      -4.798   1.945 -14.123  1.00  0.00      PROA
ATOM   1466  CD  ILE    98      -3.463   1.476 -12.490  1.00  0.00      PROA
ATOM   1467  HD1 ILE    98      -2.992   0.614 -13.009  1.00  0.00      PROA
ATOM   1468  HD2 ILE    98      -3.514   1.251 -11.403  1.00  0.00      PROA
ATOM   1469  HD3 ILE    98      -2.836   2.377 -12.657  1.00  0.00      PROA
ATOM   1470  C   ILE    98      -8.254  -0.209 -13.319  1.00  0.00      PROA
ATOM   1471  O   ILE    98      -8.571  -0.435 -14.488  1.00  0.00      PROA
ATOM   1472  N   ALA    99      -8.850  -0.845 -12.308  1.00  0.00      PROA
ATOM   1473  HN  ALA    99      -8.605  -0.652 -11.362  1.00  0.00      PROA
ATOM   1474  CA  ALA    99      -9.891  -1.858 -12.487  1.00  0.00      PROA
ATOM   1475  HA  ALA    99      -9.659  -2.440 -13.366  1.00  0.00      PROA
ATOM   1476  CB  ALA    99      -9.919  -2.746 -11.233  1.00  0.00      PROA
ATOM   1477  HB1 ALA    99     -10.143  -2.131 -10.335  1.00  0.00      PROA
ATOM   1478  HB2 ALA    99      -8.931  -3.233 -11.092  1.00  0.00      PROA
ATOM   1479  HB3 ALA    99     -10.707  -3.522 -11.337  1.00  0.00      PROA
ATOM   1480  C   ALA    99     -11.272  -1.247 -12.821  1.00  0.00      PROA
ATOM   1481  O   ALA    99     -11.811  -1.451 -13.914  1.00  0.00      PROA
ATOM   1482  N   ILE   100     -11.845  -0.460 -11.905  1.00  0.00      PROA
ATOM   1483  HN  ILE   100     -11.336  -0.143 -11.110  1.00  0.00      PROA
ATOM   1484  CA  ILE   100     -13.240   0.003 -11.974  1.00  0.00      PROA
ATOM   1485  HA  ILE   100     -13.847  -0.814 -12.336  1.00  0.00      PROA
ATOM   1486  CB  ILE   100     -13.734   0.463 -10.577  1.00  0.00      PROA
ATOM   1487  HB  ILE   100     -12.956   1.104 -10.112  1.00  0.00      PROA
ATOM   1488  CG2 ILE   100     -15.053   1.258 -10.662  1.00  0.00      PROA
ATOM   1489 HG21 ILE   100     -15.850   0.629 -11.114  1.00  0.00      PROA
ATOM   1490 HG22 ILE   100     -14.911   2.160 -11.295  1.00  0.00      PROA
ATOM   1491 HG23 ILE   100     -15.378   1.563  -9.644  1.00  0.00      PROA
ATOM   1492  CG1 ILE   100     -13.908  -0.797  -9.696  1.00  0.00      PROA
ATOM   1493 HG11 ILE   100     -12.910  -1.265  -9.569  1.00  0.00      PROA
ATOM   1494 HG12 ILE   100     -14.572  -1.503 -10.237  1.00  0.00      PROA
ATOM   1495  CD  ILE   100     -14.502  -0.567  -8.302  1.00  0.00      PROA
ATOM   1496  HD1 ILE   100     -15.575  -0.289  -8.385  1.00  0.00      PROA
ATOM   1497  HD2 ILE   100     -13.961   0.258  -7.792  1.00  0.00      PROA
ATOM   1498  HD3 ILE   100     -14.422  -1.496  -7.699  1.00  0.00      PROA
ATOM   1499  C   ILE   100     -13.459   1.060 -13.057  1.00  0.00      PROA
ATOM   1500  O   ILE   100     -14.406   0.918 -13.830  1.00  0.00      PROA
ATOM   1501  N   ASP   101     -12.501   1.958 -13.317  1.00  0.00      PROA
ATOM   1502  HN  ASP   101     -11.649   1.997 -12.802  1.00  0.00      PROA
ATOM   1503  CA  ASP   101     -12.664   2.949 -14.395  1.00  0.00      PROA
ATOM   1504  HA  ASP   101     -13.678   3.319 -14.353  1.00  0.00      PROA
ATOM   1505  CB  ASP   101     -11.663   4.120 -14.246  1.00  0.00      PROA
ATOM   1506  HB1 ASP   101     -11.270   4.115 -13.208  1.00  0.00      PROA
ATOM   1507  HB2 ASP   101     -12.208   5.071 -14.426  1.00  0.00      PROA
ATOM   1508  CG  ASP   101     -10.470   4.073 -15.201  1.00  0.00      PROA
ATOM   1509  OD1 ASP   101     -10.569   4.552 -16.322  1.00  0.00      PROA
ATOM   1510  OD2 ASP   101      -9.703   2.968 -15.074  1.00  0.00      PROA
ATOM   1511  HD2 ASP   101      -9.681   2.589 -14.192  1.00  0.00      PROA
ATOM   1512  C   ASP   101     -12.672   2.307 -15.803  1.00  0.00      PROA
ATOM   1513  O   ASP   101     -13.372   2.788 -16.695  1.00  0.00      PROA
ATOM   1514  N   ARG   102     -12.065   1.121 -15.966  1.00  0.00      PROA
ATOM   1515  HN  ARG   102     -11.514   0.722 -15.238  1.00  0.00      PROA
ATOM   1516  CA  ARG   102     -12.150   0.316 -17.198  1.00  0.00      PROA
ATOM   1517  HA  ARG   102     -12.246   0.990 -18.036  1.00  0.00      PROA
ATOM   1518  CB  ARG   102     -10.888  -0.551 -17.345  1.00  0.00      PROA
ATOM   1519  HB1 ARG   102     -11.001  -1.176 -18.256  1.00  0.00      PROA
ATOM   1520  HB2 ARG   102     -10.819  -1.216 -16.458  1.00  0.00      PROA
ATOM   1521  CG  ARG   102      -9.569   0.236 -17.461  1.00  0.00      PROA
ATOM   1522  HG1 ARG   102      -8.736  -0.494 -17.529  1.00  0.00      PROA
ATOM   1523  HG2 ARG   102      -9.445   0.840 -16.538  1.00  0.00      PROA
ATOM   1524  CD  ARG   102      -9.476   1.182 -18.668  1.00  0.00      PROA
ATOM   1525  HD1 ARG   102      -9.940   0.699 -19.554  1.00  0.00      PROA
ATOM   1526  HD2 ARG   102      -8.410   1.416 -18.875  1.00  0.00      PROA
ATOM   1527  NE  ARG   102     -10.176   2.462 -18.443  1.00  0.00      PROA
ATOM   1528  HE  ARG   102     -10.380   2.695 -17.494  1.00  0.00      PROA
ATOM   1529  CZ  ARG   102     -10.563   3.334 -19.356  1.00  0.00      PROA
ATOM   1530  NH1 ARG   102     -10.427   3.127 -20.633  1.00  0.00      PROA
ATOM   1531 HH11 ARG   102     -10.156   2.225 -20.967  1.00  0.00      PROA
ATOM   1532 HH12 ARG   102     -10.595   3.870 -21.281  1.00  0.00      PROA
ATOM   1533  NH2 ARG   102     -11.057   4.474 -18.995  1.00  0.00      PROA
ATOM   1534 HH21 ARG   102     -11.146   4.695 -18.024  1.00  0.00      PROA
ATOM   1535 HH22 ARG   102     -11.350   5.134 -19.687  1.00  0.00      PROA
ATOM   1536  C   ARG   102     -13.416  -0.538 -17.281  1.00  0.00      PROA
ATOM   1537  O   ARG   102     -13.957  -0.681 -18.376  1.00  0.00      PROA
ATOM   1538  N   TYR   103     -14.004  -0.924 -16.148  1.00  0.00      PROA
ATOM   1539  HN  TYR   103     -13.557  -0.821 -15.263  1.00  0.00      PROA
ATOM   1540  CA  TYR   103     -15.343  -1.524 -16.121  1.00  0.00      PROA
ATOM   1541  HA  TYR   103     -15.423  -2.210 -16.951  1.00  0.00      PROA
ATOM   1542  CB  TYR   103     -15.560  -2.260 -14.793  1.00  0.00      PROA
ATOM   1543  HB1 TYR   103     -15.856  -1.533 -14.007  1.00  0.00      PROA
ATOM   1544  HB2 TYR   103     -14.625  -2.782 -14.498  1.00  0.00      PROA
ATOM   1545  CG  TYR   103     -16.658  -3.302 -14.892  1.00  0.00      PROA
ATOM   1546  CD1 TYR   103     -16.393  -4.514 -15.558  1.00  0.00      PROA
ATOM   1547  HD1 TYR   103     -15.409  -4.701 -15.961  1.00  0.00      PROA
ATOM   1548  CE1 TYR   103     -17.404  -5.483 -15.701  1.00  0.00      PROA
ATOM   1549  HE1 TYR   103     -17.201  -6.405 -16.226  1.00  0.00      PROA
ATOM   1550  CZ  TYR   103     -18.684  -5.245 -15.156  1.00  0.00      PROA
ATOM   1551  OH  TYR   103     -19.663  -6.177 -15.294  1.00  0.00      PROA
ATOM   1552  HH  TYR   103     -19.354  -6.842 -15.913  1.00  0.00      PROA
ATOM   1553  CD2 TYR   103     -17.935  -3.063 -14.348  1.00  0.00      PROA
ATOM   1554  HD2 TYR   103     -18.139  -2.136 -13.833  1.00  0.00      PROA
ATOM   1555  CE2 TYR   103     -18.947  -4.036 -14.477  1.00  0.00      PROA
ATOM   1556  HE2 TYR   103     -19.925  -3.856 -14.056  1.00  0.00      PROA
ATOM   1557  C   TYR   103     -16.462  -0.500 -16.405  1.00  0.00      PROA
ATOM   1558  O   TYR   103     -17.335  -0.764 -17.230  1.00  0.00      PROA
ATOM   1559  N   ILE   104     -16.274   0.753 -15.976  1.00  0.00      PROA
ATOM   1560  HN  ILE   104     -15.525   0.970 -15.357  1.00  0.00      PROA
ATOM   1561  CA  ILE   104     -17.113   1.904 -16.350  1.00  0.00      PROA
ATOM   1562  HA  ILE   104     -18.149   1.622 -16.227  1.00  0.00      PROA
ATOM   1563  CB  ILE   104     -16.770   3.118 -15.450  1.00  0.00      PROA
ATOM   1564  HB  ILE   104     -15.666   3.223 -15.394  1.00  0.00      PROA
ATOM   1565  CG2 ILE   104     -17.370   4.433 -15.986  1.00  0.00      PROA
ATOM   1566 HG21 ILE   104     -18.477   4.354 -16.039  1.00  0.00      PROA
ATOM   1567 HG22 ILE   104     -16.981   4.639 -17.006  1.00  0.00      PROA
ATOM   1568 HG23 ILE   104     -17.107   5.273 -15.308  1.00  0.00      PROA
ATOM   1569  CG1 ILE   104     -17.259   2.852 -14.006  1.00  0.00      PROA
ATOM   1570 HG11 ILE   104     -16.953   1.825 -13.715  1.00  0.00      PROA
ATOM   1571 HG12 ILE   104     -18.368   2.914 -13.994  1.00  0.00      PROA
ATOM   1572  CD  ILE   104     -16.707   3.836 -12.965  1.00  0.00      PROA
ATOM   1573  HD1 ILE   104     -17.013   4.873 -13.220  1.00  0.00      PROA
ATOM   1574  HD2 ILE   104     -15.598   3.787 -12.949  1.00  0.00      PROA
ATOM   1575  HD3 ILE   104     -17.107   3.586 -11.959  1.00  0.00      PROA
ATOM   1576  C   ILE   104     -16.989   2.232 -17.848  1.00  0.00      PROA
ATOM   1577  O   ILE   104     -18.010   2.384 -18.518  1.00  0.00      PROA
ATOM   1578  N   ALA   105     -15.794   2.113 -18.438  1.00  0.00      PROA
ATOM   1579  HN  ALA   105     -14.980   1.856 -17.924  1.00  0.00      PROA
ATOM   1580  CA  ALA   105     -15.591   2.349 -19.872  1.00  0.00      PROA
ATOM   1581  HA  ALA   105     -16.030   3.302 -20.130  1.00  0.00      PROA
ATOM   1582  CB  ALA   105     -14.085   2.347 -20.158  1.00  0.00      PROA
ATOM   1583  HB1 ALA   105     -13.677   1.320 -20.047  1.00  0.00      PROA
ATOM   1584  HB2 ALA   105     -13.563   3.015 -19.440  1.00  0.00      PROA
ATOM   1585  HB3 ALA   105     -13.897   2.694 -21.197  1.00  0.00      PROA
ATOM   1586  C   ALA   105     -16.344   1.361 -20.794  1.00  0.00      PROA
ATOM   1587  O   ALA   105     -16.838   1.779 -21.838  1.00  0.00      PROA
ATOM   1588  N   ILE   106     -16.618   0.126 -20.344  1.00  0.00      PROA
ATOM   1589  HN  ILE   106     -16.233  -0.203 -19.486  1.00  0.00      PROA
ATOM   1590  CA  ILE   106     -17.490  -0.843 -21.049  1.00  0.00      PROA
ATOM   1591  HA  ILE   106     -17.619  -0.502 -22.066  1.00  0.00      PROA
ATOM   1592  CB  ILE   106     -16.849  -2.256 -21.028  1.00  0.00      PROA
ATOM   1593  HB  ILE   106     -15.807  -2.183 -21.405  1.00  0.00      PROA
ATOM   1594  CG2 ILE   106     -16.826  -2.869 -19.620  1.00  0.00      PROA
ATOM   1595 HG21 ILE   106     -17.862  -2.963 -19.228  1.00  0.00      PROA
ATOM   1596 HG22 ILE   106     -16.245  -2.217 -18.933  1.00  0.00      PROA
ATOM   1597 HG23 ILE   106     -16.367  -3.880 -19.655  1.00  0.00      PROA
ATOM   1598  CG1 ILE   106     -17.502  -3.228 -22.039  1.00  0.00      PROA
ATOM   1599 HG11 ILE   106     -17.787  -2.655 -22.947  1.00  0.00      PROA
ATOM   1600 HG12 ILE   106     -18.420  -3.653 -21.579  1.00  0.00      PROA
ATOM   1601  CD  ILE   106     -16.583  -4.385 -22.458  1.00  0.00      PROA
ATOM   1602  HD1 ILE   106     -16.295  -4.985 -21.568  1.00  0.00      PROA
ATOM   1603  HD2 ILE   106     -15.661  -3.983 -22.929  1.00  0.00      PROA
ATOM   1604  HD3 ILE   106     -17.113  -5.047 -23.176  1.00  0.00      PROA
ATOM   1605  C   ILE   106     -18.976  -0.762 -20.615  1.00  0.00      PROA
ATOM   1606  O   ILE   106     -19.800  -1.602 -20.999  1.00  0.00      PROA
ATOM   1607  N   ARG   107     -19.364   0.302 -19.893  1.00  0.00      PROA
ATOM   1608  HN  ARG   107     -18.690   0.959 -19.570  1.00  0.00      PROA
ATOM   1609  CA  ARG   107     -20.753   0.622 -19.505  1.00  0.00      PROA
ATOM   1610  HA  ARG   107     -21.414  -0.030 -20.056  1.00  0.00      PROA
ATOM   1611  CB  ARG   107     -20.949   0.426 -17.987  1.00  0.00      PROA
ATOM   1612  HB1 ARG   107     -21.965   0.790 -17.724  1.00  0.00      PROA
ATOM   1613  HB2 ARG   107     -20.195   1.049 -17.462  1.00  0.00      PROA
ATOM   1614  CG  ARG   107     -20.814  -1.021 -17.468  1.00  0.00      PROA
ATOM   1615  HG1 ARG   107     -20.738  -0.987 -16.361  1.00  0.00      PROA
ATOM   1616  HG2 ARG   107     -19.878  -1.451 -17.881  1.00  0.00      PROA
ATOM   1617  CD  ARG   107     -21.979  -1.957 -17.841  1.00  0.00      PROA
ATOM   1618  HD1 ARG   107     -22.946  -1.473 -17.584  1.00  0.00      PROA
ATOM   1619  HD2 ARG   107     -21.877  -2.919 -17.295  1.00  0.00      PROA
ATOM   1620  NE  ARG   107     -21.997  -2.259 -19.284  1.00  0.00      PROA
ATOM   1621  HE  ARG   107     -21.136  -2.580 -19.670  1.00  0.00      PROA
ATOM   1622  CZ  ARG   107     -23.004  -2.160 -20.133  1.00  0.00      PROA
ATOM   1623  NH1 ARG   107     -24.240  -1.975 -19.761  1.00  0.00      PROA
ATOM   1624 HH11 ARG   107     -24.464  -1.901 -18.789  1.00  0.00      PROA
ATOM   1625 HH12 ARG   107     -24.964  -1.907 -20.448  1.00  0.00      PROA
ATOM   1626  NH2 ARG   107     -22.737  -2.165 -21.405  1.00  0.00      PROA
ATOM   1627 HH21 ARG   107     -21.790  -2.242 -21.717  1.00  0.00      PROA
ATOM   1628 HH22 ARG   107     -23.479  -2.091 -22.072  1.00  0.00      PROA
ATOM   1629  C   ARG   107     -21.258   1.996 -19.950  1.00  0.00      PROA
ATOM   1630  O   ARG   107     -22.382   2.036 -20.435  1.00  0.00      PROA
ATOM   1631  N   ILE   108     -20.389   3.001 -20.093  1.00  0.00      PROA
ATOM   1632  HN  ILE   108     -19.424   2.884 -19.876  1.00  0.00      PROA
ATOM   1633  CA  ILE   108     -20.769   4.348 -20.575  1.00  0.00      PROA
ATOM   1634  HA  ILE   108     -21.812   4.324 -20.854  1.00  0.00      PROA
ATOM   1635  CB  ILE   108     -20.531   5.403 -19.462  1.00  0.00      PROA
ATOM   1636  HB  ILE   108     -20.899   6.392 -19.811  1.00  0.00      PROA
ATOM   1637  CG2 ILE   108     -21.268   5.016 -18.166  1.00  0.00      PROA
ATOM   1638 HG21 ILE   108     -20.785   4.130 -17.702  1.00  0.00      PROA
ATOM   1639 HG22 ILE   108     -22.327   4.765 -18.393  1.00  0.00      PROA
ATOM   1640 HG23 ILE   108     -21.231   5.859 -17.443  1.00  0.00      PROA
ATOM   1641  CG1 ILE   108     -19.029   5.668 -19.203  1.00  0.00      PROA
ATOM   1642 HG11 ILE   108     -18.512   5.764 -20.181  1.00  0.00      PROA
ATOM   1643 HG12 ILE   108     -18.605   4.800 -18.655  1.00  0.00      PROA
ATOM   1644  CD  ILE   108     -18.769   6.937 -18.386  1.00  0.00      PROA
ATOM   1645  HD1 ILE   108     -19.265   6.861 -17.394  1.00  0.00      PROA
ATOM   1646  HD2 ILE   108     -19.179   7.821 -18.920  1.00  0.00      PROA
ATOM   1647  HD3 ILE   108     -17.678   7.068 -18.228  1.00  0.00      PROA
ATOM   1648  C   ILE   108     -20.183   4.788 -21.945  1.00  0.00      PROA
ATOM   1649  O   ILE   108     -20.080   5.996 -22.165  1.00  0.00      PROA
ATOM   1650  N   PRO   109     -19.757   3.905 -22.880  1.00  0.00      PROA
ATOM   1651  CD  PRO   109     -20.057   2.483 -22.975  1.00  0.00      PROA
ATOM   1652  HD1 PRO   109     -21.129   2.315 -22.736  1.00  0.00      PROA
ATOM   1653  HD2 PRO   109     -19.418   1.922 -22.261  1.00  0.00      PROA
ATOM   1654  CA  PRO   109     -18.913   4.311 -24.015  1.00  0.00      PROA
ATOM   1655  HA  PRO   109     -18.038   4.823 -23.651  1.00  0.00      PROA
ATOM   1656  CB  PRO   109     -18.608   3.023 -24.790  1.00  0.00      PROA
ATOM   1657  HB1 PRO   109     -17.628   2.599 -24.486  1.00  0.00      PROA
ATOM   1658  HB2 PRO   109     -18.594   3.212 -25.885  1.00  0.00      PROA
ATOM   1659  CG  PRO   109     -19.750   2.082 -24.414  1.00  0.00      PROA
ATOM   1660  HG1 PRO   109     -20.632   2.235 -25.072  1.00  0.00      PROA
ATOM   1661  HG2 PRO   109     -19.435   1.019 -24.478  1.00  0.00      PROA
ATOM   1662  C   PRO   109     -19.533   5.393 -24.918  1.00  0.00      PROA
ATOM   1663  O   PRO   109     -18.879   6.403 -25.161  1.00  0.00      PROA
ATOM   1664  N   LEU   110     -20.853   5.348 -25.144  1.00  0.00      PROA
ATOM   1665  HN  LEU   110     -21.409   4.620 -24.753  1.00  0.00      PROA
ATOM   1666  CA  LEU   110     -21.605   6.321 -25.957  1.00  0.00      PROA
ATOM   1667  HA  LEU   110     -21.056   6.501 -26.869  1.00  0.00      PROA
ATOM   1668  CB  LEU   110     -23.007   5.747 -26.269  1.00  0.00      PROA
ATOM   1669  HB1 LEU   110     -23.679   6.595 -26.518  1.00  0.00      PROA
ATOM   1670  HB2 LEU   110     -23.385   5.244 -25.354  1.00  0.00      PROA
ATOM   1671  CG  LEU   110     -23.064   4.733 -27.431  1.00  0.00      PROA
ATOM   1672  HG  LEU   110     -22.600   5.176 -28.338  1.00  0.00      PROA
ATOM   1673  CD1 LEU   110     -24.523   4.379 -27.721  1.00  0.00      PROA
ATOM   1674 HD11 LEU   110     -25.089   5.293 -28.004  1.00  0.00      PROA
ATOM   1675 HD12 LEU   110     -24.993   3.937 -26.816  1.00  0.00      PROA
ATOM   1676 HD13 LEU   110     -24.577   3.654 -28.561  1.00  0.00      PROA
ATOM   1677  CD2 LEU   110     -22.320   3.424 -27.151  1.00  0.00      PROA
ATOM   1678 HD21 LEU   110     -22.631   3.011 -26.167  1.00  0.00      PROA
ATOM   1679 HD22 LEU   110     -21.225   3.609 -27.128  1.00  0.00      PROA
ATOM   1680 HD23 LEU   110     -22.558   2.678 -27.940  1.00  0.00      PROA
ATOM   1681  C   LEU   110     -21.712   7.737 -25.338  1.00  0.00      PROA
ATOM   1682  O   LEU   110     -22.228   8.645 -25.989  1.00  0.00      PROA
ATOM   1683  N   ARG   111     -21.226   7.948 -24.106  1.00  0.00      PROA
ATOM   1684  HN  ARG   111     -20.862   7.189 -23.574  1.00  0.00      PROA
ATOM   1685  CA  ARG   111     -21.170   9.255 -23.416  1.00  0.00      PROA
ATOM   1686  HA  ARG   111     -21.107  10.032 -24.164  1.00  0.00      PROA
ATOM   1687  CB  ARG   111     -22.442   9.438 -22.547  1.00  0.00      PROA
ATOM   1688  HB1 ARG   111     -22.130   9.515 -21.484  1.00  0.00      PROA
ATOM   1689  HB2 ARG   111     -23.081   8.538 -22.671  1.00  0.00      PROA
ATOM   1690  CG  ARG   111     -23.287  10.680 -22.892  1.00  0.00      PROA
ATOM   1691  HG1 ARG   111     -22.638  11.579 -22.843  1.00  0.00      PROA
ATOM   1692  HG2 ARG   111     -24.098  10.781 -22.140  1.00  0.00      PROA
ATOM   1693  CD  ARG   111     -23.918  10.601 -24.293  1.00  0.00      PROA
ATOM   1694  HD1 ARG   111     -24.423   9.619 -24.417  1.00  0.00      PROA
ATOM   1695  HD2 ARG   111     -23.127  10.724 -25.063  1.00  0.00      PROA
ATOM   1696  NE  ARG   111     -24.931  11.652 -24.527  1.00  0.00      PROA
ATOM   1697  HE  ARG   111     -25.266  12.149 -23.728  1.00  0.00      PROA
ATOM   1698  CZ  ARG   111     -25.433  11.992 -25.705  1.00  0.00      PROA
ATOM   1699  NH1 ARG   111     -24.998  11.470 -26.819  1.00  0.00      PROA
ATOM   1700 HH11 ARG   111     -24.264  10.791 -26.800  1.00  0.00      PROA
ATOM   1701 HH12 ARG   111     -25.399  11.749 -27.692  1.00  0.00      PROA
ATOM   1702  NH2 ARG   111     -26.405  12.857 -25.788  1.00  0.00      PROA
ATOM   1703 HH21 ARG   111     -26.779  13.271 -24.958  1.00  0.00      PROA
ATOM   1704 HH22 ARG   111     -26.777  13.107 -26.682  1.00  0.00      PROA
ATOM   1705  C   ARG   111     -19.866   9.471 -22.623  1.00  0.00      PROA
ATOM   1706  O   ARG   111     -19.762  10.439 -21.872  1.00  0.00      PROA
ATOM   1707  N   TYR   112     -18.846   8.633 -22.844  1.00  0.00      PROA
ATOM   1708  HN  TYR   112     -18.865   8.015 -23.624  1.00  0.00      PROA
ATOM   1709  CA  TYR   112     -17.635   8.522 -22.012  1.00  0.00      PROA
ATOM   1710  HA  TYR   112     -17.924   8.212 -21.018  1.00  0.00      PROA
ATOM   1711  CB  TYR   112     -16.708   7.484 -22.665  1.00  0.00      PROA
ATOM   1712  HB1 TYR   112     -16.564   7.760 -23.731  1.00  0.00      PROA
ATOM   1713  HB2 TYR   112     -17.187   6.485 -22.589  1.00  0.00      PROA
ATOM   1714  CG  TYR   112     -15.318   7.344 -22.063  1.00  0.00      PROA
ATOM   1715  CD1 TYR   112     -15.090   6.453 -20.996  1.00  0.00      PROA
ATOM   1716  HD1 TYR   112     -15.913   5.895 -20.574  1.00  0.00      PROA
ATOM   1717  CE1 TYR   112     -13.790   6.289 -20.478  1.00  0.00      PROA
ATOM   1718  HE1 TYR   112     -13.617   5.600 -19.665  1.00  0.00      PROA
ATOM   1719  CZ  TYR   112     -12.712   7.025 -21.021  1.00  0.00      PROA
ATOM   1720  OH  TYR   112     -11.453   6.842 -20.536  1.00  0.00      PROA
ATOM   1721  HH  TYR   112     -10.891   7.526 -20.906  1.00  0.00      PROA
ATOM   1722  CD2 TYR   112     -14.239   8.070 -22.608  1.00  0.00      PROA
ATOM   1723  HD2 TYR   112     -14.410   8.745 -23.434  1.00  0.00      PROA
ATOM   1724  CE2 TYR   112     -12.941   7.922 -22.084  1.00  0.00      PROA
ATOM   1725  HE2 TYR   112     -12.123   8.494 -22.495  1.00  0.00      PROA
ATOM   1726  C   TYR   112     -16.903   9.854 -21.781  1.00  0.00      PROA
ATOM   1727  O   TYR   112     -16.685  10.234 -20.630  1.00  0.00      PROA
ATOM   1728  N   ASN   113     -16.745  10.658 -22.836  1.00  0.00      PROA
ATOM   1729  HN  ASN   113     -17.098  10.402 -23.732  1.00  0.00      PROA
ATOM   1730  CA  ASN   113     -16.061  11.955 -22.790  1.00  0.00      PROA
ATOM   1731  HA  ASN   113     -15.081  11.807 -22.363  1.00  0.00      PROA
ATOM   1732  CB  ASN   113     -15.951  12.529 -24.221  1.00  0.00      PROA
ATOM   1733  HB1 ASN   113     -15.448  13.517 -24.162  1.00  0.00      PROA
ATOM   1734  HB2 ASN   113     -16.978  12.665 -24.621  1.00  0.00      PROA
ATOM   1735  CG  ASN   113     -15.176  11.671 -25.212  1.00  0.00      PROA
ATOM   1736  OD1 ASN   113     -15.128  10.455 -25.132  1.00  0.00      PROA
ATOM   1737  ND2 ASN   113     -14.594  12.274 -26.221  1.00  0.00      PROA
ATOM   1738 HD21 ASN   113     -14.077  11.741 -26.891  1.00  0.00      PROA
ATOM   1739 HD22 ASN   113     -14.668  13.266 -26.320  1.00  0.00      PROA
ATOM   1740  C   ASN   113     -16.752  12.981 -21.871  1.00  0.00      PROA
ATOM   1741  O   ASN   113     -16.067  13.793 -21.258  1.00  0.00      PROA
ATOM   1742  N   GLY   114     -18.080  12.907 -21.714  1.00  0.00      PROA
ATOM   1743  HN  GLY   114     -18.620  12.218 -22.190  1.00  0.00      PROA
ATOM   1744  CA  GLY   114     -18.844  13.811 -20.848  1.00  0.00      PROA
ATOM   1745  HA1 GLY   114     -19.885  13.728 -21.125  1.00  0.00      PROA
ATOM   1746  HA2 GLY   114     -18.490  14.815 -21.029  1.00  0.00      PROA
ATOM   1747  C   GLY   114     -18.705  13.500 -19.354  1.00  0.00      PROA
ATOM   1748  O   GLY   114     -18.686  14.418 -18.535  1.00  0.00      PROA
ATOM   1749  N   LEU   115     -18.422  12.241 -19.002  1.00  0.00      PROA
ATOM   1750  HN  LEU   115     -18.451  11.497 -19.664  1.00  0.00      PROA
ATOM   1751  CA  LEU   115     -18.053  11.857 -17.637  1.00  0.00      PROA
ATOM   1752  HA  LEU   115     -18.557  12.516 -16.946  1.00  0.00      PROA
ATOM   1753  CB  LEU   115     -18.480  10.392 -17.409  1.00  0.00      PROA
ATOM   1754  HB1 LEU   115     -17.875   9.760 -18.091  1.00  0.00      PROA
ATOM   1755  HB2 LEU   115     -19.550  10.310 -17.693  1.00  0.00      PROA
ATOM   1756  CG  LEU   115     -18.334   9.809 -15.986  1.00  0.00      PROA
ATOM   1757  HG  LEU   115     -18.901   8.855 -15.932  1.00  0.00      PROA
ATOM   1758  CD1 LEU   115     -18.852  10.748 -14.898  1.00  0.00      PROA
ATOM   1759 HD11 LEU   115     -19.873  11.104 -15.155  1.00  0.00      PROA
ATOM   1760 HD12 LEU   115     -18.182  11.629 -14.808  1.00  0.00      PROA
ATOM   1761 HD13 LEU   115     -18.898  10.212 -13.926  1.00  0.00      PROA
ATOM   1762  CD2 LEU   115     -16.908   9.380 -15.638  1.00  0.00      PROA
ATOM   1763 HD21 LEU   115     -16.258  10.273 -15.526  1.00  0.00      PROA
ATOM   1764 HD22 LEU   115     -16.497   8.741 -16.449  1.00  0.00      PROA
ATOM   1765 HD23 LEU   115     -16.906   8.817 -14.680  1.00  0.00      PROA
ATOM   1766  C   LEU   115     -16.564  12.120 -17.374  1.00  0.00      PROA
ATOM   1767  O   LEU   115     -16.227  12.893 -16.478  1.00  0.00      PROA
ATOM   1768  N   VAL   116     -15.689  11.647 -18.270  1.00  0.00      PROA
ATOM   1769  HN  VAL   116     -16.012  11.178 -19.087  1.00  0.00      PROA
ATOM   1770  CA  VAL   116     -14.217  11.753 -18.170  1.00  0.00      PROA
ATOM   1771  HA  VAL   116     -13.967  11.893 -17.129  1.00  0.00      PROA
ATOM   1772  CB  VAL   116     -13.510  10.486 -18.722  1.00  0.00      PROA
ATOM   1773  HB  VAL   116     -13.498  10.539 -19.831  1.00  0.00      PROA
ATOM   1774  CG1 VAL   116     -12.062  10.341 -18.217  1.00  0.00      PROA
ATOM   1775 HG11 VAL   116     -12.050  10.272 -17.108  1.00  0.00      PROA
ATOM   1776 HG12 VAL   116     -11.464  11.225 -18.524  1.00  0.00      PROA
ATOM   1777 HG13 VAL   116     -11.607   9.418 -18.635  1.00  0.00      PROA
ATOM   1778  CG2 VAL   116     -14.214   9.192 -18.274  1.00  0.00      PROA
ATOM   1779 HG21 VAL   116     -15.197   9.096 -18.783  1.00  0.00      PROA
ATOM   1780 HG22 VAL   116     -14.385   9.215 -17.176  1.00  0.00      PROA
ATOM   1781 HG23 VAL   116     -13.591   8.311 -18.538  1.00  0.00      PROA
ATOM   1782  C   VAL   116     -13.688  13.082 -18.752  1.00  0.00      PROA
ATOM   1783  O   VAL   116     -12.592  13.161 -19.300  1.00  0.00      PROA
ATOM   1784  N   THR   117     -14.427  14.172 -18.535  1.00  0.00      PROA
ATOM   1785  HN  THR   117     -15.376  14.096 -18.240  1.00  0.00      PROA
ATOM   1786  CA  THR   117     -13.940  15.553 -18.702  1.00  0.00      PROA
ATOM   1787  HA  THR   117     -13.649  15.683 -19.734  1.00  0.00      PROA
ATOM   1788  CB  THR   117     -15.035  16.562 -18.326  1.00  0.00      PROA
ATOM   1789  HB  THR   117     -14.606  17.585 -18.267  1.00  0.00      PROA
ATOM   1790  OG1 THR   117     -15.573  16.213 -17.067  1.00  0.00      PROA
ATOM   1791  HG1 THR   117     -14.919  15.652 -16.646  1.00  0.00      PROA
ATOM   1792  CG2 THR   117     -16.169  16.617 -19.342  1.00  0.00      PROA
ATOM   1793 HG21 THR   117     -16.653  15.621 -19.428  1.00  0.00      PROA
ATOM   1794 HG22 THR   117     -15.771  16.905 -20.338  1.00  0.00      PROA
ATOM   1795 HG23 THR   117     -16.933  17.355 -19.017  1.00  0.00      PROA
ATOM   1796  C   THR   117     -12.734  15.803 -17.793  1.00  0.00      PROA
ATOM   1797  O   THR   117     -12.789  15.430 -16.619  1.00  0.00      PROA
ATOM   1798  N   GLY   118     -11.795  16.659 -18.215  1.00  0.00      PROA
ATOM   1799  HN  GLY   118     -11.919  17.187 -19.051  1.00  0.00      PROA
ATOM   1800  CA  GLY   118     -10.525  16.897 -17.507  1.00  0.00      PROA
ATOM   1801  HA1 GLY   118     -10.010  17.684 -18.037  1.00  0.00      PROA
ATOM   1802  HA2 GLY   118      -9.958  15.980 -17.558  1.00  0.00      PROA
ATOM   1803  C   GLY   118     -10.641  17.309 -16.030  1.00  0.00      PROA
ATOM   1804  O   GLY   118     -10.036  16.658 -15.180  1.00  0.00      PROA
ATOM   1805  N   THR   119     -11.638  18.127 -15.682  1.00  0.00      PROA
ATOM   1806  HN  THR   119     -12.257  18.508 -16.364  1.00  0.00      PROA
ATOM   1807  CA  THR   119     -11.909  18.533 -14.289  1.00  0.00      PROA
ATOM   1808  HA  THR   119     -10.987  18.890 -13.856  1.00  0.00      PROA
ATOM   1809  CB  THR   119     -12.980  19.638 -14.261  1.00  0.00      PROA
ATOM   1810  HB  THR   119     -13.985  19.199 -14.443  1.00  0.00      PROA
ATOM   1811  OG1 THR   119     -12.699  20.578 -15.269  1.00  0.00      PROA
ATOM   1812  HG1 THR   119     -13.290  21.319 -15.112  1.00  0.00      PROA
ATOM   1813  CG2 THR   119     -13.022  20.380 -12.928  1.00  0.00      PROA
ATOM   1814 HG21 THR   119     -12.041  20.860 -12.727  1.00  0.00      PROA
ATOM   1815 HG22 THR   119     -13.244  19.667 -12.105  1.00  0.00      PROA
ATOM   1816 HG23 THR   119     -13.803  21.170 -12.959  1.00  0.00      PROA
ATOM   1817  C   THR   119     -12.361  17.367 -13.399  1.00  0.00      PROA
ATOM   1818  O   THR   119     -11.821  17.177 -12.311  1.00  0.00      PROA
ATOM   1819  N   ARG   120     -13.180  16.452 -13.938  1.00  0.00      PROA
ATOM   1820  HN  ARG   120     -13.578  16.588 -14.841  1.00  0.00      PROA
ATOM   1821  CA  ARG   120     -13.563  15.193 -13.271  1.00  0.00      PROA
ATOM   1822  HA  ARG   120     -13.682  15.396 -12.217  1.00  0.00      PROA
ATOM   1823  CB  ARG   120     -14.875  14.640 -13.860  1.00  0.00      PROA
ATOM   1824  HB1 ARG   120     -14.992  13.578 -13.555  1.00  0.00      PROA
ATOM   1825  HB2 ARG   120     -14.826  14.692 -14.968  1.00  0.00      PROA
ATOM   1826  CG  ARG   120     -16.096  15.440 -13.373  1.00  0.00      PROA
ATOM   1827  HG1 ARG   120     -16.025  16.476 -13.767  1.00  0.00      PROA
ATOM   1828  HG2 ARG   120     -16.080  15.476 -12.263  1.00  0.00      PROA
ATOM   1829  CD  ARG   120     -17.431  14.829 -13.828  1.00  0.00      PROA
ATOM   1830  HD1 ARG   120     -18.239  15.147 -13.134  1.00  0.00      PROA
ATOM   1831  HD2 ARG   120     -17.348  13.721 -13.835  1.00  0.00      PROA
ATOM   1832  NE  ARG   120     -17.824  15.252 -15.188  1.00  0.00      PROA
ATOM   1833  HE  ARG   120     -17.496  14.688 -15.944  1.00  0.00      PROA
ATOM   1834  CZ  ARG   120     -18.566  16.301 -15.510  1.00  0.00      PROA
ATOM   1835  NH1 ARG   120     -18.850  16.552 -16.752  1.00  0.00      PROA
ATOM   1836 HH11 ARG   120     -18.508  15.951 -17.474  1.00  0.00      PROA
ATOM   1837 HH12 ARG   120     -19.411  17.346 -16.986  1.00  0.00      PROA
ATOM   1838  NH2 ARG   120     -19.081  17.101 -14.615  1.00  0.00      PROA
ATOM   1839 HH21 ARG   120     -18.921  16.933 -13.642  1.00  0.00      PROA
ATOM   1840 HH22 ARG   120     -19.636  17.882 -14.902  1.00  0.00      PROA
ATOM   1841  C   ARG   120     -12.460  14.132 -13.300  1.00  0.00      PROA
ATOM   1842  O   ARG   120     -12.323  13.413 -12.318  1.00  0.00      PROA
ATOM   1843  N   ALA   121     -11.563  14.145 -14.286  1.00  0.00      PROA
ATOM   1844  HN  ALA   121     -11.665  14.741 -15.078  1.00  0.00      PROA
ATOM   1845  CA  ALA   121     -10.371  13.292 -14.281  1.00  0.00      PROA
ATOM   1846  HA  ALA   121     -10.667  12.294 -13.992  1.00  0.00      PROA
ATOM   1847  CB  ALA   121      -9.748  13.288 -15.683  1.00  0.00      PROA
ATOM   1848  HB1 ALA   121      -9.460  14.320 -15.976  1.00  0.00      PROA
ATOM   1849  HB2 ALA   121     -10.483  12.902 -16.422  1.00  0.00      PROA
ATOM   1850  HB3 ALA   121      -8.839  12.650 -15.691  1.00  0.00      PROA
ATOM   1851  C   ALA   121      -9.357  13.695 -13.187  1.00  0.00      PROA
ATOM   1852  O   ALA   121      -8.960  12.829 -12.405  1.00  0.00      PROA
ATOM   1853  N   LYS   122      -9.163  15.006 -12.953  1.00  0.00      PROA
ATOM   1854  HN  LYS   122      -9.493  15.699 -13.589  1.00  0.00      PROA
ATOM   1855  CA  LYS   122      -8.461  15.526 -11.762  1.00  0.00      PROA
ATOM   1856  HA  LYS   122      -7.513  15.015 -11.686  1.00  0.00      PROA
ATOM   1857  CB  LYS   122      -8.238  17.053 -11.869  1.00  0.00      PROA
ATOM   1858  HB1 LYS   122      -9.226  17.560 -11.912  1.00  0.00      PROA
ATOM   1859  HB2 LYS   122      -7.681  17.272 -12.804  1.00  0.00      PROA
ATOM   1860  CG  LYS   122      -7.441  17.609 -10.668  1.00  0.00      PROA
ATOM   1861  HG1 LYS   122      -6.450  17.110 -10.641  1.00  0.00      PROA
ATOM   1862  HG2 LYS   122      -7.993  17.365  -9.735  1.00  0.00      PROA
ATOM   1863  CD  LYS   122      -7.221  19.132 -10.723  1.00  0.00      PROA
ATOM   1864  HD1 LYS   122      -8.204  19.648 -10.783  1.00  0.00      PROA
ATOM   1865  HD2 LYS   122      -6.625  19.389 -11.625  1.00  0.00      PROA
ATOM   1866  CE  LYS   122      -6.471  19.596  -9.459  1.00  0.00      PROA
ATOM   1867  HE1 LYS   122      -5.468  19.121  -9.430  1.00  0.00      PROA
ATOM   1868  HE2 LYS   122      -7.055  19.311  -8.558  1.00  0.00      PROA
ATOM   1869  NZ  LYS   122      -6.268  21.070  -9.410  1.00  0.00      PROA
ATOM   1870  HZ1 LYS   122      -7.192  21.548  -9.422  1.00  0.00      PROA
ATOM   1871  HZ2 LYS   122      -5.712  21.371 -10.235  1.00  0.00      PROA
ATOM   1872  HZ3 LYS   122      -5.759  21.321  -8.539  1.00  0.00      PROA
ATOM   1873  C   LYS   122      -9.204  15.157 -10.476  1.00  0.00      PROA
ATOM   1874  O   LYS   122      -8.585  14.609  -9.573  1.00  0.00      PROA
ATOM   1875  N   GLY   123     -10.527  15.334 -10.444  1.00  0.00      PROA
ATOM   1876  HN  GLY   123     -11.020  15.673 -11.241  1.00  0.00      PROA
ATOM   1877  CA  GLY   123     -11.361  15.056  -9.270  1.00  0.00      PROA
ATOM   1878  HA1 GLY   123     -12.378  15.315  -9.526  1.00  0.00      PROA
ATOM   1879  HA2 GLY   123     -11.008  15.684  -8.466  1.00  0.00      PROA
ATOM   1880  C   GLY   123     -11.331  13.597  -8.802  1.00  0.00      PROA
ATOM   1881  O   GLY   123     -11.043  13.352  -7.638  1.00  0.00      PROA
ATOM   1882  N   ILE   124     -11.379  12.628  -9.724  1.00  0.00      PROA
ATOM   1883  HN  ILE   124     -11.474  12.835 -10.694  1.00  0.00      PROA
ATOM   1884  CA  ILE   124     -11.297  11.196  -9.385  1.00  0.00      PROA
ATOM   1885  HA  ILE   124     -11.980  11.006  -8.570  1.00  0.00      PROA
ATOM   1886  CB  ILE   124     -11.666  10.322 -10.610  1.00  0.00      PROA
ATOM   1887  HB  ILE   124     -11.051  10.638 -11.479  1.00  0.00      PROA
ATOM   1888  CG2 ILE   124     -11.422   8.822 -10.340  1.00  0.00      PROA
ATOM   1889 HG21 ILE   124     -12.039   8.484  -9.480  1.00  0.00      PROA
ATOM   1890 HG22 ILE   124     -10.352   8.651 -10.098  1.00  0.00      PROA
ATOM   1891 HG23 ILE   124     -11.704   8.226 -11.234  1.00  0.00      PROA
ATOM   1892  CG1 ILE   124     -13.150  10.517 -11.008  1.00  0.00      PROA
ATOM   1893 HG11 ILE   124     -13.416  11.587 -10.876  1.00  0.00      PROA
ATOM   1894 HG12 ILE   124     -13.783   9.904 -10.332  1.00  0.00      PROA
ATOM   1895  CD  ILE   124     -13.448  10.113 -12.459  1.00  0.00      PROA
ATOM   1896  HD1 ILE   124     -13.206   9.040 -12.614  1.00  0.00      PROA
ATOM   1897  HD2 ILE   124     -12.832  10.721 -13.155  1.00  0.00      PROA
ATOM   1898  HD3 ILE   124     -14.526  10.268 -12.681  1.00  0.00      PROA
ATOM   1899  C   ILE   124      -9.917  10.832  -8.818  1.00  0.00      PROA
ATOM   1900  O   ILE   124      -9.843  10.151  -7.800  1.00  0.00      PROA
ATOM   1901  N   ILE   125      -8.827  11.342  -9.406  1.00  0.00      PROA
ATOM   1902  HN  ILE   125      -8.887  11.914 -10.220  1.00  0.00      PROA
ATOM   1903  CA  ILE   125      -7.470  11.093  -8.891  1.00  0.00      PROA
ATOM   1904  HA  ILE   125      -7.396  10.046  -8.638  1.00  0.00      PROA
ATOM   1905  CB  ILE   125      -6.402  11.467  -9.950  1.00  0.00      PROA
ATOM   1906  HB  ILE   125      -6.592  12.501 -10.308  1.00  0.00      PROA
ATOM   1907  CG2 ILE   125      -4.977  11.387  -9.366  1.00  0.00      PROA
ATOM   1908 HG21 ILE   125      -4.767  10.355  -9.012  1.00  0.00      PROA
ATOM   1909 HG22 ILE   125      -4.882  12.084  -8.506  1.00  0.00      PROA
ATOM   1910 HG23 ILE   125      -4.233  11.653 -10.147  1.00  0.00      PROA
ATOM   1911  CG1 ILE   125      -6.537  10.523 -11.170  1.00  0.00      PROA
ATOM   1912 HG11 ILE   125      -7.590  10.560 -11.520  1.00  0.00      PROA
ATOM   1913 HG12 ILE   125      -6.305   9.491 -10.835  1.00  0.00      PROA
ATOM   1914  CD  ILE   125      -5.627  10.855 -12.360  1.00  0.00      PROA
ATOM   1915  HD1 ILE   125      -4.569  10.635 -12.104  1.00  0.00      PROA
ATOM   1916  HD2 ILE   125      -5.714  11.933 -12.613  1.00  0.00      PROA
ATOM   1917  HD3 ILE   125      -5.915  10.240 -13.239  1.00  0.00      PROA
ATOM   1918  C   ILE   125      -7.249  11.797  -7.542  1.00  0.00      PROA
ATOM   1919  O   ILE   125      -6.754  11.168  -6.611  1.00  0.00      PROA
ATOM   1920  N   ALA   126      -7.786  13.006  -7.359  1.00  0.00      PROA
ATOM   1921  HN  ALA   126      -8.239  13.491  -8.103  1.00  0.00      PROA
ATOM   1922  CA  ALA   126      -7.757  13.710  -6.078  1.00  0.00      PROA
ATOM   1923  HA  ALA   126      -6.739  13.726  -5.719  1.00  0.00      PROA
ATOM   1924  CB  ALA   126      -8.283  15.136  -6.284  1.00  0.00      PROA
ATOM   1925  HB1 ALA   126      -9.326  15.107  -6.667  1.00  0.00      PROA
ATOM   1926  HB2 ALA   126      -7.649  15.670  -7.023  1.00  0.00      PROA
ATOM   1927  HB3 ALA   126      -8.276  15.685  -5.318  1.00  0.00      PROA
ATOM   1928  C   ALA   126      -8.536  12.969  -4.977  1.00  0.00      PROA
ATOM   1929  O   ALA   126      -7.980  12.764  -3.905  1.00  0.00      PROA
ATOM   1930  N   ILE   127      -9.676  12.350  -5.304  1.00  0.00      PROA
ATOM   1931  HN  ILE   127     -10.073  12.450  -6.213  1.00  0.00      PROA
ATOM   1932  CA  ILE   127     -10.437  11.486  -4.384  1.00  0.00      PROA
ATOM   1933  HA  ILE   127     -10.565  12.015  -3.451  1.00  0.00      PROA
ATOM   1934  CB  ILE   127     -11.814  11.138  -5.003  1.00  0.00      PROA
ATOM   1935  HB  ILE   127     -11.666  10.861  -6.068  1.00  0.00      PROA
ATOM   1936  CG2 ILE   127     -12.522   9.974  -4.283  1.00  0.00      PROA
ATOM   1937 HG21 ILE   127     -12.695  10.233  -3.217  1.00  0.00      PROA
ATOM   1938 HG22 ILE   127     -11.891   9.061  -4.328  1.00  0.00      PROA
ATOM   1939 HG23 ILE   127     -13.504   9.774  -4.763  1.00  0.00      PROA
ATOM   1940  CG1 ILE   127     -12.726  12.388  -4.984  1.00  0.00      PROA
ATOM   1941 HG11 ILE   127     -12.115  13.275  -5.253  1.00  0.00      PROA
ATOM   1942 HG12 ILE   127     -13.121  12.521  -3.955  1.00  0.00      PROA
ATOM   1943  CD  ILE   127     -13.913  12.302  -5.954  1.00  0.00      PROA
ATOM   1944  HD1 ILE   127     -14.553  11.431  -5.698  1.00  0.00      PROA
ATOM   1945  HD2 ILE   127     -13.544  12.177  -6.994  1.00  0.00      PROA
ATOM   1946  HD3 ILE   127     -14.527  13.225  -5.883  1.00  0.00      PROA
ATOM   1947  C   ILE   127      -9.634  10.238  -3.983  1.00  0.00      PROA
ATOM   1948  O   ILE   127      -9.522   9.966  -2.789  1.00  0.00      PROA
ATOM   1949  N   CYS   128      -8.911   9.599  -4.913  1.00  0.00      PROA
ATOM   1950  HN  CYS   128      -8.949   9.855  -5.876  1.00  0.00      PROA
ATOM   1951  CA  CYS   128      -8.017   8.482  -4.581  1.00  0.00      PROA
ATOM   1952  HA  CYS   128      -8.597   7.731  -4.065  1.00  0.00      PROA
ATOM   1953  CB  CYS   128      -7.395   7.894  -5.859  1.00  0.00      PROA
ATOM   1954  HB1 CYS   128      -6.648   7.124  -5.571  1.00  0.00      PROA
ATOM   1955  HB2 CYS   128      -6.868   8.704  -6.405  1.00  0.00      PROA
ATOM   1956  SG  CYS   128      -8.658   7.150  -6.936  1.00  0.00      PROA
ATOM   1957  HG1 CYS   128      -9.210   8.304  -7.281  1.00  0.00      PROA
ATOM   1958  C   CYS   128      -6.910   8.879  -3.587  1.00  0.00      PROA
ATOM   1959  O   CYS   128      -6.657   8.136  -2.641  1.00  0.00      PROA
ATOM   1960  N   TRP   129      -6.304  10.060  -3.730  1.00  0.00      PROA
ATOM   1961  HN  TRP   129      -6.521  10.674  -4.485  1.00  0.00      PROA
ATOM   1962  CA  TRP   129      -5.280  10.537  -2.791  1.00  0.00      PROA
ATOM   1963  HA  TRP   129      -4.686   9.691  -2.479  1.00  0.00      PROA
ATOM   1964  CB  TRP   129      -4.401  11.589  -3.479  1.00  0.00      PROA
ATOM   1965  HB1 TRP   129      -3.881  12.183  -2.698  1.00  0.00      PROA
ATOM   1966  HB2 TRP   129      -5.053  12.262  -4.076  1.00  0.00      PROA
ATOM   1967  CG  TRP   129      -3.363  11.007  -4.395  1.00  0.00      PROA
ATOM   1968  CD1 TRP   129      -3.548  10.666  -5.690  1.00  0.00      PROA
ATOM   1969  HD1 TRP   129      -4.456  10.836  -6.250  1.00  0.00      PROA
ATOM   1970  NE1 TRP   129      -2.410  10.069  -6.192  1.00  0.00      PROA
ATOM   1971  HE1 TRP   129      -2.322   9.733  -7.104  1.00  0.00      PROA
ATOM   1972  CE2 TRP   129      -1.415  10.008  -5.243  1.00  0.00      PROA
ATOM   1973  CD2 TRP   129      -2.008  10.563  -4.068  1.00  0.00      PROA
ATOM   1974  CE3 TRP   129      -1.229  10.545  -2.889  1.00  0.00      PROA
ATOM   1975  HE3 TRP   129      -1.629  10.930  -1.963  1.00  0.00      PROA
ATOM   1976  CZ3 TRP   129       0.081  10.028  -2.892  1.00  0.00      PROA
ATOM   1977  HZ3 TRP   129       0.659  10.033  -1.980  1.00  0.00      PROA
ATOM   1978  CZ2 TRP   129      -0.114   9.481  -5.254  1.00  0.00      PROA
ATOM   1979  HZ2 TRP   129       0.315   9.059  -6.150  1.00  0.00      PROA
ATOM   1980  CH2 TRP   129       0.643   9.505  -4.070  1.00  0.00      PROA
ATOM   1981  HH2 TRP   129       1.653   9.123  -4.065  1.00  0.00      PROA
ATOM   1982  C   TRP   129      -5.861  11.041  -1.460  1.00  0.00      PROA
ATOM   1983  O   TRP   129      -5.408  10.594  -0.413  1.00  0.00      PROA
ATOM   1984  N   VAL   130      -6.963  11.795  -1.464  1.00  0.00      PROA
ATOM   1985  HN  VAL   130      -7.430  12.020  -2.315  1.00  0.00      PROA
ATOM   1986  CA  VAL   130      -7.581  12.354  -0.243  1.00  0.00      PROA
ATOM   1987  HA  VAL   130      -6.799  12.801   0.353  1.00  0.00      PROA
ATOM   1988  CB  VAL   130      -8.647  13.409  -0.605  1.00  0.00      PROA
ATOM   1989  HB  VAL   130      -9.322  12.980  -1.375  1.00  0.00      PROA
ATOM   1990  CG1 VAL   130      -9.495  13.859   0.592  1.00  0.00      PROA
ATOM   1991 HG11 VAL   130      -8.837  14.139   1.442  1.00  0.00      PROA
ATOM   1992 HG12 VAL   130     -10.161  13.031   0.917  1.00  0.00      PROA
ATOM   1993 HG13 VAL   130     -10.108  14.743   0.311  1.00  0.00      PROA
ATOM   1994  CG2 VAL   130      -7.975  14.667  -1.176  1.00  0.00      PROA
ATOM   1995 HG21 VAL   130      -7.400  14.411  -2.091  1.00  0.00      PROA
ATOM   1996 HG22 VAL   130      -7.277  15.096  -0.426  1.00  0.00      PROA
ATOM   1997 HG23 VAL   130      -8.747  15.421  -1.442  1.00  0.00      PROA
ATOM   1998  C   VAL   130      -8.160  11.271   0.673  1.00  0.00      PROA
ATOM   1999  O   VAL   130      -7.849  11.262   1.862  1.00  0.00      PROA
ATOM   2000  N   LEU   131      -8.796  10.236   0.116  1.00  0.00      PROA
ATOM   2001  HN  LEU   131      -8.989  10.198  -0.861  1.00  0.00      PROA
ATOM   2002  CA  LEU   131      -9.253   9.085   0.908  1.00  0.00      PROA
ATOM   2003  HA  LEU   131      -9.695   9.457   1.821  1.00  0.00      PROA
ATOM   2004  CB  LEU   131     -10.283   8.268   0.106  1.00  0.00      PROA
ATOM   2005  HB1 LEU   131     -10.278   7.228   0.495  1.00  0.00      PROA
ATOM   2006  HB2 LEU   131      -9.963   8.257  -0.957  1.00  0.00      PROA
ATOM   2007  CG  LEU   131     -11.731   8.795   0.165  1.00  0.00      PROA
ATOM   2008  HG  LEU   131     -12.118   8.719   1.204  1.00  0.00      PROA
ATOM   2009  CD1 LEU   131     -12.599   7.955  -0.774  1.00  0.00      PROA
ATOM   2010 HD11 LEU   131     -12.579   6.889  -0.461  1.00  0.00      PROA
ATOM   2011 HD12 LEU   131     -12.212   8.027  -1.813  1.00  0.00      PROA
ATOM   2012 HD13 LEU   131     -13.650   8.315  -0.741  1.00  0.00      PROA
ATOM   2013  CD2 LEU   131     -11.906  10.266  -0.220  1.00  0.00      PROA
ATOM   2014 HD21 LEU   131     -11.559  10.432  -1.262  1.00  0.00      PROA
ATOM   2015 HD22 LEU   131     -11.307  10.909   0.460  1.00  0.00      PROA
ATOM   2016 HD23 LEU   131     -12.979  10.549  -0.154  1.00  0.00      PROA
ATOM   2017  C   LEU   131      -8.083   8.205   1.386  1.00  0.00      PROA
ATOM   2018  O   LEU   131      -8.194   7.582   2.438  1.00  0.00      PROA
ATOM   2019  N   SER   132      -6.928   8.249   0.714  1.00  0.00      PROA
ATOM   2020  HN  SER   132      -6.851   8.719  -0.162  1.00  0.00      PROA
ATOM   2021  CA  SER   132      -5.695   7.616   1.207  1.00  0.00      PROA
ATOM   2022  HA  SER   132      -5.961   6.657   1.626  1.00  0.00      PROA
ATOM   2023  CB  SER   132      -4.671   7.434   0.088  1.00  0.00      PROA
ATOM   2024  HB1 SER   132      -3.778   6.901   0.478  1.00  0.00      PROA
ATOM   2025  HB2 SER   132      -4.367   8.426  -0.309  1.00  0.00      PROA
ATOM   2026  OG  SER   132      -5.235   6.676  -0.959  1.00  0.00      PROA
ATOM   2027  HG1 SER   132      -5.774   7.287  -1.468  1.00  0.00      PROA
ATOM   2028  C   SER   132      -5.045   8.391   2.354  1.00  0.00      PROA
ATOM   2029  O   SER   132      -4.624   7.764   3.321  1.00  0.00      PROA
ATOM   2030  N   PHE   133      -5.096   9.730   2.337  1.00  0.00      PROA
ATOM   2031  HN  PHE   133      -5.405  10.228   1.531  1.00  0.00      PROA
ATOM   2032  CA  PHE   133      -4.709  10.562   3.483  1.00  0.00      PROA
ATOM   2033  HA  PHE   133      -3.736  10.235   3.817  1.00  0.00      PROA
ATOM   2034  CB  PHE   133      -4.666  12.051   3.102  1.00  0.00      PROA
ATOM   2035  HB1 PHE   133      -4.773  12.666   4.021  1.00  0.00      PROA
ATOM   2036  HB2 PHE   133      -5.495  12.272   2.396  1.00  0.00      PROA
ATOM   2037  CG  PHE   133      -3.375  12.476   2.425  1.00  0.00      PROA
ATOM   2038  CD1 PHE   133      -3.326  12.713   1.039  1.00  0.00      PROA
ATOM   2039  HD1 PHE   133      -4.217  12.590   0.441  1.00  0.00      PROA
ATOM   2040  CE1 PHE   133      -2.122  13.109   0.428  1.00  0.00      PROA
ATOM   2041  HE1 PHE   133      -2.088  13.281  -0.638  1.00  0.00      PROA
ATOM   2042  CZ  PHE   133      -0.963  13.281   1.207  1.00  0.00      PROA
ATOM   2043  HZ  PHE   133      -0.037  13.580   0.739  1.00  0.00      PROA
ATOM   2044  CD2 PHE   133      -2.216  12.664   3.202  1.00  0.00      PROA
ATOM   2045  HD2 PHE   133      -2.252  12.501   4.269  1.00  0.00      PROA
ATOM   2046  CE2 PHE   133      -1.012  13.063   2.595  1.00  0.00      PROA
ATOM   2047  HE2 PHE   133      -0.125  13.202   3.195  1.00  0.00      PROA
ATOM   2048  C   PHE   133      -5.619  10.325   4.694  1.00  0.00      PROA
ATOM   2049  O   PHE   133      -5.103   9.998   5.757  1.00  0.00      PROA
ATOM   2050  N   ALA   134      -6.937  10.233   4.489  1.00  0.00      PROA
ATOM   2051  HN  ALA   134      -7.338  10.373   3.587  1.00  0.00      PROA
ATOM   2052  CA  ALA   134      -7.884   9.923   5.562  1.00  0.00      PROA
ATOM   2053  HA  ALA   134      -7.716  10.608   6.379  1.00  0.00      PROA
ATOM   2054  CB  ALA   134      -9.307  10.071   5.009  1.00  0.00      PROA
ATOM   2055  HB1 ALA   134      -9.462   9.372   4.160  1.00  0.00      PROA
ATOM   2056  HB2 ALA   134      -9.466  11.109   4.647  1.00  0.00      PROA
ATOM   2057  HB3 ALA   134     -10.048   9.834   5.802  1.00  0.00      PROA
ATOM   2058  C   ALA   134      -7.655   8.529   6.180  1.00  0.00      PROA
ATOM   2059  O   ALA   134      -7.472   8.417   7.390  1.00  0.00      PROA
ATOM   2060  N   ILE   135      -7.476   7.495   5.349  1.00  0.00      PROA
ATOM   2061  HN  ILE   135      -7.526   7.607   4.360  1.00  0.00      PROA
ATOM   2062  CA  ILE   135      -7.196   6.128   5.820  1.00  0.00      PROA
ATOM   2063  HA  ILE   135      -7.902   5.888   6.602  1.00  0.00      PROA
ATOM   2064  CB  ILE   135      -7.330   5.133   4.643  1.00  0.00      PROA
ATOM   2065  HB  ILE   135      -6.906   5.604   3.732  1.00  0.00      PROA
ATOM   2066  CG2 ILE   135      -6.608   3.791   4.885  1.00  0.00      PROA
ATOM   2067 HG21 ILE   135      -6.895   3.377   5.875  1.00  0.00      PROA
ATOM   2068 HG22 ILE   135      -5.508   3.945   4.869  1.00  0.00      PROA
ATOM   2069 HG23 ILE   135      -6.895   3.060   4.099  1.00  0.00      PROA
ATOM   2070  CG1 ILE   135      -8.837   4.915   4.367  1.00  0.00      PROA
ATOM   2071 HG11 ILE   135      -9.342   5.904   4.378  1.00  0.00      PROA
ATOM   2072 HG12 ILE   135      -9.256   4.288   5.182  1.00  0.00      PROA
ATOM   2073  CD  ILE   135      -9.139   4.234   3.030  1.00  0.00      PROA
ATOM   2074  HD1 ILE   135      -8.661   3.232   2.995  1.00  0.00      PROA
ATOM   2075  HD2 ILE   135      -8.740   4.847   2.194  1.00  0.00      PROA
ATOM   2076  HD3 ILE   135     -10.237   4.107   2.910  1.00  0.00      PROA
ATOM   2077  C   ILE   135      -5.836   6.026   6.520  1.00  0.00      PROA
ATOM   2078  O   ILE   135      -5.736   5.363   7.552  1.00  0.00      PROA
ATOM   2079  N   GLY   136      -4.798   6.674   5.984  1.00  0.00      PROA
ATOM   2080  HN  GLY   136      -4.899   7.234   5.166  1.00  0.00      PROA
ATOM   2081  CA  GLY   136      -3.450   6.615   6.545  1.00  0.00      PROA
ATOM   2082  HA1 GLY   136      -2.773   7.037   5.817  1.00  0.00      PROA
ATOM   2083  HA2 GLY   136      -3.212   5.576   6.717  1.00  0.00      PROA
ATOM   2084  C   GLY   136      -3.303   7.380   7.859  1.00  0.00      PROA
ATOM   2085  O   GLY   136      -2.686   6.858   8.780  1.00  0.00      PROA
ATOM   2086  N   LEU   137      -3.926   8.559   7.982  1.00  0.00      PROA
ATOM   2087  HN  LEU   137      -4.530   8.895   7.264  1.00  0.00      PROA
ATOM   2088  CA  LEU   137      -3.792   9.450   9.144  1.00  0.00      PROA
ATOM   2089  HA  LEU   137      -2.927   9.134   9.708  1.00  0.00      PROA
ATOM   2090  CB  LEU   137      -3.631  10.920   8.697  1.00  0.00      PROA
ATOM   2091  HB1 LEU   137      -3.898  11.572   9.555  1.00  0.00      PROA
ATOM   2092  HB2 LEU   137      -4.344  11.108   7.866  1.00  0.00      PROA
ATOM   2093  CG  LEU   137      -2.221  11.315   8.216  1.00  0.00      PROA
ATOM   2094  HG  LEU   137      -1.465  10.977   8.956  1.00  0.00      PROA
ATOM   2095  CD1 LEU   137      -2.148  12.835   8.063  1.00  0.00      PROA
ATOM   2096 HD11 LEU   137      -2.355  13.327   9.037  1.00  0.00      PROA
ATOM   2097 HD12 LEU   137      -2.905  13.178   7.325  1.00  0.00      PROA
ATOM   2098 HD13 LEU   137      -1.133  13.133   7.723  1.00  0.00      PROA
ATOM   2099  CD2 LEU   137      -1.826  10.707   6.870  1.00  0.00      PROA
ATOM   2100 HD21 LEU   137      -2.629  10.882   6.122  1.00  0.00      PROA
ATOM   2101 HD22 LEU   137      -1.676   9.612   6.979  1.00  0.00      PROA
ATOM   2102 HD23 LEU   137      -0.890  11.178   6.502  1.00  0.00      PROA
ATOM   2103  C   LEU   137      -4.915   9.315  10.186  1.00  0.00      PROA
ATOM   2104  O   LEU   137      -4.766   9.877  11.266  1.00  0.00      PROA
ATOM   2105  N   THR   138      -5.945   8.480   9.995  1.00  0.00      PROA
ATOM   2106  HN  THR   138      -6.074   7.969   9.148  1.00  0.00      PROA
ATOM   2107  CA  THR   138      -6.958   8.275  11.053  1.00  0.00      PROA
ATOM   2108  HA  THR   138      -7.239   9.250  11.423  1.00  0.00      PROA
ATOM   2109  CB  THR   138      -8.207   7.530  10.563  1.00  0.00      PROA
ATOM   2110  HB  THR   138      -8.527   7.933   9.578  1.00  0.00      PROA
ATOM   2111  OG1 THR   138      -9.250   7.705  11.492  1.00  0.00      PROA
ATOM   2112  HG1 THR   138      -8.844   7.646  12.360  1.00  0.00      PROA
ATOM   2113  CG2 THR   138      -8.021   6.030  10.377  1.00  0.00      PROA
ATOM   2114 HG21 THR   138      -7.732   5.559  11.341  1.00  0.00      PROA
ATOM   2115 HG22 THR   138      -7.219   5.838   9.633  1.00  0.00      PROA
ATOM   2116 HG23 THR   138      -8.972   5.571  10.029  1.00  0.00      PROA
ATOM   2117  C   THR   138      -6.447   7.690  12.389  1.00  0.00      PROA
ATOM   2118  O   THR   138      -7.066   8.030  13.396  1.00  0.00      PROA
ATOM   2119  N   PRO   139      -5.258   7.050  12.500  1.00  0.00      PROA
ATOM   2120  CD  PRO   139      -4.549   6.299  11.471  1.00  0.00      PROA
ATOM   2121  HD1 PRO   139      -3.875   6.982  10.911  1.00  0.00      PROA
ATOM   2122  HD2 PRO   139      -5.283   5.838  10.776  1.00  0.00      PROA
ATOM   2123  CA  PRO   139      -4.627   6.790  13.799  1.00  0.00      PROA
ATOM   2124  HA  PRO   139      -5.326   6.289  14.449  1.00  0.00      PROA
ATOM   2125  CB  PRO   139      -3.367   5.976  13.487  1.00  0.00      PROA
ATOM   2126  HB1 PRO   139      -3.129   5.270  14.311  1.00  0.00      PROA
ATOM   2127  HB2 PRO   139      -2.492   6.638  13.316  1.00  0.00      PROA
ATOM   2128  CG  PRO   139      -3.753   5.231  12.215  1.00  0.00      PROA
ATOM   2129  HG1 PRO   139      -2.858   4.913  11.640  1.00  0.00      PROA
ATOM   2130  HG2 PRO   139      -4.375   4.338  12.437  1.00  0.00      PROA
ATOM   2131  C   PRO   139      -4.283   8.055  14.603  1.00  0.00      PROA
ATOM   2132  O   PRO   139      -4.383   8.049  15.824  1.00  0.00      PROA
ATOM   2133  N   MET   140      -4.038   9.187  13.933  1.00  0.00      PROA
ATOM   2134  HN  MET   140      -4.032   9.199  12.937  1.00  0.00      PROA
ATOM   2135  CA  MET   140      -3.762  10.486  14.568  1.00  0.00      PROA
ATOM   2136  HA  MET   140      -3.094  10.317  15.399  1.00  0.00      PROA
ATOM   2137  CB  MET   140      -3.125  11.458  13.556  1.00  0.00      PROA
ATOM   2138  HB1 MET   140      -2.763  12.353  14.105  1.00  0.00      PROA
ATOM   2139  HB2 MET   140      -3.904  11.772  12.830  1.00  0.00      PROA
ATOM   2140  CG  MET   140      -1.946  10.852  12.777  1.00  0.00      PROA
ATOM   2141  HG1 MET   140      -2.353  10.062  12.112  1.00  0.00      PROA
ATOM   2142  HG2 MET   140      -1.267  10.375  13.513  1.00  0.00      PROA
ATOM   2143  SD  MET   140      -0.983  12.016  11.771  1.00  0.00      PROA
ATOM   2144  CE  MET   140      -0.060  12.861  13.084  1.00  0.00      PROA
ATOM   2145  HE1 MET   140       0.568  12.148  13.659  1.00  0.00      PROA
ATOM   2146  HE2 MET   140      -0.762  13.349  13.793  1.00  0.00      PROA
ATOM   2147  HE3 MET   140       0.608  13.633  12.647  1.00  0.00      PROA
ATOM   2148  C   MET   140      -4.994  11.131  15.222  1.00  0.00      PROA
ATOM   2149  O   MET   140      -4.849  12.085  15.981  1.00  0.00      PROA
ATOM   2150  N   LEU   141      -6.200  10.590  15.010  1.00  0.00      PROA
ATOM   2151  HN  LEU   141      -6.320   9.854  14.349  1.00  0.00      PROA
ATOM   2152  CA  LEU   141      -7.429  11.004  15.700  1.00  0.00      PROA
ATOM   2153  HA  LEU   141      -7.321  12.038  15.992  1.00  0.00      PROA
ATOM   2154  CB  LEU   141      -8.645  10.831  14.760  1.00  0.00      PROA
ATOM   2155  HB1 LEU   141      -9.562  10.823  15.385  1.00  0.00      PROA
ATOM   2156  HB2 LEU   141      -8.547   9.849  14.251  1.00  0.00      PROA
ATOM   2157  CG  LEU   141      -8.820  11.913  13.674  1.00  0.00      PROA
ATOM   2158  HG  LEU   141      -9.024  12.895  14.151  1.00  0.00      PROA
ATOM   2159  CD1 LEU   141      -9.993  11.523  12.771  1.00  0.00      PROA
ATOM   2160 HD11 LEU   141     -10.926  11.445  13.369  1.00  0.00      PROA
ATOM   2161 HD12 LEU   141      -9.794  10.539  12.295  1.00  0.00      PROA
ATOM   2162 HD13 LEU   141     -10.139  12.295  11.986  1.00  0.00      PROA
ATOM   2163  CD2 LEU   141      -7.605  12.148  12.771  1.00  0.00      PROA
ATOM   2164 HD21 LEU   141      -7.234  11.180  12.371  1.00  0.00      PROA
ATOM   2165 HD22 LEU   141      -6.790  12.629  13.352  1.00  0.00      PROA
ATOM   2166 HD23 LEU   141      -7.890  12.799  11.917  1.00  0.00      PROA
ATOM   2167  C   LEU   141      -7.569  10.272  17.055  1.00  0.00      PROA
ATOM   2168  O   LEU   141      -8.558   9.587  17.301  1.00  0.00      PROA
ATOM   2169  N   GLY   142      -6.470  10.192  17.814  1.00  0.00      PROA
ATOM   2170  HN  GLY   142      -5.627  10.637  17.527  1.00  0.00      PROA
ATOM   2171  CA  GLY   142      -6.373   9.479  19.095  1.00  0.00      PROA
ATOM   2172  HA1 GLY   142      -7.224   9.780  19.688  1.00  0.00      PROA
ATOM   2173  HA2 GLY   142      -5.457   9.802  19.567  1.00  0.00      PROA
ATOM   2174  C   GLY   142      -6.359   7.944  19.021  1.00  0.00      PROA
ATOM   2175  O   GLY   142      -5.973   7.301  19.995  1.00  0.00      PROA
ATOM   2176  N   TRP   143      -6.599   7.344  17.850  1.00  0.00      PROA
ATOM   2177  HN  TRP   143      -6.859   7.881  17.052  1.00  0.00      PROA
ATOM   2178  CA  TRP   143      -6.515   5.896  17.606  1.00  0.00      PROA
ATOM   2179  HA  TRP   143      -6.780   5.381  18.517  1.00  0.00      PROA
ATOM   2180  CB  TRP   143      -7.478   5.516  16.469  1.00  0.00      PROA
ATOM   2181  HB1 TRP   143      -7.045   5.892  15.519  1.00  0.00      PROA
ATOM   2182  HB2 TRP   143      -8.445   6.028  16.659  1.00  0.00      PROA
ATOM   2183  CG  TRP   143      -7.778   4.055  16.275  1.00  0.00      PROA
ATOM   2184  CD1 TRP   143      -7.360   3.035  17.060  1.00  0.00      PROA
ATOM   2185  HD1 TRP   143      -6.719   3.140  17.923  1.00  0.00      PROA
ATOM   2186  NE1 TRP   143      -7.873   1.843  16.597  1.00  0.00      PROA
ATOM   2187  HE1 TRP   143      -7.685   0.973  16.996  1.00  0.00      PROA
ATOM   2188  CE2 TRP   143      -8.685   2.032  15.502  1.00  0.00      PROA
ATOM   2189  CD2 TRP   143      -8.620   3.437  15.252  1.00  0.00      PROA
ATOM   2190  CE3 TRP   143      -9.349   3.924  14.144  1.00  0.00      PROA
ATOM   2191  HE3 TRP   143      -9.323   4.973  13.890  1.00  0.00      PROA
ATOM   2192  CZ3 TRP   143     -10.125   3.059  13.347  1.00  0.00      PROA
ATOM   2193  HZ3 TRP   143     -10.679   3.455  12.508  1.00  0.00      PROA
ATOM   2194  CZ2 TRP   143      -9.447   1.159  14.712  1.00  0.00      PROA
ATOM   2195  HZ2 TRP   143      -9.479   0.098  14.912  1.00  0.00      PROA
ATOM   2196  CH2 TRP   143     -10.184   1.683  13.637  1.00  0.00      PROA
ATOM   2197  HH2 TRP   143     -10.797   1.030  13.033  1.00  0.00      PROA
ATOM   2198  C   TRP   143      -5.058   5.414  17.414  1.00  0.00      PROA
ATOM   2199  O   TRP   143      -4.694   4.780  16.423  1.00  0.00      PROA
ATOM   2200  N   ASN   144      -4.205   5.753  18.381  1.00  0.00      PROA
ATOM   2201  HN  ASN   144      -4.551   6.163  19.220  1.00  0.00      PROA
ATOM   2202  CA  ASN   144      -2.751   5.590  18.364  1.00  0.00      PROA
ATOM   2203  HA  ASN   144      -2.500   4.863  17.606  1.00  0.00      PROA
ATOM   2204  CB  ASN   144      -2.085   6.945  18.058  1.00  0.00      PROA
ATOM   2205  HB1 ASN   144      -2.288   7.187  16.994  1.00  0.00      PROA
ATOM   2206  HB2 ASN   144      -0.992   6.824  18.205  1.00  0.00      PROA
ATOM   2207  CG  ASN   144      -2.520   8.152  18.885  1.00  0.00      PROA
ATOM   2208  OD1 ASN   144      -2.403   9.282  18.449  1.00  0.00      PROA
ATOM   2209  ND2 ASN   144      -2.966   7.994  20.110  1.00  0.00      PROA
ATOM   2210 HD21 ASN   144      -3.250   8.790  20.646  1.00  0.00      PROA
ATOM   2211 HD22 ASN   144      -3.023   7.078  20.507  1.00  0.00      PROA
ATOM   2212  C   ASN   144      -2.231   4.950  19.662  1.00  0.00      PROA
ATOM   2213  O   ASN   144      -2.796   5.194  20.727  1.00  0.00      PROA
ATOM   2214  N   ASN   145      -1.002   4.429  19.640  1.00  0.00      PROA
ATOM   2215  HN  ASN   145      -0.499   4.325  18.786  1.00  0.00      PROA
ATOM   2216  CA  ASN   145      -0.295   3.971  20.846  1.00  0.00      PROA
ATOM   2217  HA  ASN   145      -0.991   3.404  21.447  1.00  0.00      PROA
ATOM   2218  CB  ASN   145       0.908   3.107  20.470  1.00  0.00      PROA
ATOM   2219  HB1 ASN   145       1.453   2.843  21.400  1.00  0.00      PROA
ATOM   2220  HB2 ASN   145       1.574   3.702  19.811  1.00  0.00      PROA
ATOM   2221  CG  ASN   145       0.567   1.821  19.748  1.00  0.00      PROA
ATOM   2222  OD1 ASN   145      -0.528   1.293  19.796  1.00  0.00      PROA
ATOM   2223  ND2 ASN   145       1.528   1.274  19.048  1.00  0.00      PROA
ATOM   2224 HD21 ASN   145       1.361   0.423  18.549  1.00  0.00      PROA
ATOM   2225 HD22 ASN   145       2.428   1.707  19.012  1.00  0.00      PROA
ATOM   2226  C   ASN   145       0.156   5.102  21.787  1.00  0.00      PROA
ATOM   2227  O   ASN   145       0.359   4.839  22.965  1.00  0.00      PROA
ATOM   2228  N   CYS   146      -0.021   6.365  21.395  1.00  0.00      PROA
ATOM   2229  HN  CYS   146      -0.188   6.597  20.440  1.00  0.00      PROA
ATOM   2230  CA  CYS   146       0.015   7.499  22.325  1.00  0.00      PROA
ATOM   2231  HA  CYS   146       0.871   7.382  22.972  1.00  0.00      PROA
ATOM   2232  CB  CYS   146       0.115   8.810  21.525  1.00  0.00      PROA
ATOM   2233  HB1 CYS   146       0.552   9.580  22.194  1.00  0.00      PROA
ATOM   2234  HB2 CYS   146      -0.917   9.120  21.257  1.00  0.00      PROA
ATOM   2235  SG  CYS   146       1.111   8.743  19.997  1.00  0.00      PROA
ATOM   2236  C   CYS   146      -1.168   7.489  23.332  1.00  0.00      PROA
ATOM   2237  O   CYS   146      -1.136   8.217  24.317  1.00  0.00      PROA
ATOM   2238  N   GLY   147      -2.139   6.577  23.153  1.00  0.00      PROA
ATOM   2239  HN  GLY   147      -2.228   6.122  22.272  1.00  0.00      PROA
ATOM   2240  CA  GLY   147      -3.138   6.142  24.141  1.00  0.00      PROA
ATOM   2241  HA1 GLY   147      -4.106   6.464  23.787  1.00  0.00      PROA
ATOM   2242  HA2 GLY   147      -2.903   6.628  25.076  1.00  0.00      PROA
ATOM   2243  C   GLY   147      -3.181   4.616  24.375  1.00  0.00      PROA
ATOM   2244  O   GLY   147      -4.112   4.126  25.005  1.00  0.00      PROA
ATOM   2245  N   GLN   148      -2.193   3.858  23.879  1.00  0.00      PROA
ATOM   2246  HN  GLN   148      -1.540   4.250  23.239  1.00  0.00      PROA
ATOM   2247  CA  GLN   148      -1.949   2.434  24.188  1.00  0.00      PROA
ATOM   2248  HA  GLN   148      -2.407   2.223  25.143  1.00  0.00      PROA
ATOM   2249  CB  GLN   148      -2.531   1.492  23.104  1.00  0.00      PROA
ATOM   2250  HB1 GLN   148      -2.337   0.445  23.418  1.00  0.00      PROA
ATOM   2251  HB2 GLN   148      -1.994   1.689  22.153  1.00  0.00      PROA
ATOM   2252  CG  GLN   148      -4.042   1.637  22.836  1.00  0.00      PROA
ATOM   2253  HG1 GLN   148      -4.197   2.393  22.037  1.00  0.00      PROA
ATOM   2254  HG2 GLN   148      -4.543   1.982  23.766  1.00  0.00      PROA
ATOM   2255  CD  GLN   148      -4.686   0.324  22.395  1.00  0.00      PROA
ATOM   2256  OE1 GLN   148      -5.014   0.088  21.239  1.00  0.00      PROA
ATOM   2257  NE2 GLN   148      -4.871  -0.611  23.304  1.00  0.00      PROA
ATOM   2258 HE21 GLN   148      -5.291  -1.482  23.047  1.00  0.00      PROA
ATOM   2259 HE22 GLN   148      -4.593  -0.450  24.251  1.00  0.00      PROA
ATOM   2260  C   GLN   148      -0.430   2.197  24.413  1.00  0.00      PROA
ATOM   2261  O   GLN   148       0.244   1.726  23.488  1.00  0.00      PROA
ATOM   2262  N   PRO   149       0.141   2.827  25.464  1.00  0.00      PROA
ATOM   2263  CD  PRO   149      -0.564   3.397  26.611  1.00  0.00      PROA
ATOM   2264  HD1 PRO   149      -1.103   2.589  27.151  1.00  0.00      PROA
ATOM   2265  HD2 PRO   149      -1.288   4.161  26.256  1.00  0.00      PROA
ATOM   2266  CA  PRO   149       1.566   3.163  25.557  1.00  0.00      PROA
ATOM   2267  HA  PRO   149       1.977   3.336  24.575  1.00  0.00      PROA
ATOM   2268  CB  PRO   149       1.576   4.383  26.479  1.00  0.00      PROA
ATOM   2269  HB1 PRO   149       1.317   5.311  25.925  1.00  0.00      PROA
ATOM   2270  HB2 PRO   149       2.567   4.517  26.962  1.00  0.00      PROA
ATOM   2271  CG  PRO   149       0.503   4.030  27.502  1.00  0.00      PROA
ATOM   2272  HG1 PRO   149       0.881   3.313  28.261  1.00  0.00      PROA
ATOM   2273  HG2 PRO   149       0.119   4.934  28.021  1.00  0.00      PROA
ATOM   2274  C   PRO   149       2.450   1.984  26.029  1.00  0.00      PROA
ATOM   2275  O   PRO   149       2.048   0.828  25.864  1.00  0.00      PROA
ATOM   2276  N   LYS   150       3.767   2.238  26.139  1.00  0.00      PROA
ATOM   2277  HN  LYS   150       4.084   3.151  26.379  1.00  0.00      PROA
ATOM   2278  CA  LYS   150       4.853   1.250  25.930  1.00  0.00      PROA
ATOM   2279  HA  LYS   150       4.486   0.278  26.225  1.00  0.00      PROA
ATOM   2280  CB  LYS   150       5.280   1.240  24.438  1.00  0.00      PROA
ATOM   2281  HB1 LYS   150       6.094   0.495  24.326  1.00  0.00      PROA
ATOM   2282  HB2 LYS   150       5.676   2.248  24.195  1.00  0.00      PROA
ATOM   2283  CG  LYS   150       4.194   0.903  23.401  1.00  0.00      PROA
ATOM   2284  HG1 LYS   150       4.602   1.084  22.384  1.00  0.00      PROA
ATOM   2285  HG2 LYS   150       3.324   1.574  23.564  1.00  0.00      PROA
ATOM   2286  CD  LYS   150       3.717  -0.557  23.491  1.00  0.00      PROA
ATOM   2287  HD1 LYS   150       3.402  -0.768  24.535  1.00  0.00      PROA
ATOM   2288  HD2 LYS   150       4.562  -1.228  23.227  1.00  0.00      PROA
ATOM   2289  CE  LYS   150       2.541  -0.848  22.551  1.00  0.00      PROA
ATOM   2290  HE1 LYS   150       1.694  -0.167  22.784  1.00  0.00      PROA
ATOM   2291  HE2 LYS   150       2.221  -1.906  22.663  1.00  0.00      PROA
ATOM   2292  NZ  LYS   150       2.918  -0.635  21.135  1.00  0.00      PROA
ATOM   2293  HZ1 LYS   150       3.931  -0.832  21.012  1.00  0.00      PROA
ATOM   2294  HZ2 LYS   150       2.722   0.351  20.869  1.00  0.00      PROA
ATOM   2295  HZ3 LYS   150       2.364  -1.274  20.529  1.00  0.00      PROA
ATOM   2296  C   LYS   150       6.060   1.457  26.869  1.00  0.00      PROA
ATOM   2297  O   LYS   150       7.206   1.288  26.456  1.00  0.00      PROA
ATOM   2298  N   GLU   151       5.841   1.814  28.130  1.00  0.00      PROA
ATOM   2299  HN  GLU   151       4.980   1.603  28.587  1.00  0.00      PROA
ATOM   2300  CA  GLU   151       6.834   2.542  28.952  1.00  0.02      PROA
ATOM   2301  HA  GLU   151       7.194   3.384  28.380  1.00  0.00      PROA
ATOM   2302  CB  GLU   151       6.176   3.019  30.261  1.00  0.05      PROA
ATOM   2303  HB1 GLU   151       6.978   3.269  30.986  1.00  0.06      PROA
ATOM   2304  HB2 GLU   151       5.566   2.186  30.671  1.00  0.06      PROA
ATOM   2305  CG  GLU   151       5.266   4.254  30.098  1.00  0.04      PROA
ATOM   2306  HG1 GLU   151       5.904   5.157  29.993  1.00  0.05      PROA
ATOM   2307  HG2 GLU   151       4.635   4.356  31.007  1.00  0.06      PROA
ATOM   2308  CD  GLU   151       4.342   4.175  28.879  1.00  0.02      PROA
ATOM   2309  OE1 GLU   151       4.842   4.561  27.794  1.00  0.00      PROA
ATOM   2310  OE2 GLU   151       3.531   3.223  28.878  1.00  0.02      PROA
ATOM   2311  C   GLU   151       8.136   1.774  29.245  1.00  0.03      PROA
ATOM   2312  O   GLU   151       9.219   2.357  29.160  1.00  0.03      PROA
ATOM   2313  N   GLY   152       8.062   0.439  29.323  1.00  0.03      PROA
ATOM   2314  HN  GLY   152       7.180  -0.024  29.304  1.00  0.00      PROA
ATOM   2315  CA  GLY   152       9.225  -0.456  29.440  1.00  0.03      PROA
ATOM   2316  HA1 GLY   152       8.853  -1.426  29.735  1.00  0.04      PROA
ATOM   2317  HA2 GLY   152       9.863  -0.051  30.211  1.00  0.05      PROA
ATOM   2318  C   GLY   152      10.058  -0.624  28.158  1.00  0.00      PROA
ATOM   2319  O   GLY   152      11.171  -1.138  28.217  1.00  0.00      PROA
ATOM   2320  N   LYS   153       9.558  -0.157  27.006  1.00  0.00      PROA
ATOM   2321  HN  LYS   153       8.578  -0.017  26.888  1.00  0.00      PROA
ATOM   2322  CA  LYS   153      10.385   0.185  25.837  1.00  0.00      PROA
ATOM   2323  HA  LYS   153      11.258  -0.450  25.851  1.00  0.00      PROA
ATOM   2324  CB  LYS   153       9.606  -0.013  24.524  1.00  0.00      PROA
ATOM   2325  HB1 LYS   153      10.242   0.329  23.680  1.00  0.00      PROA
ATOM   2326  HB2 LYS   153       8.688   0.612  24.559  1.00  0.00      PROA
ATOM   2327  CG  LYS   153       9.196  -1.469  24.268  1.00  0.00      PROA
ATOM   2328  HG1 LYS   153       8.533  -1.819  25.088  1.00  0.00      PROA
ATOM   2329  HG2 LYS   153      10.102  -2.111  24.240  1.00  0.00      PROA
ATOM   2330  CD  LYS   153       8.453  -1.570  22.929  1.00  0.00      PROA
ATOM   2331  HD1 LYS   153       9.112  -1.199  22.116  1.00  0.00      PROA
ATOM   2332  HD2 LYS   153       7.541  -0.937  22.968  1.00  0.00      PROA
ATOM   2333  CE  LYS   153       8.049  -3.018  22.630  1.00  0.00      PROA
ATOM   2334  HE1 LYS   153       7.392  -3.405  23.438  1.00  0.00      PROA
ATOM   2335  HE2 LYS   153       8.954  -3.654  22.537  1.00  0.00      PROA
ATOM   2336  NZ  LYS   153       7.301  -3.093  21.354  1.00  0.00      PROA
ATOM   2337  HZ1 LYS   153       7.828  -2.590  20.612  1.00  0.00      PROA
ATOM   2338  HZ2 LYS   153       6.366  -2.653  21.474  1.00  0.00      PROA
ATOM   2339  HZ3 LYS   153       7.181  -4.089  21.080  1.00  0.00      PROA
ATOM   2340  C   LYS   153      10.860   1.633  25.940  1.00  0.00      PROA
ATOM   2341  O   LYS   153      12.058   1.886  25.977  1.00  0.00      PROA
ATOM   2342  N   ASN   154       9.921   2.557  26.142  1.00  0.00      PROA
ATOM   2343  HN  ASN   154       9.004   2.295  26.431  1.00  0.00      PROA
ATOM   2344  CA  ASN   154      10.119   3.997  25.971  1.00  0.00      PROA
ATOM   2345  HA  ASN   154      10.472   4.178  24.967  1.00  0.00      PROA
ATOM   2346  CB  ASN   154       8.776   4.717  26.216  1.00  0.00      PROA
ATOM   2347  HB1 ASN   154       8.926   5.811  26.097  1.00  0.00      PROA
ATOM   2348  HB2 ASN   154       8.437   4.506  27.253  1.00  0.00      PROA
ATOM   2349  CG  ASN   154       7.687   4.274  25.254  1.00  0.00      PROA
ATOM   2350  OD1 ASN   154       7.954   3.797  24.160  1.00  0.00      PROA
ATOM   2351  ND2 ASN   154       6.430   4.409  25.585  1.00  0.00      PROA
ATOM   2352 HD21 ASN   154       6.183   4.661  26.521  1.00  0.00      PROA
ATOM   2353 HD22 ASN   154       5.714   4.260  24.902  1.00  0.00      PROA
ATOM   2354  C   ASN   154      11.266   4.568  26.819  1.00  0.00      PROA
ATOM   2355  O   ASN   154      12.264   5.028  26.267  1.00  0.00      PROA
ATOM   2356  N   HSD   155      11.228   4.450  28.145  1.00  0.00      PROA
ATOM   2357  HN  HSD   155      10.502   3.961  28.624  1.00  0.00      PROA
ATOM   2358  CA  HSD   155      12.284   5.053  28.975  1.00  0.02      PROA
ATOM   2359  HA  HSD   155      12.538   6.014  28.553  1.00  0.00      PROA
ATOM   2360  CB  HSD   155      11.787   5.213  30.413  1.00  0.05      PROA
ATOM   2361  HB1 HSD   155      12.541   5.778  31.000  1.00  0.06      PROA
ATOM   2362  HB2 HSD   155      11.649   4.208  30.867  1.00  0.06      PROA
ATOM   2363  ND1 HSD   155      10.224   7.219  29.976  1.00  0.04      PROA
ATOM   2364  HD1 HSD   155      10.917   7.854  29.636  1.00  0.00      PROA
ATOM   2365  CG  HSD   155      10.475   5.954  30.468  1.00  0.05      PROA
ATOM   2366  CE1 HSD   155       8.900   7.434  30.038  1.00  0.05      PROA
ATOM   2367  HE1 HSD   155       8.424   8.362  29.721  1.00  0.04      PROA
ATOM   2368  NE2 HSD   155       8.277   6.357  30.538  1.00  0.05      PROA
ATOM   2369  CD2 HSD   155       9.266   5.410  30.807  1.00  0.05      PROA
ATOM   2370  HD2 HSD   155       9.012   4.439  31.214  1.00  0.06      PROA
ATOM   2371  C   HSD   155      13.621   4.295  28.878  1.00  0.02      PROA
ATOM   2372  O   HSD   155      14.658   4.926  28.678  1.00  0.01      PROA
ATOM   2373  N   SER   156      13.561   2.988  28.608  1.00  0.01      PROA
ATOM   2374  HN  SER   156      12.693   2.502  28.658  1.00  0.00      PROA
ATOM   2375  CA  SER   156      14.708   2.150  28.224  1.00  0.00      PROA
ATOM   2376  HA  SER   156      15.545   2.408  28.854  1.00  0.01      PROA
ATOM   2377  CB  SER   156      14.334   0.674  28.399  1.00  0.01      PROA
ATOM   2378  HB1 SER   156      15.211   0.033  28.169  1.00  0.00      PROA
ATOM   2379  HB2 SER   156      13.496   0.414  27.717  1.00  0.00      PROA
ATOM   2380  OG  SER   156      13.929   0.437  29.735  1.00  0.04      PROA
ATOM   2381  HG1 SER   156      13.419  -0.376  29.717  1.00  0.01      PROA
ATOM   2382  C   SER   156      15.244   2.397  26.801  1.00  0.00      PROA
ATOM   2383  O   SER   156      16.234   1.780  26.405  1.00  0.00      PROA
ATOM   2384  N   GLN   157      14.602   3.257  26.006  1.00  0.00      PROA
ATOM   2385  HN  GLN   157      13.716   3.616  26.283  1.00  0.00      PROA
ATOM   2386  CA  GLN   157      15.063   3.765  24.707  1.00  0.00      PROA
ATOM   2387  HA  GLN   157      16.058   3.386  24.531  1.00  0.00      PROA
ATOM   2388  CB  GLN   157      14.103   3.305  23.586  1.00  0.00      PROA
ATOM   2389  HB1 GLN   157      14.157   4.040  22.755  1.00  0.00      PROA
ATOM   2390  HB2 GLN   157      13.069   3.297  23.992  1.00  0.00      PROA
ATOM   2391  CG  GLN   157      14.413   1.905  23.018  1.00  0.00      PROA
ATOM   2392  HG1 GLN   157      15.515   1.773  23.006  1.00  0.00      PROA
ATOM   2393  HG2 GLN   157      14.027   1.860  21.978  1.00  0.00      PROA
ATOM   2394  CD  GLN   157      13.813   0.730  23.786  1.00  0.00      PROA
ATOM   2395  OE1 GLN   157      12.827   0.134  23.381  1.00  0.00      PROA
ATOM   2396  NE2 GLN   157      14.518   0.170  24.743  1.00  0.00      PROA
ATOM   2397 HE21 GLN   157      15.362   0.602  25.060  1.00  0.00      PROA
ATOM   2398 HE22 GLN   157      14.210  -0.688  25.154  1.00  0.00      PROA
ATOM   2399  C   GLN   157      15.285   5.297  24.723  1.00  0.00      PROA
ATOM   2400  O   GLN   157      15.642   5.875  23.695  1.00  0.00      PROA
ATOM   2401  N   GLY   158      15.263   5.921  25.910  1.00  0.00      PROA
ATOM   2402  HN  GLY   158      14.970   5.434  26.728  1.00  0.00      PROA
ATOM   2403  CA  GLY   158      15.645   7.319  26.144  1.00  0.00      PROA
ATOM   2404  HA1 GLY   158      16.323   7.599  25.352  1.00  0.00      PROA
ATOM   2405  HA2 GLY   158      16.150   7.354  27.098  1.00  0.00      PROA
ATOM   2406  C   GLY   158      14.495   8.333  26.172  1.00  0.00      PROA
ATOM   2407  O   GLY   158      14.758   9.531  26.125  1.00  0.00      PROA
ATOM   2408  N   CYS   159      13.235   7.892  26.182  1.00  0.00      PROA
ATOM   2409  HN  CYS   159      13.025   6.920  26.250  1.00  0.00      PROA
ATOM   2410  CA  CYS   159      12.074   8.782  26.095  1.00  0.00      PROA
ATOM   2411  HA  CYS   159      12.227   9.458  25.267  1.00  0.00      PROA
ATOM   2412  CB  CYS   159      10.800   7.957  25.885  1.00  0.00      PROA
ATOM   2413  HB1 CYS   159       9.939   8.607  26.144  1.00  0.00      PROA
ATOM   2414  HB2 CYS   159      10.832   7.111  26.601  1.00  0.00      PROA
ATOM   2415  SG  CYS   159      10.514   7.279  24.226  1.00  0.00      PROA
ATOM   2416  C   CYS   159      11.914   9.657  27.348  1.00  0.00      PROA
ATOM   2417  O   CYS   159      11.706   9.130  28.446  1.00  0.00      PROA
ATOM   2418  N   GLY   160      11.684  10.950  27.111  1.00  0.00      PROA
ATOM   2419  HN  GLY   160      11.970  11.364  26.251  1.00  0.00      PROA
ATOM   2420  CA  GLY   160      11.018  11.873  28.035  1.00  0.00      PROA
ATOM   2421  HA1 GLY   160      11.512  12.830  27.959  1.00  0.00      PROA
ATOM   2422  HA2 GLY   160      11.125  11.476  29.034  1.00  0.02      PROA
ATOM   2423  C   GLY   160       9.524  12.056  27.728  1.00  0.00      PROA
ATOM   2424  O   GLY   160       8.899  11.210  27.091  1.00  0.00      PROA
ATOM   2425  N   GLU   161       8.991  13.227  28.090  1.00  0.00      PROA
ATOM   2426  HN  GLU   161       9.552  13.924  28.528  1.00  0.00      PROA
ATOM   2427  CA  GLU   161       7.581  13.612  27.896  1.00  0.00      PROA
ATOM   2428  HA  GLU   161       6.957  12.906  28.423  1.00  0.00      PROA
ATOM   2429  CB  GLU   161       7.374  15.043  28.445  1.00  0.01      PROA
ATOM   2430  HB1 GLU   161       7.500  15.755  27.602  1.00  0.00      PROA
ATOM   2431  HB2 GLU   161       8.162  15.237  29.202  1.00  0.02      PROA
ATOM   2432  CG  GLU   161       6.009  15.320  29.100  1.00  0.03      PROA
ATOM   2433  HG1 GLU   161       5.918  16.411  29.287  1.00  0.03      PROA
ATOM   2434  HG2 GLU   161       5.962  14.779  30.069  1.00  0.05      PROA
ATOM   2435  CD  GLU   161       4.815  14.879  28.247  1.00  0.00      PROA
ATOM   2436  OE1 GLU   161       4.466  13.686  28.402  1.00  0.00      PROA
ATOM   2437  OE2 GLU   161       4.640  15.501  27.177  1.00  0.00      PROA
ATOM   2438  C   GLU   161       7.130  13.501  26.421  1.00  0.00      PROA
ATOM   2439  O   GLU   161       7.873  13.857  25.499  1.00  0.00      PROA
ATOM   2440  N   GLY   162       5.948  12.923  26.199  1.00  0.00      PROA
ATOM   2441  HN  GLY   162       5.450  12.484  26.942  1.00  0.00      PROA
ATOM   2442  CA  GLY   162       5.278  12.869  24.902  1.00  0.00      PROA
ATOM   2443  HA1 GLY   162       5.313  13.864  24.483  1.00  0.00      PROA
ATOM   2444  HA2 GLY   162       4.254  12.577  25.084  1.00  0.00      PROA
ATOM   2445  C   GLY   162       5.884  11.896  23.887  1.00  0.00      PROA
ATOM   2446  O   GLY   162       5.519  11.959  22.711  1.00  0.00      PROA
ATOM   2447  N   GLN   163       6.869  11.077  24.271  1.00  0.00      PROA
ATOM   2448  HN  GLN   163       7.107  10.989  25.234  1.00  0.00      PROA
ATOM   2449  CA  GLN   163       7.678  10.250  23.364  1.00  0.00      PROA
ATOM   2450  HA  GLN   163       7.408  10.499  22.348  1.00  0.00      PROA
ATOM   2451  CB  GLN   163       9.172  10.520  23.607  1.00  0.00      PROA
ATOM   2452  HB1 GLN   163       9.763   9.841  22.957  1.00  0.00      PROA
ATOM   2453  HB2 GLN   163       9.402  10.293  24.669  1.00  0.00      PROA
ATOM   2454  CG  GLN   163       9.598  11.968  23.314  1.00  0.00      PROA
ATOM   2455  HG1 GLN   163       8.727  12.642  23.466  1.00  0.00      PROA
ATOM   2456  HG2 GLN   163       9.936  12.042  22.259  1.00  0.00      PROA
ATOM   2457  CD  GLN   163      10.731  12.423  24.222  1.00  0.00      PROA
ATOM   2458  OE1 GLN   163      11.783  11.810  24.301  1.00  0.00      PROA
ATOM   2459  NE2 GLN   163      10.589  13.529  24.913  1.00  0.00      PROA
ATOM   2460 HE21 GLN   163       9.697  13.980  24.957  1.00  0.00      PROA
ATOM   2461 HE22 GLN   163      11.372  13.921  25.395  1.00  0.00      PROA
ATOM   2462  C   GLN   163       7.369   8.749  23.478  1.00  0.00      PROA
ATOM   2463  O   GLN   163       7.112   8.246  24.568  1.00  0.00      PROA
ATOM   2464  N   VAL   164       7.622   8.006  22.394  1.00  0.00      PROA
ATOM   2465  HN  VAL   164       7.762   8.431  21.504  1.00  0.00      PROA
ATOM   2466  CA  VAL   164       7.716   6.533  22.402  1.00  0.00      PROA
ATOM   2467  HA  VAL   164       7.926   6.231  23.417  1.00  0.00      PROA
ATOM   2468  CB  VAL   164       6.433   5.830  21.907  1.00  0.00      PROA
ATOM   2469  HB  VAL   164       6.580   4.731  21.965  1.00  0.00      PROA
ATOM   2470  CG1 VAL   164       5.201   6.209  22.736  1.00  0.00      PROA
ATOM   2471 HG11 VAL   164       4.919   7.266  22.540  1.00  0.00      PROA
ATOM   2472 HG12 VAL   164       5.424   6.097  23.818  1.00  0.00      PROA
ATOM   2473 HG13 VAL   164       4.344   5.557  22.461  1.00  0.00      PROA
ATOM   2474  CG2 VAL   164       6.142   6.090  20.426  1.00  0.00      PROA
ATOM   2475 HG21 VAL   164       6.983   5.722  19.801  1.00  0.00      PROA
ATOM   2476 HG22 VAL   164       6.020   7.180  20.250  1.00  0.00      PROA
ATOM   2477 HG23 VAL   164       5.215   5.557  20.123  1.00  0.00      PROA
ATOM   2478  C   VAL   164       8.940   6.045  21.623  1.00  0.00      PROA
ATOM   2479  O   VAL   164       9.464   6.755  20.759  1.00  0.00      PROA
ATOM   2480  N   ALA   165       9.372   4.812  21.899  1.00  0.00      PROA
ATOM   2481  HN  ALA   165       9.033   4.314  22.693  1.00  0.00      PROA
ATOM   2482  CA  ALA   165      10.352   4.094  21.091  1.00  0.00      PROA
ATOM   2483  HA  ALA   165      11.244   4.697  21.017  1.00  0.00      PROA
ATOM   2484  CB  ALA   165      10.655   2.752  21.770  1.00  0.00      PROA
ATOM   2485  HB1 ALA   165       9.726   2.148  21.854  1.00  0.00      PROA
ATOM   2486  HB2 ALA   165      11.057   2.927  22.791  1.00  0.00      PROA
ATOM   2487  HB3 ALA   165      11.395   2.182  21.168  1.00  0.00      PROA
ATOM   2488  C   ALA   165       9.808   3.913  19.663  1.00  0.00      PROA
ATOM   2489  O   ALA   165       8.744   3.327  19.461  1.00  0.00      PROA
ATOM   2490  N   CYS   166      10.432   4.578  18.691  1.00  0.00      PROA
ATOM   2491  HN  CYS   166      11.342   4.959  18.831  1.00  0.00      PROA
ATOM   2492  CA  CYS   166       9.864   4.808  17.366  1.00  0.00      PROA
ATOM   2493  HA  CYS   166       8.790   4.876  17.461  1.00  0.00      PROA
ATOM   2494  CB  CYS   166      10.443   6.112  16.794  1.00  0.00      PROA
ATOM   2495  HB1 CYS   166      11.535   5.969  16.663  1.00  0.00      PROA
ATOM   2496  HB2 CYS   166      10.279   6.913  17.545  1.00  0.00      PROA
ATOM   2497  SG  CYS   166       9.741   6.656  15.210  1.00  0.00      PROA
ATOM   2498  C   CYS   166      10.003   3.580  16.449  1.00  0.00      PROA
ATOM   2499  O   CYS   166      10.812   3.554  15.520  1.00  0.00      PROA
ATOM   2500  N   LEU   167       9.242   2.531  16.768  1.00  0.00      PROA
ATOM   2501  HN  LEU   167       8.847   2.458  17.679  1.00  0.00      PROA
ATOM   2502  CA  LEU   167       8.906   1.419  15.880  1.00  0.00      PROA
ATOM   2503  HA  LEU   167       9.549   1.481  15.015  1.00  0.00      PROA
ATOM   2504  CB  LEU   167       9.091   0.056  16.582  1.00  0.00      PROA
ATOM   2505  HB1 LEU   167       8.803  -0.729  15.853  1.00  0.00      PROA
ATOM   2506  HB2 LEU   167       8.386   0.031  17.438  1.00  0.00      PROA
ATOM   2507  CG  LEU   167      10.485  -0.320  17.129  1.00  0.00      PROA
ATOM   2508  HG  LEU   167      10.514  -1.418  17.291  1.00  0.00      PROA
ATOM   2509  CD1 LEU   167      10.848   0.373  18.445  1.00  0.00      PROA
ATOM   2510 HD11 LEU   167      10.022   0.255  19.179  1.00  0.00      PROA
ATOM   2511 HD12 LEU   167      11.012   1.457  18.268  1.00  0.00      PROA
ATOM   2512 HD13 LEU   167      11.768  -0.081  18.870  1.00  0.00      PROA
ATOM   2513  CD2 LEU   167      11.601  -0.092  16.105  1.00  0.00      PROA
ATOM   2514 HD21 LEU   167      11.635   0.978  15.809  1.00  0.00      PROA
ATOM   2515 HD22 LEU   167      11.412  -0.705  15.198  1.00  0.00      PROA
ATOM   2516 HD23 LEU   167      12.581  -0.369  16.547  1.00  0.00      PROA
ATOM   2517  C   LEU   167       7.459   1.596  15.398  1.00  0.00      PROA
ATOM   2518  O   LEU   167       6.618   2.098  16.141  1.00  0.00      PROA
ATOM   2519  N   PHE   168       7.112   1.070  14.218  1.00  0.00      PROA
ATOM   2520  HN  PHE   168       7.760   0.562  13.657  1.00  0.00      PROA
ATOM   2521  CA  PHE   168       5.751   1.205  13.667  1.00  0.00      PROA
ATOM   2522  HA  PHE   168       5.516   2.257  13.592  1.00  0.00      PROA
ATOM   2523  CB  PHE   168       5.693   0.538  12.284  1.00  0.00      PROA
ATOM   2524  HB1 PHE   168       5.776  -0.563  12.407  1.00  0.00      PROA
ATOM   2525  HB2 PHE   168       6.531   0.917  11.662  1.00  0.00      PROA
ATOM   2526  CG  PHE   168       4.412   0.805  11.516  1.00  0.00      PROA
ATOM   2527  CD1 PHE   168       3.194   0.225  11.925  1.00  0.00      PROA
ATOM   2528  HD1 PHE   168       3.175  -0.443  12.773  1.00  0.00      PROA
ATOM   2529  CE1 PHE   168       2.007   0.511  11.236  1.00  0.00      PROA
ATOM   2530  HE1 PHE   168       1.073   0.082  11.568  1.00  0.00      PROA
ATOM   2531  CZ  PHE   168       2.033   1.354  10.117  1.00  0.00      PROA
ATOM   2532  HZ  PHE   168       1.117   1.582   9.592  1.00  0.00      PROA
ATOM   2533  CD2 PHE   168       4.436   1.639  10.382  1.00  0.00      PROA
ATOM   2534  HD2 PHE   168       5.367   2.076  10.053  1.00  0.00      PROA
ATOM   2535  CE2 PHE   168       3.249   1.903   9.677  1.00  0.00      PROA
ATOM   2536  HE2 PHE   168       3.271   2.528   8.797  1.00  0.00      PROA
ATOM   2537  C   PHE   168       4.676   0.615  14.596  1.00  0.00      PROA
ATOM   2538  O   PHE   168       3.744   1.311  14.996  1.00  0.00      PROA
ATOM   2539  N   GLU   169       4.927  -0.599  15.088  1.00  0.00      PROA
ATOM   2540  HN  GLU   169       5.747  -1.086  14.804  1.00  0.00      PROA
ATOM   2541  CA  GLU   169       4.100  -1.347  16.048  1.00  0.00      PROA
ATOM   2542  HA  GLU   169       3.073  -1.344  15.712  1.00  0.00      PROA
ATOM   2543  CB  GLU   169       4.677  -2.773  16.081  1.00  0.00      PROA
ATOM   2544  HB1 GLU   169       5.597  -2.759  16.702  1.00  0.00      PROA
ATOM   2545  HB2 GLU   169       4.946  -3.060  15.043  1.00  0.00      PROA
ATOM   2546  CG  GLU   169       3.738  -3.846  16.644  1.00  0.00      PROA
ATOM   2547  HG1 GLU   169       2.685  -3.586  16.399  1.00  0.00      PROA
ATOM   2548  HG2 GLU   169       3.852  -3.900  17.748  1.00  0.00      PROA
ATOM   2549  CD  GLU   169       4.074  -5.216  16.035  1.00  0.00      PROA
ATOM   2550  OE1 GLU   169       4.797  -5.993  16.699  1.00  0.00      PROA
ATOM   2551  OE2 GLU   169       3.785  -5.393  14.827  1.00  0.00      PROA
ATOM   2552  C   GLU   169       4.052  -0.708  17.455  1.00  0.00      PROA
ATOM   2553  O   GLU   169       3.223  -1.068  18.294  1.00  0.00      PROA
ATOM   2554  N   ASP   170       4.868   0.328  17.680  1.00  0.00      PROA
ATOM   2555  HN  ASP   170       5.511   0.611  16.975  1.00  0.00      PROA
ATOM   2556  CA  ASP   170       4.934   1.137  18.896  1.00  0.00      PROA
ATOM   2557  HA  ASP   170       4.159   0.797  19.568  1.00  0.00      PROA
ATOM   2558  CB  ASP   170       6.308   1.001  19.555  1.00  0.00      PROA
ATOM   2559  HB1 ASP   170       6.370   1.685  20.428  1.00  0.00      PROA
ATOM   2560  HB2 ASP   170       7.099   1.271  18.823  1.00  0.00      PROA
ATOM   2561  CG  ASP   170       6.534  -0.436  20.029  1.00  0.00      PROA
ATOM   2562  OD1 ASP   170       5.658  -0.993  20.745  1.00  0.00      PROA
ATOM   2563  OD2 ASP   170       7.606  -1.018  19.750  1.00  0.00      PROA
ATOM   2564  C   ASP   170       4.433   2.582  18.764  1.00  0.00      PROA
ATOM   2565  O   ASP   170       3.976   3.082  19.786  1.00  0.00      PROA
ATOM   2566  N   VAL   171       3.951   2.968  17.571  1.00  0.00      PROA
ATOM   2567  HN  VAL   171       4.192   2.477  16.739  1.00  0.00      PROA
ATOM   2568  CA  VAL   171       3.041   4.124  17.372  1.00  0.00      PROA
ATOM   2569  HA  VAL   171       2.824   4.538  18.345  1.00  0.00      PROA
ATOM   2570  CB  VAL   171       3.650   5.208  16.468  1.00  0.00      PROA
ATOM   2571  HB  VAL   171       2.845   5.884  16.107  1.00  0.00      PROA
ATOM   2572  CG1 VAL   171       4.684   6.017  17.246  1.00  0.00      PROA
ATOM   2573 HG11 VAL   171       5.580   5.394  17.451  1.00  0.00      PROA
ATOM   2574 HG12 VAL   171       4.253   6.349  18.215  1.00  0.00      PROA
ATOM   2575 HG13 VAL   171       4.995   6.903  16.652  1.00  0.00      PROA
ATOM   2576  CG2 VAL   171       4.280   4.680  15.174  1.00  0.00      PROA
ATOM   2577 HG21 VAL   171       3.569   4.004  14.652  1.00  0.00      PROA
ATOM   2578 HG22 VAL   171       5.204   4.110  15.409  1.00  0.00      PROA
ATOM   2579 HG23 VAL   171       4.524   5.528  14.499  1.00  0.00      PROA
ATOM   2580  C   VAL   171       1.632   3.772  16.879  1.00  0.00      PROA
ATOM   2581  O   VAL   171       0.673   4.389  17.341  1.00  0.00      PROA
ATOM   2582  N   VAL   172       1.453   2.726  16.067  1.00  0.00      PROA
ATOM   2583  HN  VAL   172       2.222   2.172  15.759  1.00  0.00      PROA
ATOM   2584  CA  VAL   172       0.130   2.304  15.563  1.00  0.00      PROA
ATOM   2585  HA  VAL   172      -0.574   3.098  15.767  1.00  0.00      PROA
ATOM   2586  CB  VAL   172       0.185   2.015  14.050  1.00  0.00      PROA
ATOM   2587  HB  VAL   172       0.938   1.221  13.864  1.00  0.00      PROA
ATOM   2588  CG1 VAL   172      -1.166   1.556  13.488  1.00  0.00      PROA
ATOM   2589 HG11 VAL   172      -1.935   2.342  13.651  1.00  0.00      PROA
ATOM   2590 HG12 VAL   172      -1.494   0.628  14.002  1.00  0.00      PROA
ATOM   2591 HG13 VAL   172      -1.078   1.368  12.397  1.00  0.00      PROA
ATOM   2592  CG2 VAL   172       0.575   3.274  13.264  1.00  0.00      PROA
ATOM   2593 HG21 VAL   172       1.575   3.632  13.589  1.00  0.00      PROA
ATOM   2594 HG22 VAL   172      -0.168   4.080  13.448  1.00  0.00      PROA
ATOM   2595 HG23 VAL   172       0.616   3.044  12.178  1.00  0.00      PROA
ATOM   2596  C   VAL   172      -0.405   1.093  16.349  1.00  0.00      PROA
ATOM   2597  O   VAL   172       0.333   0.120  16.519  1.00  0.00      PROA
ATOM   2598  N   PRO   173      -1.684   1.085  16.780  1.00  0.00      PROA
ATOM   2599  CD  PRO   173      -2.597   2.215  16.818  1.00  0.00      PROA
ATOM   2600  HD1 PRO   173      -2.745   2.601  15.787  1.00  0.00      PROA
ATOM   2601  HD2 PRO   173      -2.168   3.011  17.462  1.00  0.00      PROA
ATOM   2602  CA  PRO   173      -2.278  -0.044  17.487  1.00  0.00      PROA
ATOM   2603  HA  PRO   173      -1.535  -0.514  18.108  1.00  0.00      PROA
ATOM   2604  CB  PRO   173      -3.467   0.527  18.262  1.00  0.00      PROA
ATOM   2605  HB1 PRO   173      -3.161   0.867  19.274  1.00  0.00      PROA
ATOM   2606  HB2 PRO   173      -4.277  -0.226  18.366  1.00  0.00      PROA
ATOM   2607  CG  PRO   173      -3.914   1.701  17.398  1.00  0.00      PROA
ATOM   2608  HG1 PRO   173      -4.606   1.370  16.595  1.00  0.00      PROA
ATOM   2609  HG2 PRO   173      -4.418   2.481  18.007  1.00  0.00      PROA
ATOM   2610  C   PRO   173      -2.689  -1.165  16.529  1.00  0.00      PROA
ATOM   2611  O   PRO   173      -3.279  -0.938  15.468  1.00  0.00      PROA
ATOM   2612  N   MET   174      -2.577  -2.405  17.006  1.00  0.00      PROA
ATOM   2613  HN  MET   174      -2.308  -2.581  17.949  1.00  0.00      PROA
ATOM   2614  CA  MET   174      -2.839  -3.593  16.188  1.00  0.00      PROA
ATOM   2615  HA  MET   174      -2.344  -3.474  15.236  1.00  0.00      PROA
ATOM   2616  CB  MET   174      -2.296  -4.818  16.940  1.00  0.00      PROA
ATOM   2617  HB1 MET   174      -2.975  -5.054  17.787  1.00  0.00      PROA
ATOM   2618  HB2 MET   174      -1.289  -4.580  17.342  1.00  0.00      PROA
ATOM   2619  CG  MET   174      -2.194  -6.039  16.027  1.00  0.00      PROA
ATOM   2620  HG1 MET   174      -3.216  -6.285  15.669  1.00  0.00      PROA
ATOM   2621  HG2 MET   174      -1.822  -6.890  16.634  1.00  0.00      PROA
ATOM   2622  SD  MET   174      -1.109  -5.819  14.597  1.00  0.00      PROA
ATOM   2623  CE  MET   174       0.518  -5.683  15.383  1.00  0.00      PROA
ATOM   2624  HE1 MET   174       0.688  -6.511  16.104  1.00  0.00      PROA
ATOM   2625  HE2 MET   174       0.597  -4.724  15.937  1.00  0.00      PROA
ATOM   2626  HE3 MET   174       1.319  -5.726  14.615  1.00  0.00      PROA
ATOM   2627  C   MET   174      -4.318  -3.771  15.791  1.00  0.00      PROA
ATOM   2628  O   MET   174      -4.616  -4.152  14.660  1.00  0.00      PROA
ATOM   2629  N   ASN   175      -5.242  -3.255  16.609  1.00  0.00      PROA
ATOM   2630  HN  ASN   175      -4.987  -2.850  17.483  1.00  0.00      PROA
ATOM   2631  CA  ASN   175      -6.680  -3.234  16.311  1.00  0.00      PROA
ATOM   2632  HA  ASN   175      -6.973  -4.215  15.968  1.00  0.00      PROA
ATOM   2633  CB  ASN   175      -7.456  -2.849  17.590  1.00  0.00      PROA
ATOM   2634  HB1 ASN   175      -7.403  -3.695  18.307  1.00  0.00      PROA
ATOM   2635  HB2 ASN   175      -8.518  -2.666  17.320  1.00  0.00      PROA
ATOM   2636  CG  ASN   175      -6.920  -1.605  18.282  1.00  0.00      PROA
ATOM   2637  OD1 ASN   175      -6.826  -0.550  17.684  1.00  0.00      PROA
ATOM   2638  ND2 ASN   175      -6.361  -1.746  19.462  1.00  0.00      PROA
ATOM   2639 HD21 ASN   175      -5.868  -0.981  19.876  1.00  0.00      PROA
ATOM   2640 HD22 ASN   175      -6.429  -2.618  19.946  1.00  0.00      PROA
ATOM   2641  C   ASN   175      -7.052  -2.345  15.100  1.00  0.00      PROA
ATOM   2642  O   ASN   175      -7.863  -2.774  14.274  1.00  0.00      PROA
ATOM   2643  N   TYR   176      -6.327  -1.242  14.863  1.00  0.00      PROA
ATOM   2644  HN  TYR   176      -5.694  -0.883  15.543  1.00  0.00      PROA
ATOM   2645  CA  TYR   176      -6.399  -0.482  13.610  1.00  0.00      PROA
ATOM   2646  HA  TYR   176      -7.442  -0.327  13.373  1.00  0.00      PROA
ATOM   2647  CB  TYR   176      -5.675   0.873  13.749  1.00  0.00      PROA
ATOM   2648  HB1 TYR   176      -4.690   0.716  14.237  1.00  0.00      PROA
ATOM   2649  HB2 TYR   176      -6.297   1.563  14.358  1.00  0.00      PROA
ATOM   2650  CG  TYR   176      -5.419   1.551  12.416  1.00  0.00      PROA
ATOM   2651  CD1 TYR   176      -6.389   2.388  11.832  1.00  0.00      PROA
ATOM   2652  HD1 TYR   176      -7.308   2.601  12.358  1.00  0.00      PROA
ATOM   2653  CE1 TYR   176      -6.157   2.947  10.558  1.00  0.00      PROA
ATOM   2654  HE1 TYR   176      -6.896   3.596  10.112  1.00  0.00      PROA
ATOM   2655  CZ  TYR   176      -4.962   2.660   9.865  1.00  0.00      PROA
ATOM   2656  OH  TYR   176      -4.770   3.095   8.591  1.00  0.00      PROA
ATOM   2657  HH  TYR   176      -5.258   3.915   8.481  1.00  0.00      PROA
ATOM   2658  CD2 TYR   176      -4.207   1.308  11.745  1.00  0.00      PROA
ATOM   2659  HD2 TYR   176      -3.448   0.699  12.212  1.00  0.00      PROA
ATOM   2660  CE2 TYR   176      -3.980   1.853  10.472  1.00  0.00      PROA
ATOM   2661  HE2 TYR   176      -3.052   1.654   9.957  1.00  0.00      PROA
ATOM   2662  C   TYR   176      -5.820  -1.287  12.440  1.00  0.00      PROA
ATOM   2663  O   TYR   176      -6.465  -1.410  11.396  1.00  0.00      PROA
ATOM   2664  N   MET   177      -4.627  -1.871  12.610  1.00  0.00      PROA
ATOM   2665  HN  MET   177      -4.156  -1.860  13.488  1.00  0.00      PROA
ATOM   2666  CA  MET   177      -3.932  -2.566  11.519  1.00  0.00      PROA
ATOM   2667  HA  MET   177      -3.898  -1.900  10.669  1.00  0.00      PROA
ATOM   2668  CB  MET   177      -2.509  -2.967  11.937  1.00  0.00      PROA
ATOM   2669  HB1 MET   177      -2.170  -3.806  11.294  1.00  0.00      PROA
ATOM   2670  HB2 MET   177      -2.528  -3.308  12.994  1.00  0.00      PROA
ATOM   2671  CG  MET   177      -1.512  -1.809  11.808  1.00  0.00      PROA
ATOM   2672  HG1 MET   177      -0.508  -2.205  12.062  1.00  0.00      PROA
ATOM   2673  HG2 MET   177      -1.790  -1.046  12.564  1.00  0.00      PROA
ATOM   2674  SD  MET   177      -1.415  -0.996  10.177  1.00  0.00      PROA
ATOM   2675  CE  MET   177      -1.275  -2.435   9.080  1.00  0.00      PROA
ATOM   2676  HE1 MET   177      -2.227  -3.007   9.041  1.00  0.00      PROA
ATOM   2677  HE2 MET   177      -0.479  -3.119   9.444  1.00  0.00      PROA
ATOM   2678  HE3 MET   177      -1.029  -2.108   8.047  1.00  0.00      PROA
ATOM   2679  C   MET   177      -4.685  -3.791  10.993  1.00  0.00      PROA
ATOM   2680  O   MET   177      -4.703  -4.012   9.780  1.00  0.00      PROA
ATOM   2681  N   VAL   178      -5.409  -4.500  11.859  1.00  0.00      PROA
ATOM   2682  HN  VAL   178      -5.436  -4.264  12.827  1.00  0.00      PROA
ATOM   2683  CA  VAL   178      -6.214  -5.664  11.475  1.00  0.00      PROA
ATOM   2684  HA  VAL   178      -5.742  -6.133  10.625  1.00  0.00      PROA
ATOM   2685  CB  VAL   178      -6.316  -6.657  12.648  1.00  0.00      PROA
ATOM   2686  HB  VAL   178      -6.713  -6.124  13.538  1.00  0.00      PROA
ATOM   2687  CG1 VAL   178      -7.236  -7.838  12.323  1.00  0.00      PROA
ATOM   2688 HG11 VAL   178      -6.957  -8.282  11.344  1.00  0.00      PROA
ATOM   2689 HG12 VAL   178      -8.291  -7.492  12.267  1.00  0.00      PROA
ATOM   2690 HG13 VAL   178      -7.140  -8.619  13.107  1.00  0.00      PROA
ATOM   2691  CG2 VAL   178      -4.921  -7.210  12.956  1.00  0.00      PROA
ATOM   2692 HG21 VAL   178      -4.235  -6.381  13.233  1.00  0.00      PROA
ATOM   2693 HG22 VAL   178      -4.513  -7.725  12.061  1.00  0.00      PROA
ATOM   2694 HG23 VAL   178      -4.977  -7.923  13.806  1.00  0.00      PROA
ATOM   2695  C   VAL   178      -7.574  -5.259  10.905  1.00  0.00      PROA
ATOM   2696  O   VAL   178      -7.839  -5.502   9.726  1.00  0.00      PROA
ATOM   2697  N   TYR   179      -8.452  -4.629  11.691  1.00  0.00      PROA
ATOM   2698  HN  TYR   179      -8.216  -4.298  12.601  1.00  0.00      PROA
ATOM   2699  CA  TYR   179      -9.831  -4.389  11.245  1.00  0.00      PROA
ATOM   2700  HA  TYR   179     -10.171  -5.267  10.717  1.00  0.00      PROA
ATOM   2701  CB  TYR   179     -10.739  -4.104  12.447  1.00  0.00      PROA
ATOM   2702  HB1 TYR   179     -11.744  -3.804  12.079  1.00  0.00      PROA
ATOM   2703  HB2 TYR   179     -10.294  -3.285  13.051  1.00  0.00      PROA
ATOM   2704  CG  TYR   179     -10.942  -5.284  13.380  1.00  0.00      PROA
ATOM   2705  CD1 TYR   179     -11.447  -6.501  12.875  1.00  0.00      PROA
ATOM   2706  HD1 TYR   179     -11.686  -6.591  11.825  1.00  0.00      PROA
ATOM   2707  CE1 TYR   179     -11.641  -7.598  13.735  1.00  0.00      PROA
ATOM   2708  HE1 TYR   179     -12.012  -8.533  13.342  1.00  0.00      PROA
ATOM   2709  CZ  TYR   179     -11.352  -7.476  15.108  1.00  0.00      PROA
ATOM   2710  OH  TYR   179     -11.547  -8.543  15.927  1.00  0.00      PROA
ATOM   2711  HH  TYR   179     -12.023  -9.214  15.432  1.00  0.00      PROA
ATOM   2712  CD2 TYR   179     -10.633  -5.169  14.749  1.00  0.00      PROA
ATOM   2713  HD2 TYR   179     -10.228  -4.245  15.134  1.00  0.00      PROA
ATOM   2714  CE2 TYR   179     -10.852  -6.257  15.617  1.00  0.00      PROA
ATOM   2715  HE2 TYR   179     -10.638  -6.159  16.671  1.00  0.00      PROA
ATOM   2716  C   TYR   179      -9.943  -3.274  10.201  1.00  0.00      PROA
ATOM   2717  O   TYR   179     -10.649  -3.433   9.202  1.00  0.00      PROA
ATOM   2718  N   PHE   180      -9.245  -2.156  10.406  1.00  0.00      PROA
ATOM   2719  HN  PHE   180      -8.623  -2.057  11.179  1.00  0.00      PROA
ATOM   2720  CA  PHE   180      -9.344  -1.003   9.515  1.00  0.00      PROA
ATOM   2721  HA  PHE   180     -10.322  -1.011   9.056  1.00  0.00      PROA
ATOM   2722  CB  PHE   180      -9.137   0.286  10.320  1.00  0.00      PROA
ATOM   2723  HB1 PHE   180      -8.055   0.411  10.536  1.00  0.00      PROA
ATOM   2724  HB2 PHE   180      -9.711   0.219  11.269  1.00  0.00      PROA
ATOM   2725  CG  PHE   180      -9.597   1.542   9.610  1.00  0.00      PROA
ATOM   2726  CD1 PHE   180      -8.745   2.195   8.702  1.00  0.00      PROA
ATOM   2727  HD1 PHE   180      -7.773   1.780   8.481  1.00  0.00      PROA
ATOM   2728  CE1 PHE   180      -9.157   3.386   8.082  1.00  0.00      PROA
ATOM   2729  HE1 PHE   180      -8.494   3.893   7.396  1.00  0.00      PROA
ATOM   2730  CZ  PHE   180     -10.428   3.921   8.350  1.00  0.00      PROA
ATOM   2731  HZ  PHE   180     -10.745   4.833   7.866  1.00  0.00      PROA
ATOM   2732  CD2 PHE   180     -10.870   2.080   9.881  1.00  0.00      PROA
ATOM   2733  HD2 PHE   180     -11.529   1.580  10.576  1.00  0.00      PROA
ATOM   2734  CE2 PHE   180     -11.286   3.266   9.250  1.00  0.00      PROA
ATOM   2735  HE2 PHE   180     -12.265   3.673   9.457  1.00  0.00      PROA
ATOM   2736  C   PHE   180      -8.389  -1.133   8.326  1.00  0.00      PROA
ATOM   2737  O   PHE   180      -8.837  -1.287   7.191  1.00  0.00      PROA
ATOM   2738  N   ASN   181      -7.079  -1.218   8.581  1.00  0.00      PROA
ATOM   2739  HN  ASN   181      -6.726  -1.305   9.509  1.00  0.00      PROA
ATOM   2740  CA  ASN   181      -6.080  -1.189   7.516  1.00  0.00      PROA
ATOM   2741  HA  ASN   181      -6.353  -0.411   6.819  1.00  0.00      PROA
ATOM   2742  CB  ASN   181      -4.690  -0.917   8.108  1.00  0.00      PROA
ATOM   2743  HB1 ASN   181      -4.266  -1.865   8.503  1.00  0.00      PROA
ATOM   2744  HB2 ASN   181      -4.780  -0.184   8.938  1.00  0.00      PROA
ATOM   2745  CG  ASN   181      -3.753  -0.358   7.058  1.00  0.00      PROA
ATOM   2746  OD1 ASN   181      -3.086  -1.080   6.334  1.00  0.00      PROA
ATOM   2747  ND2 ASN   181      -3.784   0.932   6.832  1.00  0.00      PROA
ATOM   2748 HD21 ASN   181      -4.299   1.534   7.442  1.00  0.00      PROA
ATOM   2749 HD22 ASN   181      -3.294   1.314   6.049  1.00  0.00      PROA
ATOM   2750  C   ASN   181      -6.118  -2.456   6.645  1.00  0.00      PROA
ATOM   2751  O   ASN   181      -6.424  -2.354   5.457  1.00  0.00      PROA
ATOM   2752  N   PHE   182      -6.021  -3.650   7.242  1.00  0.00      PROA
ATOM   2753  HN  PHE   182      -5.868  -3.745   8.222  1.00  0.00      PROA
ATOM   2754  CA  PHE   182      -6.136  -4.891   6.481  1.00  0.00      PROA
ATOM   2755  HA  PHE   182      -5.601  -4.755   5.553  1.00  0.00      PROA
ATOM   2756  CB  PHE   182      -5.570  -6.098   7.236  1.00  0.00      PROA
ATOM   2757  HB1 PHE   182      -6.124  -6.227   8.190  1.00  0.00      PROA
ATOM   2758  HB2 PHE   182      -4.491  -5.931   7.440  1.00  0.00      PROA
ATOM   2759  CG  PHE   182      -5.687  -7.404   6.465  1.00  0.00      PROA
ATOM   2760  CD1 PHE   182      -5.100  -7.536   5.190  1.00  0.00      PROA
ATOM   2761  HD1 PHE   182      -4.584  -6.698   4.746  1.00  0.00      PROA
ATOM   2762  CE1 PHE   182      -5.185  -8.755   4.494  1.00  0.00      PROA
ATOM   2763  HE1 PHE   182      -4.717  -8.858   3.526  1.00  0.00      PROA
ATOM   2764  CZ  PHE   182      -5.879  -9.839   5.057  1.00  0.00      PROA
ATOM   2765  HZ  PHE   182      -5.937 -10.778   4.527  1.00  0.00      PROA
ATOM   2766  CD2 PHE   182      -6.407  -8.482   7.010  1.00  0.00      PROA
ATOM   2767  HD2 PHE   182      -6.892  -8.375   7.969  1.00  0.00      PROA
ATOM   2768  CE2 PHE   182      -6.498  -9.698   6.311  1.00  0.00      PROA
ATOM   2769  HE2 PHE   182      -7.045 -10.526   6.738  1.00  0.00      PROA
ATOM   2770  C   PHE   182      -7.563  -5.140   5.984  1.00  0.00      PROA
ATOM   2771  O   PHE   182      -7.782  -5.090   4.776  1.00  0.00      PROA
ATOM   2772  N   PHE   183      -8.526  -5.460   6.855  1.00  0.00      PROA
ATOM   2773  HN  PHE   183      -8.412  -5.366   7.841  1.00  0.00      PROA
ATOM   2774  CA  PHE   183      -9.819  -5.974   6.389  1.00  0.00      PROA
ATOM   2775  HA  PHE   183      -9.626  -6.731   5.644  1.00  0.00      PROA
ATOM   2776  CB  PHE   183     -10.635  -6.568   7.547  1.00  0.00      PROA
ATOM   2777  HB1 PHE   183     -11.699  -6.656   7.237  1.00  0.00      PROA
ATOM   2778  HB2 PHE   183     -10.550  -5.904   8.433  1.00  0.00      PROA
ATOM   2779  CG  PHE   183     -10.176  -7.952   7.977  1.00  0.00      PROA
ATOM   2780  CD1 PHE   183     -10.297  -9.037   7.085  1.00  0.00      PROA
ATOM   2781  HD1 PHE   183     -10.712  -8.879   6.100  1.00  0.00      PROA
ATOM   2782  CE1 PHE   183      -9.881 -10.324   7.470  1.00  0.00      PROA
ATOM   2783  HE1 PHE   183      -9.974 -11.150   6.781  1.00  0.00      PROA
ATOM   2784  CZ  PHE   183      -9.345 -10.534   8.752  1.00  0.00      PROA
ATOM   2785  HZ  PHE   183      -9.024 -11.521   9.049  1.00  0.00      PROA
ATOM   2786  CD2 PHE   183      -9.643  -8.170   9.261  1.00  0.00      PROA
ATOM   2787  HD2 PHE   183      -9.553  -7.346   9.953  1.00  0.00      PROA
ATOM   2788  CE2 PHE   183      -9.228  -9.457   9.646  1.00  0.00      PROA
ATOM   2789  HE2 PHE   183      -8.818  -9.618  10.632  1.00  0.00      PROA
ATOM   2790  C   PHE   183     -10.620  -4.951   5.565  1.00  0.00      PROA
ATOM   2791  O   PHE   183     -10.968  -5.247   4.416  1.00  0.00      PROA
ATOM   2792  N   ALA   184     -10.830  -3.733   6.076  1.00  0.00      PROA
ATOM   2793  HN  ALA   184     -10.448  -3.456   6.954  1.00  0.00      PROA
ATOM   2794  CA  ALA   184     -11.635  -2.725   5.382  1.00  0.00      PROA
ATOM   2795  HA  ALA   184     -12.454  -3.224   4.884  1.00  0.00      PROA
ATOM   2796  CB  ALA   184     -12.160  -1.712   6.408  1.00  0.00      PROA
ATOM   2797  HB1 ALA   184     -11.324  -1.089   6.792  1.00  0.00      PROA
ATOM   2798  HB2 ALA   184     -12.626  -2.247   7.263  1.00  0.00      PROA
ATOM   2799  HB3 ALA   184     -12.910  -1.044   5.931  1.00  0.00      PROA
ATOM   2800  C   ALA   184     -10.900  -2.037   4.212  1.00  0.00      PROA
ATOM   2801  O   ALA   184     -11.475  -1.892   3.131  1.00  0.00      PROA
ATOM   2802  N   CYS   185      -9.660  -1.576   4.410  1.00  0.00      PROA
ATOM   2803  HN  CYS   185      -9.139  -1.810   5.227  1.00  0.00      PROA
ATOM   2804  CA  CYS   185      -8.977  -0.698   3.450  1.00  0.00      PROA
ATOM   2805  HA  CYS   185      -9.724  -0.202   2.847  1.00  0.00      PROA
ATOM   2806  CB  CYS   185      -8.138   0.324   4.224  1.00  0.00      PROA
ATOM   2807  HB1 CYS   185      -7.589   0.967   3.505  1.00  0.00      PROA
ATOM   2808  HB2 CYS   185      -7.394  -0.212   4.851  1.00  0.00      PROA
ATOM   2809  SG  CYS   185      -9.224   1.338   5.269  1.00  0.00      PROA
ATOM   2810  HG1 CYS   185      -9.518   0.360   6.113  1.00  0.00      PROA
ATOM   2811  C   CYS   185      -8.134  -1.429   2.390  1.00  0.00      PROA
ATOM   2812  O   CYS   185      -8.076  -0.964   1.247  1.00  0.00      PROA
ATOM   2813  N   VAL   186      -7.594  -2.611   2.701  1.00  0.00      PROA
ATOM   2814  HN  VAL   186      -7.726  -3.013   3.603  1.00  0.00      PROA
ATOM   2815  CA  VAL   186      -6.776  -3.416   1.774  1.00  0.00      PROA
ATOM   2816  HA  VAL   186      -6.523  -2.798   0.926  1.00  0.00      PROA
ATOM   2817  CB  VAL   186      -5.493  -3.911   2.484  1.00  0.00      PROA
ATOM   2818  HB  VAL   186      -5.784  -4.456   3.407  1.00  0.00      PROA
ATOM   2819  CG1 VAL   186      -4.648  -4.842   1.607  1.00  0.00      PROA
ATOM   2820 HG11 VAL   186      -4.333  -4.313   0.682  1.00  0.00      PROA
ATOM   2821 HG12 VAL   186      -5.244  -5.735   1.320  1.00  0.00      PROA
ATOM   2822 HG13 VAL   186      -3.739  -5.161   2.160  1.00  0.00      PROA
ATOM   2823  CG2 VAL   186      -4.576  -2.770   2.945  1.00  0.00      PROA
ATOM   2824 HG21 VAL   186      -5.161  -2.016   3.514  1.00  0.00      PROA
ATOM   2825 HG22 VAL   186      -4.119  -2.272   2.063  1.00  0.00      PROA
ATOM   2826 HG23 VAL   186      -3.777  -3.170   3.605  1.00  0.00      PROA
ATOM   2827  C   VAL   186      -7.582  -4.579   1.184  1.00  0.00      PROA
ATOM   2828  O   VAL   186      -7.751  -4.682  -0.033  1.00  0.00      PROA
ATOM   2829  N   LEU   187      -8.062  -5.480   2.040  1.00  0.00      PROA
ATOM   2830  HN  LEU   187      -8.148  -5.258   3.007  1.00  0.00      PROA
ATOM   2831  CA  LEU   187      -8.499  -6.831   1.692  1.00  0.00      PROA
ATOM   2832  HA  LEU   187      -7.812  -7.248   0.972  1.00  0.00      PROA
ATOM   2833  CB  LEU   187      -8.506  -7.653   2.998  1.00  0.00      PROA
ATOM   2834  HB1 LEU   187      -9.285  -7.213   3.654  1.00  0.00      PROA
ATOM   2835  HB2 LEU   187      -7.513  -7.517   3.472  1.00  0.00      PROA
ATOM   2836  CG  LEU   187      -8.772  -9.168   2.939  1.00  0.00      PROA
ATOM   2837  HG  LEU   187      -8.552  -9.611   3.933  1.00  0.00      PROA
ATOM   2838  CD1 LEU   187      -7.914  -9.868   1.883  1.00  0.00      PROA
ATOM   2839 HD11 LEU   187      -6.836  -9.723   2.110  1.00  0.00      PROA
ATOM   2840 HD12 LEU   187      -8.127  -9.441   0.880  1.00  0.00      PROA
ATOM   2841 HD13 LEU   187      -8.133 -10.957   1.880  1.00  0.00      PROA
ATOM   2842  CD2 LEU   187     -10.243  -9.512   2.716  1.00  0.00      PROA
ATOM   2843 HD21 LEU   187     -10.547  -9.238   1.683  1.00  0.00      PROA
ATOM   2844 HD22 LEU   187     -10.877  -8.948   3.434  1.00  0.00      PROA
ATOM   2845 HD23 LEU   187     -10.402 -10.603   2.855  1.00  0.00      PROA
ATOM   2846  C   LEU   187      -9.840  -6.840   0.950  1.00  0.00      PROA
ATOM   2847  O   LEU   187      -9.907  -7.354  -0.168  1.00  0.00      PROA
ATOM   2848  N   VAL   188     -10.858  -6.137   1.458  1.00  0.00      PROA
ATOM   2849  HN  VAL   188     -10.782  -5.658   2.329  1.00  0.00      PROA
ATOM   2850  CA  VAL   188     -12.160  -6.019   0.774  1.00  0.00      PROA
ATOM   2851  HA  VAL   188     -12.462  -7.007   0.458  1.00  0.00      PROA
ATOM   2852  CB  VAL   188     -13.224  -5.411   1.714  1.00  0.00      PROA
ATOM   2853  HB  VAL   188     -12.783  -4.532   2.231  1.00  0.00      PROA
ATOM   2854  CG1 VAL   188     -14.492  -4.962   0.975  1.00  0.00      PROA
ATOM   2855 HG11 VAL   188     -14.861  -5.778   0.318  1.00  0.00      PROA
ATOM   2856 HG12 VAL   188     -14.269  -4.074   0.346  1.00  0.00      PROA
ATOM   2857 HG13 VAL   188     -15.288  -4.711   1.708  1.00  0.00      PROA
ATOM   2858  CG2 VAL   188     -13.644  -6.452   2.759  1.00  0.00      PROA
ATOM   2859 HG21 VAL   188     -12.765  -6.765   3.361  1.00  0.00      PROA
ATOM   2860 HG22 VAL   188     -14.065  -7.347   2.253  1.00  0.00      PROA
ATOM   2861 HG23 VAL   188     -14.405  -6.017   3.442  1.00  0.00      PROA
ATOM   2862  C   VAL   188     -12.049  -5.303  -0.589  1.00  0.00      PROA
ATOM   2863  O   VAL   188     -12.483  -5.893  -1.584  1.00  0.00      PROA
ATOM   2864  N   PRO   189     -11.243  -4.232  -0.744  1.00  0.00      PROA
ATOM   2865  CD  PRO   189     -10.959  -3.235   0.280  1.00  0.00      PROA
ATOM   2866  HD1 PRO   189     -10.022  -3.502   0.812  1.00  0.00      PROA
ATOM   2867  HD2 PRO   189     -11.803  -3.187   1.000  1.00  0.00      PROA
ATOM   2868  CA  PRO   189     -10.910  -3.676  -2.058  1.00  0.00      PROA
ATOM   2869  HA  PRO   189     -11.811  -3.529  -2.631  1.00  0.00      PROA
ATOM   2870  CB  PRO   189     -10.134  -2.388  -1.769  1.00  0.00      PROA
ATOM   2871  HB1 PRO   189     -10.253  -1.646  -2.586  1.00  0.00      PROA
ATOM   2872  HB2 PRO   189      -9.052  -2.586  -1.618  1.00  0.00      PROA
ATOM   2873  CG  PRO   189     -10.807  -1.921  -0.481  1.00  0.00      PROA
ATOM   2874  HG1 PRO   189     -10.171  -1.200   0.074  1.00  0.00      PROA
ATOM   2875  HG2 PRO   189     -11.793  -1.450  -0.683  1.00  0.00      PROA
ATOM   2876  C   PRO   189     -10.143  -4.626  -2.991  1.00  0.00      PROA
ATOM   2877  O   PRO   189     -10.458  -4.669  -4.184  1.00  0.00      PROA
ATOM   2878  N   LEU   190      -9.268  -5.498  -2.475  1.00  0.00      PROA
ATOM   2879  HN  LEU   190      -9.018  -5.476  -1.510  1.00  0.00      PROA
ATOM   2880  CA  LEU   190      -8.614  -6.543  -3.275  1.00  0.00      PROA
ATOM   2881  HA  LEU   190      -8.317  -6.106  -4.216  1.00  0.00      PROA
ATOM   2882  CB  LEU   190      -7.382  -7.110  -2.534  1.00  0.00      PROA
ATOM   2883  HB1 LEU   190      -7.347  -8.209  -2.690  1.00  0.00      PROA
ATOM   2884  HB2 LEU   190      -7.493  -6.904  -1.448  1.00  0.00      PROA
ATOM   2885  CG  LEU   190      -6.053  -6.496  -3.022  1.00  0.00      PROA
ATOM   2886  HG  LEU   190      -6.053  -6.454  -4.132  1.00  0.00      PROA
ATOM   2887  CD1 LEU   190      -4.869  -7.333  -2.548  1.00  0.00      PROA
ATOM   2888 HD11 LEU   190      -4.949  -8.367  -2.946  1.00  0.00      PROA
ATOM   2889 HD12 LEU   190      -4.860  -7.380  -1.438  1.00  0.00      PROA
ATOM   2890 HD13 LEU   190      -3.920  -6.885  -2.911  1.00  0.00      PROA
ATOM   2891  CD2 LEU   190      -5.818  -5.060  -2.552  1.00  0.00      PROA
ATOM   2892 HD21 LEU   190      -5.622  -5.043  -1.459  1.00  0.00      PROA
ATOM   2893 HD22 LEU   190      -6.718  -4.442  -2.760  1.00  0.00      PROA
ATOM   2894 HD23 LEU   190      -4.939  -4.629  -3.077  1.00  0.00      PROA
ATOM   2895  C   LEU   190      -9.577  -7.655  -3.732  1.00  0.00      PROA
ATOM   2896  O   LEU   190      -9.558  -7.989  -4.920  1.00  0.00      PROA
ATOM   2897  N   LEU   191     -10.560  -8.050  -2.917  1.00  0.00      PROA
ATOM   2898  HN  LEU   191     -10.601  -7.738  -1.972  1.00  0.00      PROA
ATOM   2899  CA  LEU   191     -11.647  -8.957  -3.322  1.00  0.00      PROA
ATOM   2900  HA  LEU   191     -11.213  -9.813  -3.817  1.00  0.00      PROA
ATOM   2901  CB  LEU   191     -12.427  -9.390  -2.067  1.00  0.00      PROA
ATOM   2902  HB1 LEU   191     -13.484  -9.570  -2.358  1.00  0.00      PROA
ATOM   2903  HB2 LEU   191     -12.393  -8.559  -1.331  1.00  0.00      PROA
ATOM   2904  CG  LEU   191     -11.889 -10.664  -1.384  1.00  0.00      PROA
ATOM   2905  HG  LEU   191     -12.071 -11.545  -2.037  1.00  0.00      PROA
ATOM   2906  CD1 LEU   191     -12.607 -10.855  -0.048  1.00  0.00      PROA
ATOM   2907 HD11 LEU   191     -13.701 -10.960  -0.214  1.00  0.00      PROA
ATOM   2908 HD12 LEU   191     -12.430  -9.974   0.606  1.00  0.00      PROA
ATOM   2909 HD13 LEU   191     -12.235 -11.774   0.453  1.00  0.00      PROA
ATOM   2910  CD2 LEU   191     -10.379 -10.677  -1.138  1.00  0.00      PROA
ATOM   2911 HD21 LEU   191     -10.092  -9.827  -0.483  1.00  0.00      PROA
ATOM   2912 HD22 LEU   191      -9.838 -10.579  -2.103  1.00  0.00      PROA
ATOM   2913 HD23 LEU   191     -10.086 -11.625  -0.639  1.00  0.00      PROA
ATOM   2914  C   LEU   191     -12.584  -8.325  -4.362  1.00  0.00      PROA
ATOM   2915  O   LEU   191     -12.923  -8.974  -5.354  1.00  0.00      PROA
ATOM   2916  N   LEU   192     -12.888  -7.031  -4.231  1.00  0.00      PROA
ATOM   2917  HN  LEU   192     -12.604  -6.518  -3.426  1.00  0.00      PROA
ATOM   2918  CA  LEU   192     -13.645  -6.255  -5.223  1.00  0.00      PROA
ATOM   2919  HA  LEU   192     -14.565  -6.780  -5.438  1.00  0.00      PROA
ATOM   2920  CB  LEU   192     -13.939  -4.854  -4.653  1.00  0.00      PROA
ATOM   2921  HB1 LEU   192     -13.896  -4.127  -5.491  1.00  0.00      PROA
ATOM   2922  HB2 LEU   192     -13.143  -4.608  -3.920  1.00  0.00      PROA
ATOM   2923  CG  LEU   192     -15.303  -4.691  -3.949  1.00  0.00      PROA
ATOM   2924  HG  LEU   192     -16.115  -4.656  -4.707  1.00  0.00      PROA
ATOM   2925  CD1 LEU   192     -15.295  -3.392  -3.140  1.00  0.00      PROA
ATOM   2926 HD11 LEU   192     -15.122  -2.525  -3.812  1.00  0.00      PROA
ATOM   2927 HD12 LEU   192     -14.483  -3.423  -2.383  1.00  0.00      PROA
ATOM   2928 HD13 LEU   192     -16.274  -3.257  -2.632  1.00  0.00      PROA
ATOM   2929  CD2 LEU   192     -15.703  -5.834  -3.014  1.00  0.00      PROA
ATOM   2930 HD21 LEU   192     -14.952  -5.945  -2.203  1.00  0.00      PROA
ATOM   2931 HD22 LEU   192     -15.755  -6.787  -3.583  1.00  0.00      PROA
ATOM   2932 HD23 LEU   192     -16.692  -5.618  -2.554  1.00  0.00      PROA
ATOM   2933  C   LEU   192     -12.902  -6.166  -6.561  1.00  0.00      PROA
ATOM   2934  O   LEU   192     -13.499  -6.454  -7.600  1.00  0.00      PROA
ATOM   2935  N   MET   193     -11.593  -5.905  -6.561  1.00  0.00      PROA
ATOM   2936  HN  MET   193     -11.105  -5.703  -5.716  1.00  0.00      PROA
ATOM   2937  CA  MET   193     -10.774  -5.892  -7.778  1.00  0.00      PROA
ATOM   2938  HA  MET   193     -11.262  -5.258  -8.503  1.00  0.00      PROA
ATOM   2939  CB  MET   193      -9.370  -5.369  -7.473  1.00  0.00      PROA
ATOM   2940  HB1 MET   193      -8.699  -5.599  -8.327  1.00  0.00      PROA
ATOM   2941  HB2 MET   193      -8.980  -5.873  -6.563  1.00  0.00      PROA
ATOM   2942  CG  MET   193      -9.395  -3.862  -7.243  1.00  0.00      PROA
ATOM   2943  HG1 MET   193      -9.979  -3.658  -6.321  1.00  0.00      PROA
ATOM   2944  HG2 MET   193      -9.918  -3.386  -8.099  1.00  0.00      PROA
ATOM   2945  SD  MET   193      -7.752  -3.149  -7.078  1.00  0.00      PROA
ATOM   2946  CE  MET   193      -7.257  -3.725  -5.436  1.00  0.00      PROA
ATOM   2947  HE1 MET   193      -7.070  -4.820  -5.432  1.00  0.00      PROA
ATOM   2948  HE2 MET   193      -8.058  -3.511  -4.697  1.00  0.00      PROA
ATOM   2949  HE3 MET   193      -6.323  -3.216  -5.116  1.00  0.00      PROA
ATOM   2950  C   MET   193     -10.662  -7.270  -8.422  1.00  0.00      PROA
ATOM   2951  O   MET   193     -10.865  -7.391  -9.630  1.00  0.00      PROA
ATOM   2952  N   LEU   194     -10.461  -8.324  -7.623  1.00  0.00      PROA
ATOM   2953  HN  LEU   194     -10.303  -8.206  -6.646  1.00  0.00      PROA
ATOM   2954  CA  LEU   194     -10.454  -9.709  -8.090  1.00  0.00      PROA
ATOM   2955  HA  LEU   194      -9.753  -9.800  -8.906  1.00  0.00      PROA
ATOM   2956  CB  LEU   194     -10.035 -10.594  -6.892  1.00  0.00      PROA
ATOM   2957  HB1 LEU   194     -10.803 -10.458  -6.103  1.00  0.00      PROA
ATOM   2958  HB2 LEU   194      -9.064 -10.205  -6.524  1.00  0.00      PROA
ATOM   2959  CG  LEU   194      -9.865 -12.113  -7.102  1.00  0.00      PROA
ATOM   2960  HG  LEU   194      -9.260 -12.523  -6.266  1.00  0.00      PROA
ATOM   2961  CD1 LEU   194      -9.176 -12.460  -8.425  1.00  0.00      PROA
ATOM   2962 HD11 LEU   194      -8.163 -12.005  -8.459  1.00  0.00      PROA
ATOM   2963 HD12 LEU   194      -9.771 -12.064  -9.276  1.00  0.00      PROA
ATOM   2964 HD13 LEU   194      -9.074 -13.562  -8.520  1.00  0.00      PROA
ATOM   2965  CD2 LEU   194     -11.183 -12.877  -6.968  1.00  0.00      PROA
ATOM   2966 HD21 LEU   194     -11.913 -12.515  -7.723  1.00  0.00      PROA
ATOM   2967 HD22 LEU   194     -11.612 -12.717  -5.955  1.00  0.00      PROA
ATOM   2968 HD23 LEU   194     -11.010 -13.962  -7.134  1.00  0.00      PROA
ATOM   2969  C   LEU   194     -11.804 -10.080  -8.737  1.00  0.00      PROA
ATOM   2970  O   LEU   194     -11.832 -10.508  -9.893  1.00  0.00      PROA
ATOM   2971  N   GLY   195     -12.913  -9.635  -8.135  1.00  0.00      PROA
ATOM   2972  HN  GLY   195     -12.870  -9.216  -7.232  1.00  0.00      PROA
ATOM   2973  CA  GLY   195     -14.255  -9.711  -8.710  1.00  0.00      PROA
ATOM   2974  HA1 GLY   195     -14.947  -9.331  -7.973  1.00  0.00      PROA
ATOM   2975  HA2 GLY   195     -14.463 -10.751  -8.916  1.00  0.00      PROA
ATOM   2976  C   GLY   195     -14.427  -8.909 -10.006  1.00  0.00      PROA
ATOM   2977  O   GLY   195     -15.011  -9.419 -10.963  1.00  0.00      PROA
ATOM   2978  N   VAL   196     -13.848  -7.712 -10.115  1.00  0.00      PROA
ATOM   2979  HN  VAL   196     -13.350  -7.309  -9.352  1.00  0.00      PROA
ATOM   2980  CA  VAL   196     -13.889  -6.892 -11.340  1.00  0.00      PROA
ATOM   2981  HA  VAL   196     -14.900  -6.918 -11.721  1.00  0.00      PROA
ATOM   2982  CB  VAL   196     -13.464  -5.433 -11.063  1.00  0.00      PROA
ATOM   2983  HB  VAL   196     -12.493  -5.435 -10.524  1.00  0.00      PROA
ATOM   2984  CG1 VAL   196     -13.315  -4.626 -12.354  1.00  0.00      PROA
ATOM   2985 HG11 VAL   196     -14.219  -4.750 -12.988  1.00  0.00      PROA
ATOM   2986 HG12 VAL   196     -12.431  -4.983 -12.923  1.00  0.00      PROA
ATOM   2987 HG13 VAL   196     -13.195  -3.548 -12.114  1.00  0.00      PROA
ATOM   2988  CG2 VAL   196     -14.526  -4.698 -10.232  1.00  0.00      PROA
ATOM   2989 HG21 VAL   196     -14.802  -5.304  -9.343  1.00  0.00      PROA
ATOM   2990 HG22 VAL   196     -15.438  -4.532 -10.845  1.00  0.00      PROA
ATOM   2991 HG23 VAL   196     -14.126  -3.721  -9.885  1.00  0.00      PROA
ATOM   2992  C   VAL   196     -13.080  -7.517 -12.482  1.00  0.00      PROA
ATOM   2993  O   VAL   196     -13.622  -7.654 -13.579  1.00  0.00      PROA
ATOM   2994  N   TYR   197     -11.893  -8.077 -12.226  1.00  0.00      PROA
ATOM   2995  HN  TYR   197     -11.469  -8.020 -11.326  1.00  0.00      PROA
ATOM   2996  CA  TYR   197     -11.132  -8.813 -13.247  1.00  0.00      PROA
ATOM   2997  HA  TYR   197     -11.134  -8.223 -14.152  1.00  0.00      PROA
ATOM   2998  CB  TYR   197      -9.691  -9.071 -12.786  1.00  0.00      PROA
ATOM   2999  HB1 TYR   197      -9.221  -9.828 -13.449  1.00  0.00      PROA
ATOM   3000  HB2 TYR   197      -9.698  -9.434 -11.736  1.00  0.00      PROA
ATOM   3001  CG  TYR   197      -8.825  -7.827 -12.831  1.00  0.00      PROA
ATOM   3002  CD1 TYR   197      -8.447  -7.280 -14.073  1.00  0.00      PROA
ATOM   3003  HD1 TYR   197      -8.729  -7.779 -14.989  1.00  0.00      PROA
ATOM   3004  CE1 TYR   197      -7.703  -6.084 -14.124  1.00  0.00      PROA
ATOM   3005  HE1 TYR   197      -7.406  -5.673 -15.077  1.00  0.00      PROA
ATOM   3006  CZ  TYR   197      -7.348  -5.425 -12.928  1.00  0.00      PROA
ATOM   3007  OH  TYR   197      -6.668  -4.251 -12.982  1.00  0.00      PROA
ATOM   3008  HH  TYR   197      -6.517  -3.954 -12.082  1.00  0.00      PROA
ATOM   3009  CD2 TYR   197      -8.427  -7.192 -11.640  1.00  0.00      PROA
ATOM   3010  HD2 TYR   197      -8.676  -7.634 -10.686  1.00  0.00      PROA
ATOM   3011  CE2 TYR   197      -7.706  -5.984 -11.685  1.00  0.00      PROA
ATOM   3012  HE2 TYR   197      -7.428  -5.486 -10.768  1.00  0.00      PROA
ATOM   3013  C   TYR   197     -11.825 -10.110 -13.679  1.00  0.00      PROA
ATOM   3014  O   TYR   197     -11.938 -10.355 -14.883  1.00  0.00      PROA
ATOM   3015  N   LEU   198     -12.494 -10.816 -12.763  1.00  0.00      PROA
ATOM   3016  HN  LEU   198     -12.406 -10.618 -11.790  1.00  0.00      PROA
ATOM   3017  CA  LEU   198     -13.400 -11.923 -13.099  1.00  0.00      PROA
ATOM   3018  HA  LEU   198     -12.863 -12.625 -13.719  1.00  0.00      PROA
ATOM   3019  CB  LEU   198     -13.885 -12.603 -11.809  1.00  0.00      PROA
ATOM   3020  HB1 LEU   198     -14.923 -12.959 -11.976  1.00  0.00      PROA
ATOM   3021  HB2 LEU   198     -13.891 -11.843 -11.000  1.00  0.00      PROA
ATOM   3022  CG  LEU   198     -13.036 -13.803 -11.335  1.00  0.00      PROA
ATOM   3023  HG  LEU   198     -13.257 -14.693 -11.962  1.00  0.00      PROA
ATOM   3024  CD1 LEU   198     -13.384 -14.096  -9.875  1.00  0.00      PROA
ATOM   3025 HD11 LEU   198     -14.464 -14.342  -9.782  1.00  0.00      PROA
ATOM   3026 HD12 LEU   198     -13.168 -13.204  -9.248  1.00  0.00      PROA
ATOM   3027 HD13 LEU   198     -12.791 -14.962  -9.511  1.00  0.00      PROA
ATOM   3028  CD2 LEU   198     -11.519 -13.625 -11.454  1.00  0.00      PROA
ATOM   3029 HD21 LEU   198     -11.188 -12.756 -10.846  1.00  0.00      PROA
ATOM   3030 HD22 LEU   198     -11.242 -13.443 -12.514  1.00  0.00      PROA
ATOM   3031 HD23 LEU   198     -11.002 -14.535 -11.083  1.00  0.00      PROA
ATOM   3032  C   LEU   198     -14.573 -11.455 -13.971  1.00  0.00      PROA
ATOM   3033  O   LEU   198     -14.782 -12.039 -15.034  1.00  0.00      PROA
ATOM   3034  N   ARG   199     -15.215 -10.321 -13.663  1.00  0.00      PROA
ATOM   3035  HN  ARG   199     -15.006  -9.821 -12.827  1.00  0.00      PROA
ATOM   3036  CA  ARG   199     -16.266  -9.717 -14.507  1.00  0.00      PROA
ATOM   3037  HA  ARG   199     -16.983 -10.488 -14.748  1.00  0.00      PROA
ATOM   3038  CB  ARG   199     -16.962  -8.554 -13.777  1.00  0.00      PROA
ATOM   3039  HB1 ARG   199     -17.605  -8.012 -14.503  1.00  0.00      PROA
ATOM   3040  HB2 ARG   199     -16.186  -7.858 -13.394  1.00  0.00      PROA
ATOM   3041  CG  ARG   199     -17.834  -9.018 -12.596  1.00  0.00      PROA
ATOM   3042  HG1 ARG   199     -17.222  -9.660 -11.928  1.00  0.00      PROA
ATOM   3043  HG2 ARG   199     -18.683  -9.616 -12.990  1.00  0.00      PROA
ATOM   3044  CD  ARG   199     -18.394  -7.840 -11.776  1.00  0.00      PROA
ATOM   3045  HD1 ARG   199     -17.709  -6.970 -11.862  1.00  0.00      PROA
ATOM   3046  HD2 ARG   199     -18.495  -8.143 -10.712  1.00  0.00      PROA
ATOM   3047  NE  ARG   199     -19.728  -7.403 -12.241  1.00  0.00      PROA
ATOM   3048  HE  ARG   199     -20.220  -8.027 -12.845  1.00  0.00      PROA
ATOM   3049  CZ  ARG   199     -20.337  -6.264 -11.936  1.00  0.00      PROA
ATOM   3050  NH1 ARG   199     -19.745  -5.301 -11.289  1.00  0.00      PROA
ATOM   3051 HH11 ARG   199     -18.793  -5.403 -11.001  1.00  0.00      PROA
ATOM   3052 HH12 ARG   199     -20.243  -4.459 -11.080  1.00  0.00      PROA
ATOM   3053  NH2 ARG   199     -21.573  -6.071 -12.306  1.00  0.00      PROA
ATOM   3054 HH21 ARG   199     -22.059  -6.780 -12.818  1.00  0.00      PROA
ATOM   3055 HH22 ARG   199     -22.036  -5.214 -12.078  1.00  0.00      PROA
ATOM   3056  C   ARG   199     -15.746  -9.275 -15.883  1.00  0.00      PROA
ATOM   3057  O   ARG   199     -16.479  -9.441 -16.852  1.00  0.00      PROA
ATOM   3058  N   ILE   200     -14.478  -8.871 -16.010  1.00  0.00      PROA
ATOM   3059  HN  ILE   200     -13.898  -8.749 -15.210  1.00  0.00      PROA
ATOM   3060  CA  ILE   200     -13.829  -8.574 -17.298  1.00  0.00      PROA
ATOM   3061  HA  ILE   200     -14.538  -8.037 -17.911  1.00  0.00      PROA
ATOM   3062  CB  ILE   200     -12.545  -7.727 -17.096  1.00  0.00      PROA
ATOM   3063  HB  ILE   200     -11.921  -8.200 -16.309  1.00  0.00      PROA
ATOM   3064  CG2 ILE   200     -11.717  -7.614 -18.393  1.00  0.00      PROA
ATOM   3065 HG21 ILE   200     -12.370  -7.301 -19.236  1.00  0.00      PROA
ATOM   3066 HG22 ILE   200     -11.266  -8.598 -18.640  1.00  0.00      PROA
ATOM   3067 HG23 ILE   200     -10.915  -6.856 -18.265  1.00  0.00      PROA
ATOM   3068  CG1 ILE   200     -12.902  -6.308 -16.592  1.00  0.00      PROA
ATOM   3069 HG11 ILE   200     -13.728  -6.392 -15.854  1.00  0.00      PROA
ATOM   3070 HG12 ILE   200     -13.252  -5.703 -17.455  1.00  0.00      PROA
ATOM   3071  CD  ILE   200     -11.726  -5.579 -15.929  1.00  0.00      PROA
ATOM   3072  HD1 ILE   200     -10.890  -5.467 -16.652  1.00  0.00      PROA
ATOM   3073  HD2 ILE   200     -11.364  -6.162 -15.055  1.00  0.00      PROA
ATOM   3074  HD3 ILE   200     -12.047  -4.568 -15.598  1.00  0.00      PROA
ATOM   3075  C   ILE   200     -13.566  -9.855 -18.107  1.00  0.00      PROA
ATOM   3076  O   ILE   200     -14.029  -9.949 -19.240  1.00  0.00      PROA
ATOM   3077  N   PHE   201     -13.035 -10.929 -17.506  1.00  0.00      PROA
ATOM   3078  HN  PHE   201     -12.715 -10.902 -16.562  1.00  0.00      PROA
ATOM   3079  CA  PHE   201     -12.890 -12.221 -18.202  1.00  0.00      PROA
ATOM   3080  HA  PHE   201     -12.401 -12.040 -19.148  1.00  0.00      PROA
ATOM   3081  CB  PHE   201     -12.061 -13.200 -17.347  1.00  0.00      PROA
ATOM   3082  HB1 PHE   201     -12.007 -14.175 -17.876  1.00  0.00      PROA
ATOM   3083  HB2 PHE   201     -12.564 -13.326 -16.365  1.00  0.00      PROA
ATOM   3084  CG  PHE   201     -10.624 -12.787 -17.050  1.00  0.00      PROA
ATOM   3085  CD1 PHE   201      -9.701 -12.581 -18.098  1.00  0.00      PROA
ATOM   3086  HD1 PHE   201     -10.017 -12.700 -19.124  1.00  0.00      PROA
ATOM   3087  CE1 PHE   201      -8.369 -12.220 -17.811  1.00  0.00      PROA
ATOM   3088  HE1 PHE   201      -7.668 -12.064 -18.617  1.00  0.00      PROA
ATOM   3089  CZ  PHE   201      -7.952 -12.062 -16.477  1.00  0.00      PROA
ATOM   3090  HZ  PHE   201      -6.936 -11.769 -16.258  1.00  0.00      PROA
ATOM   3091  CD2 PHE   201     -10.188 -12.656 -15.717  1.00  0.00      PROA
ATOM   3092  HD2 PHE   201     -10.879 -12.841 -14.908  1.00  0.00      PROA
ATOM   3093  CE2 PHE   201      -8.862 -12.286 -15.429  1.00  0.00      PROA
ATOM   3094  HE2 PHE   201      -8.543 -12.174 -14.403  1.00  0.00      PROA
ATOM   3095  C   PHE   201     -14.252 -12.843 -18.585  1.00  0.00      PROA
ATOM   3096  O   PHE   201     -14.408 -13.358 -19.693  1.00  0.00      PROA
ATOM   3097  N   LEU   202     -15.283 -12.675 -17.749  1.00  0.00      PROA
ATOM   3098  HN  LEU   202     -15.138 -12.254 -16.859  1.00  0.00      PROA
ATOM   3099  CA  LEU   202     -16.682 -13.061 -18.007  1.00  0.00      PROA
ATOM   3100  HA  LEU   202     -16.690 -14.050 -18.440  1.00  0.00      PROA
ATOM   3101  CB  LEU   202     -17.462 -13.042 -16.679  1.00  0.00      PROA
ATOM   3102  HB1 LEU   202     -18.501 -12.715 -16.895  1.00  0.00      PROA
ATOM   3103  HB2 LEU   202     -16.982 -12.299 -16.009  1.00  0.00      PROA
ATOM   3104  CG  LEU   202     -17.532 -14.383 -15.930  1.00  0.00      PROA
ATOM   3105  HG  LEU   202     -18.113 -15.119 -16.526  1.00  0.00      PROA
ATOM   3106  CD1 LEU   202     -18.217 -14.148 -14.584  1.00  0.00      PROA
ATOM   3107 HD11 LEU   202     -19.244 -13.753 -14.742  1.00  0.00      PROA
ATOM   3108 HD12 LEU   202     -17.640 -13.408 -13.990  1.00  0.00      PROA
ATOM   3109 HD13 LEU   202     -18.288 -15.105 -14.023  1.00  0.00      PROA
ATOM   3110  CD2 LEU   202     -16.189 -15.077 -15.687  1.00  0.00      PROA
ATOM   3111 HD21 LEU   202     -15.526 -14.423 -15.081  1.00  0.00      PROA
ATOM   3112 HD22 LEU   202     -15.691 -15.286 -16.658  1.00  0.00      PROA
ATOM   3113 HD23 LEU   202     -16.350 -16.028 -15.136  1.00  0.00      PROA
ATOM   3114  C   LEU   202     -17.406 -12.156 -19.017  1.00  0.00      PROA
ATOM   3115  O   LEU   202     -18.482 -12.539 -19.491  1.00  0.00      PROA
ATOM   3116  N   ALA   203     -16.889 -10.958 -19.296  1.00  0.00      PROA
ATOM   3117  HN  ALA   203     -16.153 -10.578 -18.743  1.00  0.00      PROA
ATOM   3118  CA  ALA   203     -17.330 -10.109 -20.397  1.00  0.00      PROA
ATOM   3119  HA  ALA   203     -18.377 -10.303 -20.582  1.00  0.00      PROA
ATOM   3120  CB  ALA   203     -17.110  -8.646 -20.010  1.00  0.00      PROA
ATOM   3121  HB1 ALA   203     -16.033  -8.462 -19.808  1.00  0.00      PROA
ATOM   3122  HB2 ALA   203     -17.689  -8.406 -19.092  1.00  0.00      PROA
ATOM   3123  HB3 ALA   203     -17.434  -7.982 -20.840  1.00  0.00      PROA
ATOM   3124  C   ALA   203     -16.607 -10.469 -21.704  1.00  0.00      PROA
ATOM   3125  O   ALA   203     -17.277 -10.728 -22.701  1.00  0.00      PROA
ATOM   3126  N   ALA   204     -15.305 -10.760 -21.647  1.00  0.00      PROA
ATOM   3127  HN  ALA   204     -14.800 -10.704 -20.790  1.00  0.00      PROA
ATOM   3128  CA  ALA   204     -14.521 -11.177 -22.805  1.00  0.00      PROA
ATOM   3129  HA  ALA   204     -14.677 -10.461 -23.599  1.00  0.00      PROA
ATOM   3130  CB  ALA   204     -13.044 -11.238 -22.414  1.00  0.00      PROA
ATOM   3131  HB1 ALA   204     -12.898 -11.967 -21.589  1.00  0.00      PROA
ATOM   3132  HB2 ALA   204     -12.703 -10.239 -22.069  1.00  0.00      PROA
ATOM   3133  HB3 ALA   204     -12.436 -11.561 -23.285  1.00  0.00      PROA
ATOM   3134  C   ALA   204     -14.981 -12.525 -23.392  1.00  0.00      PROA
ATOM   3135  O   ALA   204     -15.387 -12.582 -24.548  1.00  0.00      PROA
ATOM   3136  N   ARG   205     -15.170 -13.547 -22.547  1.00  0.00      PROA
ATOM   3137  HN  ARG   205     -14.921 -13.476 -21.585  1.00  0.00      PROA
ATOM   3138  CA  ARG   205     -15.753 -14.845 -22.954  1.00  0.00      PROA
ATOM   3139  HA  ARG   205     -15.148 -15.255 -23.748  1.00  0.00      PROA
ATOM   3140  CB  ARG   205     -15.779 -15.798 -21.745  1.00  0.00      PROA
ATOM   3141  HB1 ARG   205     -16.355 -16.705 -22.026  1.00  0.00      PROA
ATOM   3142  HB2 ARG   205     -16.300 -15.287 -20.908  1.00  0.00      PROA
ATOM   3143  CG  ARG   205     -14.388 -16.238 -21.256  1.00  0.00      PROA
ATOM   3144  HG1 ARG   205     -13.743 -15.345 -21.114  1.00  0.00      PROA
ATOM   3145  HG2 ARG   205     -13.920 -16.902 -22.013  1.00  0.00      PROA
ATOM   3146  CD  ARG   205     -14.526 -16.992 -19.923  1.00  0.00      PROA
ATOM   3147  HD1 ARG   205     -15.065 -17.949 -20.092  1.00  0.00      PROA
ATOM   3148  HD2 ARG   205     -15.084 -16.363 -19.197  1.00  0.00      PROA
ATOM   3149  NE  ARG   205     -13.219 -17.318 -19.317  1.00  0.00      PROA
ATOM   3150  HE  ARG   205     -12.404 -17.058 -19.831  1.00  0.00      PROA
ATOM   3151  CZ  ARG   205     -13.028 -17.924 -18.154  1.00  0.00      PROA
ATOM   3152  NH1 ARG   205     -14.019 -18.344 -17.417  1.00  0.00      PROA
ATOM   3153 HH11 ARG   205     -14.962 -18.213 -17.724  1.00  0.00      PROA
ATOM   3154 HH12 ARG   205     -13.837 -18.797 -16.545  1.00  0.00      PROA
ATOM   3155  NH2 ARG   205     -11.824 -18.109 -17.689  1.00  0.00      PROA
ATOM   3156 HH21 ARG   205     -11.033 -17.792 -18.211  1.00  0.00      PROA
ATOM   3157 HH22 ARG   205     -11.693 -18.568 -16.810  1.00  0.00      PROA
ATOM   3158  C   ARG   205     -17.173 -14.705 -23.531  1.00  0.00      PROA
ATOM   3159  O   ARG   205     -17.612 -15.539 -24.306  1.00  0.00      PROA
ATOM   3160  N   ARG   206     -17.917 -13.679 -23.110  1.00  0.00      PROA
ATOM   3161  HN  ARG   206     -17.537 -13.009 -22.478  1.00  0.00      PROA
ATOM   3162  CA  ARG   206     -19.314 -13.418 -23.501  1.00  0.00      PROA
ATOM   3163  HA  ARG   206     -19.791 -14.352 -23.760  1.00  0.00      PROA
ATOM   3164  CB  ARG   206     -19.983 -12.768 -22.287  1.00  0.00      PROA
ATOM   3165  HB1 ARG   206     -19.549 -11.754 -22.168  1.00  0.00      PROA
ATOM   3166  HB2 ARG   206     -19.727 -13.379 -21.397  1.00  0.00      PROA
ATOM   3167  CG  ARG   206     -21.510 -12.616 -22.321  1.00  0.00      PROA
ATOM   3168  HG1 ARG   206     -21.979 -13.622 -22.358  1.00  0.00      PROA
ATOM   3169  HG2 ARG   206     -21.803 -12.050 -23.231  1.00  0.00      PROA
ATOM   3170  CD  ARG   206     -22.012 -11.865 -21.069  1.00  0.00      PROA
ATOM   3171  HD1 ARG   206     -23.114 -11.979 -20.984  1.00  0.00      PROA
ATOM   3172  HD2 ARG   206     -21.745 -10.790 -21.149  1.00  0.00      PROA
ATOM   3173  NE  ARG   206     -21.411 -12.383 -19.815  1.00  0.00      PROA
ATOM   3174  HE  ARG   206     -20.420 -12.490 -19.825  1.00  0.00      PROA
ATOM   3175  CZ  ARG   206     -22.009 -12.722 -18.688  1.00  0.00      PROA
ATOM   3176  NH1 ARG   206     -23.288 -12.564 -18.481  1.00  0.00      PROA
ATOM   3177 HH11 ARG   206     -23.866 -12.169 -19.196  1.00  0.00      PROA
ATOM   3178 HH12 ARG   206     -23.691 -12.838 -17.608  1.00  0.00      PROA
ATOM   3179  NH2 ARG   206     -21.300 -13.245 -17.729  1.00  0.00      PROA
ATOM   3180 HH21 ARG   206     -20.318 -13.384 -17.852  1.00  0.00      PROA
ATOM   3181 HH22 ARG   206     -21.739 -13.507 -16.869  1.00  0.00      PROA
ATOM   3182  C   ARG   206     -19.437 -12.593 -24.785  1.00  0.00      PROA
ATOM   3183  O   ARG   206     -20.362 -12.830 -25.548  1.00  0.00      PROA
ATOM   3184  N   GLN   207     -18.446 -11.751 -25.084  1.00  0.00      PROA
ATOM   3185  HN  GLN   207     -17.788 -11.469 -24.392  1.00  0.00      PROA
ATOM   3186  CA  GLN   207     -18.230 -11.174 -26.412  1.00  0.00      PROA
ATOM   3187  HA  GLN   207     -19.182 -10.836 -26.795  1.00  0.00      PROA
ATOM   3188  CB  GLN   207     -17.240  -9.999 -26.303  1.00  0.00      PROA
ATOM   3189  HB1 GLN   207     -16.898  -9.729 -27.324  1.00  0.00      PROA
ATOM   3190  HB2 GLN   207     -16.365 -10.329 -25.705  1.00  0.00      PROA
ATOM   3191  CG  GLN   207     -17.842  -8.747 -25.641  1.00  0.00      PROA
ATOM   3192  HG1 GLN   207     -18.008  -8.958 -24.563  1.00  0.00      PROA
ATOM   3193  HG2 GLN   207     -18.818  -8.523 -26.123  1.00  0.00      PROA
ATOM   3194  CD  GLN   207     -16.953  -7.506 -25.756  1.00  0.00      PROA
ATOM   3195  OE1 GLN   207     -17.422  -6.444 -26.123  1.00  0.00      PROA
ATOM   3196  NE2 GLN   207     -15.682  -7.586 -25.420  1.00  0.00      PROA
ATOM   3197 HE21 GLN   207     -15.095  -6.780 -25.492  1.00  0.00      PROA
ATOM   3198 HE22 GLN   207     -15.305  -8.452 -25.093  1.00  0.00      PROA
ATOM   3199  C   GLN   207     -17.717 -12.230 -27.406  1.00  0.00      PROA
ATOM   3200  O   GLN   207     -18.237 -12.313 -28.511  1.00  0.00      PROA
ATOM   3201  N   LEU   208     -16.852 -13.153 -26.969  1.00  0.00      PROA
ATOM   3202  HN  LEU   208     -16.496 -13.130 -26.039  1.00  0.00      PROA
ATOM   3203  CA  LEU   208     -16.361 -14.258 -27.802  1.00  0.00      PROA
ATOM   3204  HA  LEU   208     -16.091 -13.868 -28.772  1.00  0.00      PROA
ATOM   3205  CB  LEU   208     -15.139 -14.877 -27.095  1.00  0.00      PROA
ATOM   3206  HB1 LEU   208     -15.501 -15.325 -26.147  1.00  0.00      PROA
ATOM   3207  HB2 LEU   208     -14.441 -14.048 -26.861  1.00  0.00      PROA
ATOM   3208  CG  LEU   208     -14.328 -15.964 -27.835  1.00  0.00      PROA
ATOM   3209  HG  LEU   208     -13.309 -16.009 -27.397  1.00  0.00      PROA
ATOM   3210  CD1 LEU   208     -14.959 -17.338 -27.740  1.00  0.00      PROA
ATOM   3211 HD11 LEU   208     -15.787 -17.429 -28.475  1.00  0.00      PROA
ATOM   3212 HD12 LEU   208     -15.371 -17.495 -26.720  1.00  0.00      PROA
ATOM   3213 HD13 LEU   208     -14.201 -18.119 -27.961  1.00  0.00      PROA
ATOM   3214  CD2 LEU   208     -14.053 -15.662 -29.308  1.00  0.00      PROA
ATOM   3215 HD21 LEU   208     -13.637 -14.638 -29.416  1.00  0.00      PROA
ATOM   3216 HD22 LEU   208     -14.998 -15.725 -29.890  1.00  0.00      PROA
ATOM   3217 HD23 LEU   208     -13.317 -16.389 -29.712  1.00  0.00      PROA
ATOM   3218  C   LEU   208     -17.479 -15.247 -28.209  1.00  0.00      PROA
ATOM   3219  O   LEU   208     -17.699 -15.368 -29.405  1.00  0.00      PROA
ATOM   3220  N   LYS   209     -18.440 -15.532 -27.313  1.00  0.00      PROA
ATOM   3221  HN  LYS   209     -18.353 -15.275 -26.354  1.00  0.00      PROA
ATOM   3222  CA  LYS   209     -19.690 -16.242 -27.673  1.00  0.00      PROA
ATOM   3223  HA  LYS   209     -19.423 -17.110 -28.257  1.00  0.00      PROA
ATOM   3224  CB  LYS   209     -20.468 -16.667 -26.419  1.00  0.00      PROA
ATOM   3225  HB1 LYS   209     -21.500 -16.957 -26.712  1.00  0.00      PROA
ATOM   3226  HB2 LYS   209     -20.522 -15.809 -25.716  1.00  0.00      PROA
ATOM   3227  CG  LYS   209     -19.792 -17.854 -25.714  1.00  0.00      PROA
ATOM   3228  HG1 LYS   209     -18.884 -17.481 -25.195  1.00  0.00      PROA
ATOM   3229  HG2 LYS   209     -19.489 -18.592 -26.486  1.00  0.00      PROA
ATOM   3230  CD  LYS   209     -20.673 -18.565 -24.689  1.00  0.00      PROA
ATOM   3231  HD1 LYS   209     -20.061 -19.333 -24.172  1.00  0.00      PROA
ATOM   3232  HD2 LYS   209     -21.503 -19.069 -25.228  1.00  0.00      PROA
ATOM   3233  CE  LYS   209     -21.276 -17.637 -23.634  1.00  0.00      PROA
ATOM   3234  HE1 LYS   209     -21.861 -16.829 -24.124  1.00  0.00      PROA
ATOM   3235  HE2 LYS   209     -20.472 -17.199 -23.006  1.00  0.00      PROA
ATOM   3236  NZ  LYS   209     -22.192 -18.398 -22.748  1.00  0.00      PROA
ATOM   3237  HZ1 LYS   209     -21.664 -19.157 -22.272  1.00  0.00      PROA
ATOM   3238  HZ2 LYS   209     -22.959 -18.812 -23.316  1.00  0.00      PROA
ATOM   3239  HZ3 LYS   209     -22.597 -17.758 -22.035  1.00  0.00      PROA
ATOM   3240  C   LYS   209     -20.618 -15.501 -28.651  1.00  0.00      PROA
ATOM   3241  O   LYS   209     -21.465 -16.129 -29.275  1.00  0.00      PROA
ATOM   3242  N   GLN   210     -20.517 -14.178 -28.761  1.00  0.00      PROA
ATOM   3243  HN  GLN   210     -19.971 -13.636 -28.127  1.00  0.00      PROA
ATOM   3244  CA  GLN   210     -21.206 -13.425 -29.827  1.00  0.00      PROA
ATOM   3245  HA  GLN   210     -22.191 -13.848 -29.959  1.00  0.00      PROA
ATOM   3246  CB  GLN   210     -21.304 -11.938 -29.429  1.00  0.00      PROA
ATOM   3247  HB1 GLN   210     -20.304 -11.474 -29.557  1.00  0.00      PROA
ATOM   3248  HB2 GLN   210     -21.595 -11.880 -28.359  1.00  0.00      PROA
ATOM   3249  CG  GLN   210     -22.326 -11.128 -30.256  1.00  0.00      PROA
ATOM   3250  HG1 GLN   210     -22.250 -11.454 -31.314  1.00  0.00      PROA
ATOM   3251  HG2 GLN   210     -22.056 -10.054 -30.184  1.00  0.00      PROA
ATOM   3252  CD  GLN   210     -23.789 -11.267 -29.832  1.00  0.00      PROA
ATOM   3253  OE1 GLN   210     -24.632 -10.497 -30.245  1.00  0.00      PROA
ATOM   3254  NE2 GLN   210     -24.135 -12.091 -28.867  1.00  0.00      PROA
ATOM   3255 HE21 GLN   210     -25.064 -12.066 -28.497  1.00  0.00      PROA
ATOM   3256 HE22 GLN   210     -23.470 -12.742 -28.503  1.00  0.00      PROA
ATOM   3257  C   GLN   210     -20.491 -13.592 -31.181  1.00  0.00      PROA
ATOM   3258  O   GLN   210     -21.143 -13.766 -32.201  1.00  0.00      PROA
ATOM   3259  N   MET   211     -19.155 -13.635 -31.175  1.00  0.00      PROA
ATOM   3260  HN  MET   211     -18.646 -13.495 -30.331  1.00  0.00      PROA
ATOM   3261  CA  MET   211     -18.325 -13.882 -32.358  1.00  0.00      PROA
ATOM   3262  HA  MET   211     -18.716 -13.291 -33.173  1.00  0.00      PROA
ATOM   3263  CB  MET   211     -16.869 -13.499 -32.068  1.00  0.00      PROA
ATOM   3264  HB1 MET   211     -16.266 -13.681 -32.982  1.00  0.00      PROA
ATOM   3265  HB2 MET   211     -16.488 -14.147 -31.250  1.00  0.00      PROA
ATOM   3266  CG  MET   211     -16.698 -12.033 -31.652  1.00  0.00      PROA
ATOM   3267  HG1 MET   211     -17.569 -11.752 -31.023  1.00  0.00      PROA
ATOM   3268  HG2 MET   211     -16.716 -11.412 -32.572  1.00  0.00      PROA
ATOM   3269  SD  MET   211     -15.163 -11.681 -30.730  1.00  0.00      PROA
ATOM   3270  CE  MET   211     -15.719 -10.278 -29.725  1.00  0.00      PROA
ATOM   3271  HE1 MET   211     -16.806 -10.347 -29.502  1.00  0.00      PROA
ATOM   3272  HE2 MET   211     -15.540  -9.324 -30.265  1.00  0.00      PROA
ATOM   3273  HE3 MET   211     -15.171 -10.257 -28.759  1.00  0.00      PROA
ATOM   3274  C   MET   211     -18.403 -15.327 -32.840  1.00  0.00      PROA
ATOM   3275  O   MET   211     -18.384 -15.558 -34.044  1.00  0.00      PROA
ATOM   3276  N   GLU   212     -18.669 -16.300 -31.953  1.00  0.00      PROA
ATOM   3277  HN  GLU   212     -18.694 -16.113 -30.975  1.00  0.00      PROA
ATOM   3278  CA  GLU   212     -18.944 -17.704 -32.331  1.00  0.00      PROA
ATOM   3279  HA  GLU   212     -18.125 -18.052 -32.942  1.00  0.00      PROA
ATOM   3280  CB  GLU   212     -19.090 -18.593 -31.075  1.00  0.00      PROA
ATOM   3281  HB1 GLU   212     -19.457 -19.593 -31.389  1.00  0.00      PROA
ATOM   3282  HB2 GLU   212     -19.840 -18.131 -30.399  1.00  0.00      PROA
ATOM   3283  CG  GLU   212     -17.773 -18.774 -30.298  1.00  0.00      PROA
ATOM   3284  HG1 GLU   212     -17.292 -17.782 -30.161  1.00  0.00      PROA
ATOM   3285  HG2 GLU   212     -17.094 -19.432 -30.881  1.00  0.00      PROA
ATOM   3286  CD  GLU   212     -18.002 -19.403 -28.920  1.00  0.00      PROA
ATOM   3287  OE1 GLU   212     -18.685 -20.440 -28.829  1.00  0.00      PROA
ATOM   3288  OE2 GLU   212     -17.681 -18.770 -27.893  1.00  0.00      PROA
ATOM   3289  HE2 GLU   212     -17.854 -19.225 -27.065  1.00  0.00      PROA
ATOM   3290  C   GLU   212     -20.213 -17.885 -33.193  1.00  0.00      PROA
ATOM   3291  O   GLU   212     -20.212 -18.736 -34.079  1.00  0.00      PROA
ATOM   3292  N   SER   213     -21.185 -16.965 -33.090  1.00  0.00      PROA
ATOM   3293  HN  SER   213     -21.145 -16.249 -32.398  1.00  0.00      PROA
ATOM   3294  CA  SER   213     -22.371 -16.923 -33.962  1.00  0.00      PROA
ATOM   3295  HA  SER   213     -22.709 -17.936 -34.124  1.00  0.00      PROA
ATOM   3296  CB  SER   213     -23.469 -16.092 -33.301  1.00  0.00      PROA
ATOM   3297  HB1 SER   213     -24.394 -16.146 -33.914  1.00  0.00      PROA
ATOM   3298  HB2 SER   213     -23.138 -15.034 -33.224  1.00  0.00      PROA
ATOM   3299  OG  SER   213     -23.762 -16.568 -32.001  1.00  0.00      PROA
ATOM   3300  HG1 SER   213     -22.998 -16.351 -31.461  1.00  0.00      PROA
ATOM   3301  C   SER   213     -22.071 -16.362 -35.365  1.00  0.00      PROA
ATOM   3302  O   SER   213     -22.946 -16.360 -36.216  1.00  0.00      PROA
ATOM   3303  N   GLN   214     -20.907 -15.734 -35.554  1.00  0.00      PROA
ATOM   3304  HN  GLN   214     -20.314 -15.558 -34.775  1.00  0.00      PROA
ATOM   3305  CA  GLN   214     -20.362 -15.245 -36.827  1.00  0.00      PROA
ATOM   3306  HA  GLN   214     -19.632 -14.476 -36.621  1.00  0.00      PROA
ATOM   3307  CB  GLN   214     -19.712 -16.449 -37.554  1.00  0.00      PROA
ATOM   3308  HB1 GLN   214     -19.407 -16.138 -38.576  1.00  0.00      PROA
ATOM   3309  HB2 GLN   214     -20.455 -17.271 -37.636  1.00  0.00      PROA
ATOM   3310  CG  GLN   214     -18.476 -16.956 -36.788  1.00  0.00      PROA
ATOM   3311  HG1 GLN   214     -18.817 -17.516 -35.891  1.00  0.00      PROA
ATOM   3312  HG2 GLN   214     -17.873 -16.081 -36.465  1.00  0.00      PROA
ATOM   3313  CD  GLN   214     -17.587 -17.871 -37.612  1.00  0.00      PROA
ATOM   3314  OE1 GLN   214     -16.547 -17.471 -38.115  1.00  0.00      PROA
ATOM   3315  NE2 GLN   214     -17.890 -19.147 -37.681  1.00  0.00      PROA
ATOM   3316 HE21 GLN   214     -17.319 -19.768 -38.218  1.00  0.00      PROA
ATOM   3317 HE22 GLN   214     -18.692 -19.497 -37.197  1.00  0.00      PROA
ATOM   3318  C   GLN   214     -21.243 -14.346 -37.756  1.00  0.00      PROA
ATOM   3319  O   GLN   214     -20.938 -14.323 -38.946  1.00  0.00      PROA
ATOM   3320  N   PRO   215     -22.114 -13.411 -37.300  1.00  0.00      PROA
ATOM   3321  CD  PRO   215     -22.547 -13.092 -35.944  1.00  0.00      PROA
ATOM   3322  HD1 PRO   215     -22.004 -12.195 -35.579  1.00  0.00      PROA
ATOM   3323  HD2 PRO   215     -22.348 -13.955 -35.274  1.00  0.00      PROA
ATOM   3324  CA  PRO   215     -23.007 -12.689 -38.235  1.00  0.00      PROA
ATOM   3325  HA  PRO   215     -23.380 -13.374 -38.978  1.00  0.00      PROA
ATOM   3326  CB  PRO   215     -24.101 -12.048 -37.376  1.00  0.00      PROA
ATOM   3327  HB1 PRO   215     -25.098 -12.156 -37.856  1.00  0.00      PROA
ATOM   3328  HB2 PRO   215     -23.897 -10.969 -37.212  1.00  0.00      PROA
ATOM   3329  CG  PRO   215     -24.042 -12.820 -36.062  1.00  0.00      PROA
ATOM   3330  HG1 PRO   215     -24.416 -12.211 -35.212  1.00  0.00      PROA
ATOM   3331  HG2 PRO   215     -24.627 -13.762 -36.114  1.00  0.00      PROA
ATOM   3332  C   PRO   215     -22.344 -11.621 -39.130  1.00  0.00      PROA
ATOM   3333  O   PRO   215     -23.008 -11.085 -40.008  1.00  0.00      PROA
ATOM   3334  N   LEU   216     -21.105 -11.199 -38.827  1.00  0.00      PROA
ATOM   3335  HN  LEU   216     -20.654 -11.498 -37.991  1.00  0.00      PROA
ATOM   3336  CA  LEU   216     -20.309 -10.283 -39.666  1.00  0.00      PROA
ATOM   3337  HA  LEU   216     -20.873 -10.076 -40.564  1.00  0.00      PROA
ATOM   3338  CB  LEU   216     -20.012  -8.972 -38.903  1.00  0.00      PROA
ATOM   3339  HB1 LEU   216     -19.218  -9.173 -38.153  1.00  0.00      PROA
ATOM   3340  HB2 LEU   216     -20.936  -8.656 -38.373  1.00  0.00      PROA
ATOM   3341  CG  LEU   216     -19.545  -7.808 -39.813  1.00  0.00      PROA
ATOM   3342  HG  LEU   216     -20.014  -7.933 -40.812  1.00  0.00      PROA
ATOM   3343  CD1 LEU   216     -18.024  -7.728 -39.998  1.00  0.00      PROA
ATOM   3344 HD11 LEU   216     -17.622  -8.722 -40.287  1.00  0.00      PROA
ATOM   3345 HD12 LEU   216     -17.544  -7.414 -39.047  1.00  0.00      PROA
ATOM   3346 HD13 LEU   216     -17.779  -6.999 -40.800  1.00  0.00      PROA
ATOM   3347  CD2 LEU   216     -19.969  -6.461 -39.207  1.00  0.00      PROA
ATOM   3348 HD21 LEU   216     -19.515  -6.335 -38.201  1.00  0.00      PROA
ATOM   3349 HD22 LEU   216     -21.075  -6.424 -39.103  1.00  0.00      PROA
ATOM   3350 HD23 LEU   216     -19.627  -5.629 -39.858  1.00  0.00      PROA
ATOM   3351  C   LEU   216     -19.077 -10.925 -40.346  1.00  0.00      PROA
ATOM   3352  O   LEU   216     -18.833 -10.579 -41.499  1.00  0.00      PROA
ATOM   3353  N   PRO   217     -18.301 -11.860 -39.743  1.00  0.00      PROA
ATOM   3354  CD  PRO   217     -17.432 -12.719 -40.536  1.00  0.00      PROA
ATOM   3355  HD1 PRO   217     -16.856 -12.096 -41.252  1.00  0.00      PROA
ATOM   3356  HD2 PRO   217     -18.052 -13.456 -41.089  1.00  0.00      PROA
ATOM   3357  CA  PRO   217     -18.223 -12.245 -38.326  1.00  0.00      PROA
ATOM   3358  HA  PRO   217     -19.215 -12.363 -37.921  1.00  0.00      PROA
ATOM   3359  CB  PRO   217     -17.378 -13.527 -38.316  1.00  0.00      PROA
ATOM   3360  HB1 PRO   217     -18.027 -14.428 -38.367  1.00  0.00      PROA
ATOM   3361  HB2 PRO   217     -16.757 -13.583 -37.397  1.00  0.00      PROA
ATOM   3362  CG  PRO   217     -16.500 -13.421 -39.558  1.00  0.00      PROA
ATOM   3363  HG1 PRO   217     -15.588 -12.820 -39.362  1.00  0.00      PROA
ATOM   3364  HG2 PRO   217     -16.198 -14.423 -39.930  1.00  0.00      PROA
ATOM   3365  C   PRO   217     -17.598 -11.183 -37.401  1.00  0.00      PROA
ATOM   3366  O   PRO   217     -18.045 -11.043 -36.265  1.00  0.00      PROA
ATOM   3367  N   GLY   218     -16.629 -10.392 -37.883  1.00  0.00      PROA
ATOM   3368  HN  GLY   218     -16.241 -10.544 -38.788  1.00  0.00      PROA
ATOM   3369  CA  GLY   218     -16.062  -9.254 -37.140  1.00  0.00      PROA
ATOM   3370  HA1 GLY   218     -16.456  -9.300 -36.136  1.00  0.00      PROA
ATOM   3371  HA2 GLY   218     -16.398  -8.353 -37.631  1.00  0.00      PROA
ATOM   3372  C   GLY   218     -14.534  -9.218 -37.058  1.00  0.00      PROA
ATOM   3373  O   GLY   218     -13.957  -9.667 -36.061  1.00  0.00      PROA
ATOM   3374  N   GLU   219     -13.893  -8.428 -37.927  1.00  0.00      PROA
ATOM   3375  HN  GLU   219     -14.380  -7.986 -38.676  1.00  0.00      PROA
ATOM   3376  CA  GLU   219     -12.441  -8.139 -37.866  1.00  0.00      PROA
ATOM   3377  HA  GLU   219     -11.927  -9.086 -37.801  1.00  0.00      PROA
ATOM   3378  CB  GLU   219     -11.921  -7.347 -39.092  1.00  0.00      PROA
ATOM   3379  HB1 GLU   219     -10.908  -7.730 -39.331  1.00  0.00      PROA
ATOM   3380  HB2 GLU   219     -11.845  -6.281 -38.793  1.00  0.00      PROA
ATOM   3381  CG  GLU   219     -12.755  -7.406 -40.386  1.00  0.00      PROA
ATOM   3382  HG1 GLU   219     -13.338  -8.352 -40.401  1.00  0.00      PROA
ATOM   3383  HG2 GLU   219     -12.071  -7.385 -41.261  1.00  0.00      PROA
ATOM   3384  CD  GLU   219     -13.738  -6.219 -40.499  1.00  0.00      PROA
ATOM   3385  OE1 GLU   219     -14.221  -5.714 -39.445  1.00  0.00      PROA
ATOM   3386  OE2 GLU   219     -13.895  -5.730 -41.623  1.00  0.00      PROA
ATOM   3387  HE2 GLU   219     -13.383  -6.144 -42.321  1.00  0.00      PROA
ATOM   3388  C   GLU   219     -12.088  -7.336 -36.600  1.00  0.00      PROA
ATOM   3389  O   GLU   219     -11.268  -7.751 -35.772  1.00  0.00      PROA
ATOM   3390  N   ARG   220     -12.870  -6.268 -36.396  1.00  0.00      PROA
ATOM   3391  HN  ARG   220     -13.579  -6.041 -37.057  1.00  0.00      PROA
ATOM   3392  CA  ARG   220     -12.806  -5.341 -35.254  1.00  0.00      PROA
ATOM   3393  HA  ARG   220     -11.823  -4.894 -35.238  1.00  0.00      PROA
ATOM   3394  CB  ARG   220     -13.894  -4.247 -35.388  1.00  0.00      PROA
ATOM   3395  HB1 ARG   220     -13.554  -3.351 -34.827  1.00  0.00      PROA
ATOM   3396  HB2 ARG   220     -14.827  -4.630 -34.923  1.00  0.00      PROA
ATOM   3397  CG  ARG   220     -14.221  -3.813 -36.829  1.00  0.00      PROA
ATOM   3398  HG1 ARG   220     -14.557  -4.703 -37.403  1.00  0.00      PROA
ATOM   3399  HG2 ARG   220     -13.299  -3.409 -37.299  1.00  0.00      PROA
ATOM   3400  CD  ARG   220     -15.316  -2.743 -36.893  1.00  0.00      PROA
ATOM   3401  HD1 ARG   220     -14.880  -1.741 -36.693  1.00  0.00      PROA
ATOM   3402  HD2 ARG   220     -16.111  -2.969 -36.150  1.00  0.00      PROA
ATOM   3403  NE  ARG   220     -15.939  -2.710 -38.232  1.00  0.00      PROA
ATOM   3404  HE  ARG   220     -15.445  -3.169 -38.968  1.00  0.00      PROA
ATOM   3405  CZ  ARG   220     -17.083  -2.135 -38.556  1.00  0.00      PROA
ATOM   3406  NH1 ARG   220     -17.757  -1.411 -37.703  1.00  0.00      PROA
ATOM   3407 HH11 ARG   220     -17.410  -1.279 -36.775  1.00  0.00      PROA
ATOM   3408 HH12 ARG   220     -18.621  -0.988 -37.978  1.00  0.00      PROA
ATOM   3409  NH2 ARG   220     -17.590  -2.293 -39.742  1.00  0.00      PROA
ATOM   3410 HH21 ARG   220     -17.114  -2.854 -40.419  1.00  0.00      PROA
ATOM   3411 HH22 ARG   220     -18.457  -1.853 -39.978  1.00  0.00      PROA
ATOM   3412  C   ARG   220     -12.982  -6.080 -33.930  1.00  0.00      PROA
ATOM   3413  O   ARG   220     -12.324  -5.760 -32.942  1.00  0.00      PROA
ATOM   3414  N   ALA   221     -13.880  -7.065 -33.930  1.00  0.00      PROA
ATOM   3415  HN  ALA   221     -14.361  -7.306 -34.768  1.00  0.00      PROA
ATOM   3416  CA  ALA   221     -14.254  -7.869 -32.774  1.00  0.00      PROA
ATOM   3417  HA  ALA   221     -14.418  -7.216 -31.930  1.00  0.00      PROA
ATOM   3418  CB  ALA   221     -15.541  -8.626 -33.150  1.00  0.00      PROA
ATOM   3419  HB1 ALA   221     -15.358  -9.277 -34.031  1.00  0.00      PROA
ATOM   3420  HB2 ALA   221     -16.345  -7.902 -33.405  1.00  0.00      PROA
ATOM   3421  HB3 ALA   221     -15.867  -9.263 -32.300  1.00  0.00      PROA
ATOM   3422  C   ALA   221     -13.112  -8.804 -32.332  1.00  0.00      PROA
ATOM   3423  O   ALA   221     -12.625  -8.676 -31.206  1.00  0.00      PROA
ATOM   3424  N   ARG   222     -12.539  -9.581 -33.266  1.00  0.00      PROA
ATOM   3425  HN  ARG   222     -12.829  -9.540 -34.219  1.00  0.00      PROA
ATOM   3426  CA  ARG   222     -11.455 -10.545 -32.981  1.00  0.00      PROA
ATOM   3427  HA  ARG   222     -11.786 -11.209 -32.196  1.00  0.00      PROA
ATOM   3428  CB  ARG   222     -11.134 -11.336 -34.266  1.00  0.00      PROA
ATOM   3429  HB1 ARG   222     -10.778 -10.628 -35.044  1.00  0.00      PROA
ATOM   3430  HB2 ARG   222     -12.063 -11.828 -34.626  1.00  0.00      PROA
ATOM   3431  CG  ARG   222     -10.054 -12.413 -34.038  1.00  0.00      PROA
ATOM   3432  HG1 ARG   222     -10.378 -13.076 -33.208  1.00  0.00      PROA
ATOM   3433  HG2 ARG   222      -9.105 -11.914 -33.750  1.00  0.00      PROA
ATOM   3434  CD  ARG   222      -9.805 -13.269 -35.289  1.00  0.00      PROA
ATOM   3435  HD1 ARG   222      -9.508 -12.619 -36.139  1.00  0.00      PROA
ATOM   3436  HD2 ARG   222     -10.724 -13.838 -35.547  1.00  0.00      PROA
ATOM   3437  NE  ARG   222      -8.715 -14.244 -35.058  1.00  0.00      PROA
ATOM   3438  HE  ARG   222      -7.978 -13.946 -34.455  1.00  0.00      PROA
ATOM   3439  CZ  ARG   222      -8.605 -15.466 -35.559  1.00  0.00      PROA
ATOM   3440  NH1 ARG   222      -9.487 -15.981 -36.366  1.00  0.00      PROA
ATOM   3441 HH11 ARG   222     -10.291 -15.449 -36.633  1.00  0.00      PROA
ATOM   3442 HH12 ARG   222      -9.361 -16.908 -36.719  1.00  0.00      PROA
ATOM   3443  NH2 ARG   222      -7.581 -16.211 -35.244  1.00  0.00      PROA
ATOM   3444 HH21 ARG   222      -6.879 -15.860 -34.624  1.00  0.00      PROA
ATOM   3445 HH22 ARG   222      -7.499 -17.133 -35.622  1.00  0.00      PROA
ATOM   3446  C   ARG   222     -10.205  -9.879 -32.398  1.00  0.00      PROA
ATOM   3447  O   ARG   222      -9.625 -10.396 -31.443  1.00  0.00      PROA
ATOM   3448  N   SER   223      -9.729  -8.799 -33.022  1.00  0.00      PROA
ATOM   3449  HN  SER   223     -10.212  -8.379 -33.786  1.00  0.00      PROA
ATOM   3450  CA  SER   223      -8.465  -8.154 -32.631  1.00  0.00      PROA
ATOM   3451  HA  SER   223      -7.748  -8.928 -32.403  1.00  0.00      PROA
ATOM   3452  CB  SER   223      -7.954  -7.268 -33.773  1.00  0.00      PROA
ATOM   3453  HB1 SER   223      -7.862  -7.870 -34.702  1.00  0.00      PROA
ATOM   3454  HB2 SER   223      -6.962  -6.847 -33.505  1.00  0.00      PROA
ATOM   3455  OG  SER   223      -8.851  -6.205 -34.007  1.00  0.00      PROA
ATOM   3456  HG1 SER   223      -8.776  -5.623 -33.247  1.00  0.00      PROA
ATOM   3457  C   SER   223      -8.584  -7.351 -31.329  1.00  0.00      PROA
ATOM   3458  O   SER   223      -7.704  -7.470 -30.470  1.00  0.00      PROA
ATOM   3459  N   THR   224      -9.717  -6.674 -31.114  1.00  0.00      PROA
ATOM   3460  HN  THR   224     -10.442  -6.654 -31.798  1.00  0.00      PROA
ATOM   3461  CA  THR   224      -9.999  -5.915 -29.886  1.00  0.00      PROA
ATOM   3462  HA  THR   224      -9.148  -5.281 -29.688  1.00  0.00      PROA
ATOM   3463  CB  THR   224     -11.271  -5.061 -30.021  1.00  0.00      PROA
ATOM   3464  HB  THR   224     -12.152  -5.716 -30.193  1.00  0.00      PROA
ATOM   3465  OG1 THR   224     -11.130  -4.186 -31.111  1.00  0.00      PROA
ATOM   3466  HG1 THR   224     -11.472  -4.657 -31.875  1.00  0.00      PROA
ATOM   3467  CG2 THR   224     -11.562  -4.210 -28.782  1.00  0.00      PROA
ATOM   3468 HG21 THR   224     -10.653  -3.646 -28.484  1.00  0.00      PROA
ATOM   3469 HG22 THR   224     -11.867  -4.864 -27.937  1.00  0.00      PROA
ATOM   3470 HG23 THR   224     -12.373  -3.483 -29.004  1.00  0.00      PROA
ATOM   3471  C   THR   224     -10.124  -6.835 -28.678  1.00  0.00      PROA
ATOM   3472  O   THR   224      -9.357  -6.684 -27.729  1.00  0.00      PROA
ATOM   3473  N   LEU   225     -10.888  -7.928 -28.804  1.00  0.00      PROA
ATOM   3474  HN  LEU   225     -11.306  -8.165 -29.677  1.00  0.00      PROA
ATOM   3475  CA  LEU   225     -11.178  -8.856 -27.707  1.00  0.00      PROA
ATOM   3476  HA  LEU   225     -11.631  -8.309 -26.893  1.00  0.00      PROA
ATOM   3477  CB  LEU   225     -12.142  -9.921 -28.269  1.00  0.00      PROA
ATOM   3478  HB1 LEU   225     -11.568 -10.540 -28.989  1.00  0.00      PROA
ATOM   3479  HB2 LEU   225     -12.947  -9.385 -28.813  1.00  0.00      PROA
ATOM   3480  CG  LEU   225     -12.819 -10.880 -27.279  1.00  0.00      PROA
ATOM   3481  HG  LEU   225     -13.601 -11.442 -27.831  1.00  0.00      PROA
ATOM   3482  CD1 LEU   225     -11.909 -11.896 -26.591  1.00  0.00      PROA
ATOM   3483 HD11 LEU   225     -11.240 -11.381 -25.869  1.00  0.00      PROA
ATOM   3484 HD12 LEU   225     -11.283 -12.415 -27.347  1.00  0.00      PROA
ATOM   3485 HD13 LEU   225     -12.523 -12.640 -26.039  1.00  0.00      PROA
ATOM   3486  CD2 LEU   225     -13.571 -10.086 -26.219  1.00  0.00      PROA
ATOM   3487 HD21 LEU   225     -14.221  -9.324 -26.701  1.00  0.00      PROA
ATOM   3488 HD22 LEU   225     -12.850  -9.566 -25.553  1.00  0.00      PROA
ATOM   3489 HD23 LEU   225     -14.211 -10.768 -25.618  1.00  0.00      PROA
ATOM   3490  C   LEU   225      -9.908  -9.486 -27.115  1.00  0.00      PROA
ATOM   3491  O   LEU   225      -9.678  -9.448 -25.903  1.00  0.00      PROA
ATOM   3492  N   GLN   226      -9.001  -9.942 -27.980  1.00  0.00      PROA
ATOM   3493  HN  GLN   226      -9.160  -9.927 -28.964  1.00  0.00      PROA
ATOM   3494  CA  GLN   226      -7.714 -10.494 -27.551  1.00  0.00      PROA
ATOM   3495  HA  GLN   226      -7.898 -11.256 -26.808  1.00  0.00      PROA
ATOM   3496  CB  GLN   226      -7.000 -11.088 -28.778  1.00  0.00      PROA
ATOM   3497  HB1 GLN   226      -6.600 -10.254 -29.392  1.00  0.00      PROA
ATOM   3498  HB2 GLN   226      -7.743 -11.653 -29.380  1.00  0.00      PROA
ATOM   3499  CG  GLN   226      -5.841 -12.032 -28.420  1.00  0.00      PROA
ATOM   3500  HG1 GLN   226      -5.572 -12.607 -29.330  1.00  0.00      PROA
ATOM   3501  HG2 GLN   226      -6.197 -12.733 -27.636  1.00  0.00      PROA
ATOM   3502  CD  GLN   226      -4.563 -11.363 -27.899  1.00  0.00      PROA
ATOM   3503  OE1 GLN   226      -4.124 -10.298 -28.331  1.00  0.00      PROA
ATOM   3504  NE2 GLN   226      -3.849 -12.043 -27.025  1.00  0.00      PROA
ATOM   3505 HE21 GLN   226      -4.219 -12.879 -26.619  1.00  0.00      PROA
ATOM   3506 HE22 GLN   226      -2.938 -11.723 -26.767  1.00  0.00      PROA
ATOM   3507  C   GLN   226      -6.852  -9.444 -26.830  1.00  0.00      PROA
ATOM   3508  O   GLN   226      -6.181  -9.760 -25.841  1.00  0.00      PROA
ATOM   3509  N   LYS   227      -6.905  -8.184 -27.279  1.00  0.00      PROA
ATOM   3510  HN  LYS   227      -7.477  -7.938 -28.058  1.00  0.00      PROA
ATOM   3511  CA  LYS   227      -6.149  -7.074 -26.686  1.00  0.00      PROA
ATOM   3512  HA  LYS   227      -5.163  -7.431 -26.432  1.00  0.00      PROA
ATOM   3513  CB  LYS   227      -6.063  -5.915 -27.700  1.00  0.00      PROA
ATOM   3514  HB1 LYS   227      -6.920  -5.229 -27.533  1.00  0.00      PROA
ATOM   3515  HB2 LYS   227      -6.132  -6.332 -28.727  1.00  0.00      PROA
ATOM   3516  CG  LYS   227      -4.755  -5.114 -27.577  1.00  0.00      PROA
ATOM   3517  HG1 LYS   227      -4.643  -4.785 -26.522  1.00  0.00      PROA
ATOM   3518  HG2 LYS   227      -4.830  -4.217 -28.228  1.00  0.00      PROA
ATOM   3519  CD  LYS   227      -3.493  -5.905 -27.979  1.00  0.00      PROA
ATOM   3520  HD1 LYS   227      -3.423  -6.817 -27.349  1.00  0.00      PROA
ATOM   3521  HD2 LYS   227      -2.598  -5.273 -27.798  1.00  0.00      PROA
ATOM   3522  CE  LYS   227      -3.521  -6.320 -29.459  1.00  0.00      PROA
ATOM   3523  HE1 LYS   227      -3.149  -5.484 -30.089  1.00  0.00      PROA
ATOM   3524  HE2 LYS   227      -4.559  -6.587 -29.753  1.00  0.00      PROA
ATOM   3525  NZ  LYS   227      -2.661  -7.500 -29.723  1.00  0.00      PROA
ATOM   3526  HZ1 LYS   227      -3.088  -8.344 -29.291  1.00  0.00      PROA
ATOM   3527  HZ2 LYS   227      -1.719  -7.340 -29.314  1.00  0.00      PROA
ATOM   3528  HZ3 LYS   227      -2.574  -7.643 -30.749  1.00  0.00      PROA
ATOM   3529  C   LYS   227      -6.721  -6.597 -25.351  1.00  0.00      PROA
ATOM   3530  O   LYS   227      -5.931  -6.389 -24.429  1.00  0.00      PROA
ATOM   3531  N   GLU   228      -8.044  -6.611 -25.188  1.00  0.00      PROA
ATOM   3532  HN  GLU   228      -8.653  -6.785 -25.957  1.00  0.00      PROA
ATOM   3533  CA  GLU   228      -8.721  -6.379 -23.901  1.00  0.00      PROA
ATOM   3534  HA  GLU   228      -8.428  -5.404 -23.543  1.00  0.00      PROA
ATOM   3535  CB  GLU   228     -10.250  -6.449 -24.055  1.00  0.00      PROA
ATOM   3536  HB1 GLU   228     -10.705  -6.443 -23.042  1.00  0.00      PROA
ATOM   3537  HB2 GLU   228     -10.508  -7.404 -24.560  1.00  0.00      PROA
ATOM   3538  CG  GLU   228     -10.856  -5.296 -24.863  1.00  0.00      PROA
ATOM   3539  HG1 GLU   228     -10.509  -5.359 -25.916  1.00  0.00      PROA
ATOM   3540  HG2 GLU   228     -10.530  -4.327 -24.429  1.00  0.00      PROA
ATOM   3541  CD  GLU   228     -12.389  -5.366 -24.836  1.00  0.00      PROA
ATOM   3542  OE1 GLU   228     -12.945  -6.397 -25.287  1.00  0.00      PROA
ATOM   3543  OE2 GLU   228     -12.971  -4.512 -24.130  1.00  0.00      PROA
ATOM   3544  HE2 GLU   228     -13.911  -4.661 -24.005  1.00  0.00      PROA
ATOM   3545  C   GLU   228      -8.295  -7.417 -22.858  1.00  0.00      PROA
ATOM   3546  O   GLU   228      -7.774  -7.049 -21.804  1.00  0.00      PROA
ATOM   3547  N   VAL   229      -8.323  -8.705 -23.223  1.00  0.00      PROA
ATOM   3548  HN  VAL   229      -8.647  -8.983 -24.124  1.00  0.00      PROA
ATOM   3549  CA  VAL   229      -7.886  -9.801 -22.342  1.00  0.00      PROA
ATOM   3550  HA  VAL   229      -8.380  -9.677 -21.389  1.00  0.00      PROA
ATOM   3551  CB  VAL   229      -8.234 -11.177 -22.947  1.00  0.00      PROA
ATOM   3552  HB  VAL   229      -7.805 -11.236 -23.969  1.00  0.00      PROA
ATOM   3553  CG1 VAL   229      -7.692 -12.350 -22.114  1.00  0.00      PROA
ATOM   3554 HG11 VAL   229      -7.973 -12.222 -21.047  1.00  0.00      PROA
ATOM   3555 HG12 VAL   229      -6.585 -12.386 -22.188  1.00  0.00      PROA
ATOM   3556 HG13 VAL   229      -8.123 -13.306 -22.482  1.00  0.00      PROA
ATOM   3557  CG2 VAL   229      -9.752 -11.351 -23.018  1.00  0.00      PROA
ATOM   3558 HG21 VAL   229     -10.199 -10.556 -23.654  1.00  0.00      PROA
ATOM   3559 HG22 VAL   229     -10.190 -11.277 -21.999  1.00  0.00      PROA
ATOM   3560 HG23 VAL   229      -9.999 -12.340 -23.461  1.00  0.00      PROA
ATOM   3561  C   VAL   229      -6.397  -9.707 -22.014  1.00  0.00      PROA
ATOM   3562  O   VAL   229      -6.022  -9.882 -20.854  1.00  0.00      PROA
ATOM   3563  N   HSP   230      -5.542  -9.337 -22.974  1.00  0.00      PROA
ATOM   3564  HN  HSP   230      -5.840  -9.173 -23.911  1.00  0.00      PROA
ATOM   3565  CA  HSP   230      -4.116  -9.149 -22.713  1.00  0.00      PROA
ATOM   3566  HA  HSP   230      -3.753 -10.015 -22.181  1.00  0.00      PROA
ATOM   3567  CB  HSP   230      -3.358  -8.976 -24.039  1.00  0.00      PROA
ATOM   3568  HB1 HSP   230      -3.743  -8.078 -24.568  1.00  0.00      PROA
ATOM   3569  HB2 HSP   230      -3.522  -9.872 -24.676  1.00  0.00      PROA
ATOM   3570  CD2 HSP   230      -0.993  -9.831 -23.606  1.00  0.00      PROA
ATOM   3571  HD2 HSP   230      -1.115 -10.895 -23.766  1.00  0.00      PROA
ATOM   3572  CG  HSP   230      -1.878  -8.808 -23.806  1.00  0.00      PROA
ATOM   3573  NE2 HSP   230       0.202  -9.288 -23.124  1.00  0.00      PROA
ATOM   3574  HE2 HSP   230       1.028  -9.790 -22.871  1.00  0.00      PROA
ATOM   3575  ND1 HSP   230      -1.227  -7.642 -23.459  1.00  0.00      PROA
ATOM   3576  HD1 HSP   230      -1.617  -6.721 -23.493  1.00  0.00      PROA
ATOM   3577  CE1 HSP   230       0.020  -7.956 -23.068  1.00  0.00      PROA
ATOM   3578  HE1 HSP   230       0.760  -7.249 -22.757  1.00  0.00      PROA
ATOM   3579  C   HSP   230      -3.837  -7.978 -21.762  1.00  0.00      PROA
ATOM   3580  O   HSP   230      -3.005  -8.104 -20.853  1.00  0.00      PROA
ATOM   3581  N   ALA   231      -4.493  -6.830 -21.956  1.00  0.00      PROA
ATOM   3582  HN  ALA   231      -5.123  -6.720 -22.720  1.00  0.00      PROA
ATOM   3583  CA  ALA   231      -4.356  -5.656 -21.092  1.00  0.00      PROA
ATOM   3584  HA  ALA   231      -3.305  -5.447 -20.964  1.00  0.00      PROA
ATOM   3585  CB  ALA   231      -5.071  -4.464 -21.747  1.00  0.00      PROA
ATOM   3586  HB1 ALA   231      -6.149  -4.695 -21.886  1.00  0.00      PROA
ATOM   3587  HB2 ALA   231      -4.622  -4.253 -22.741  1.00  0.00      PROA
ATOM   3588  HB3 ALA   231      -4.982  -3.566 -21.098  1.00  0.00      PROA
ATOM   3589  C   ALA   231      -4.881  -5.931 -19.672  1.00  0.00      PROA
ATOM   3590  O   ALA   231      -4.115  -5.825 -18.716  1.00  0.00      PROA
ATOM   3591  N   ALA   232      -6.066  -6.537 -19.554  1.00  0.00      PROA
ATOM   3592  HN  ALA   232      -6.619  -6.750 -20.355  1.00  0.00      PROA
ATOM   3593  CA  ALA   232      -6.648  -6.934 -18.275  1.00  0.00      PROA
ATOM   3594  HA  ALA   232      -6.650  -6.079 -17.615  1.00  0.00      PROA
ATOM   3595  CB  ALA   232      -8.074  -7.427 -18.534  1.00  0.00      PROA
ATOM   3596  HB1 ALA   232      -8.058  -8.295 -19.227  1.00  0.00      PROA
ATOM   3597  HB2 ALA   232      -8.677  -6.616 -18.996  1.00  0.00      PROA
ATOM   3598  HB3 ALA   232      -8.544  -7.744 -17.579  1.00  0.00      PROA
ATOM   3599  C   ALA   232      -5.811  -7.991 -17.537  1.00  0.00      PROA
ATOM   3600  O   ALA   232      -5.510  -7.802 -16.364  1.00  0.00      PROA
ATOM   3601  N   LYS   233      -5.260  -8.993 -18.239  1.00  0.00      PROA
ATOM   3602  HN  LYS   233      -5.460  -9.120 -19.207  1.00  0.00      PROA
ATOM   3603  CA  LYS   233      -4.326  -9.978 -17.649  1.00  0.00      PROA
ATOM   3604  HA  LYS   233      -4.766 -10.364 -16.741  1.00  0.00      PROA
ATOM   3605  CB  LYS   233      -4.082 -11.113 -18.659  1.00  0.00      PROA
ATOM   3606  HB1 LYS   233      -3.602 -10.675 -19.559  1.00  0.00      PROA
ATOM   3607  HB2 LYS   233      -5.068 -11.535 -18.946  1.00  0.00      PROA
ATOM   3608  CG  LYS   233      -3.191 -12.274 -18.158  1.00  0.00      PROA
ATOM   3609  HG1 LYS   233      -2.203 -11.859 -17.867  1.00  0.00      PROA
ATOM   3610  HG2 LYS   233      -3.049 -12.993 -18.992  1.00  0.00      PROA
ATOM   3611  CD  LYS   233      -3.775 -13.033 -16.954  1.00  0.00      PROA
ATOM   3612  HD1 LYS   233      -4.792 -13.402 -17.206  1.00  0.00      PROA
ATOM   3613  HD2 LYS   233      -3.849 -12.347 -16.083  1.00  0.00      PROA
ATOM   3614  CE  LYS   233      -2.870 -14.225 -16.594  1.00  0.00      PROA
ATOM   3615  HE1 LYS   233      -1.869 -13.851 -16.291  1.00  0.00      PROA
ATOM   3616  HE2 LYS   233      -2.777 -14.898 -17.473  1.00  0.00      PROA
ATOM   3617  NZ  LYS   233      -3.404 -15.035 -15.467  1.00  0.00      PROA
ATOM   3618  HZ1 LYS   233      -4.339 -15.412 -15.723  1.00  0.00      PROA
ATOM   3619  HZ2 LYS   233      -3.492 -14.436 -14.621  1.00  0.00      PROA
ATOM   3620  HZ3 LYS   233      -2.755 -15.823 -15.268  1.00  0.00      PROA
ATOM   3621  C   LYS   233      -3.006  -9.339 -17.188  1.00  0.00      PROA
ATOM   3622  O   LYS   233      -2.414  -9.830 -16.241  1.00  0.00      PROA
ATOM   3623  N   SER   234      -2.538  -8.288 -17.860  1.00  0.00      PROA
ATOM   3624  HN  SER   234      -3.016  -7.939 -18.662  1.00  0.00      PROA
ATOM   3625  CA  SER   234      -1.313  -7.560 -17.502  1.00  0.00      PROA
ATOM   3626  HA  SER   234      -0.569  -8.284 -17.205  1.00  0.00      PROA
ATOM   3627  CB  SER   234      -0.807  -6.733 -18.693  1.00  0.00      PROA
ATOM   3628  HB1 SER   234       0.161  -6.256 -18.430  1.00  0.00      PROA
ATOM   3629  HB2 SER   234      -1.551  -5.946 -18.942  1.00  0.00      PROA
ATOM   3630  OG  SER   234      -0.614  -7.547 -19.831  1.00  0.00      PROA
ATOM   3631  HG1 SER   234      -1.492  -7.803 -20.125  1.00  0.00      PROA
ATOM   3632  C   SER   234      -1.493  -6.676 -16.261  1.00  0.00      PROA
ATOM   3633  O   SER   234      -0.658  -6.715 -15.371  1.00  0.00      PROA
ATOM   3634  N   LEU   235      -2.643  -6.012 -16.123  1.00  0.00      PROA
ATOM   3635  HN  LEU   235      -3.339  -6.052 -16.835  1.00  0.00      PROA
ATOM   3636  CA  LEU   235      -3.003  -5.183 -14.961  1.00  0.00      PROA
ATOM   3637  HA  LEU   235      -2.125  -4.652 -14.626  1.00  0.00      PROA
ATOM   3638  CB  LEU   235      -4.106  -4.202 -15.410  1.00  0.00      PROA
ATOM   3639  HB1 LEU   235      -4.661  -3.870 -14.507  1.00  0.00      PROA
ATOM   3640  HB2 LEU   235      -4.802  -4.749 -16.080  1.00  0.00      PROA
ATOM   3641  CG  LEU   235      -3.610  -2.944 -16.158  1.00  0.00      PROA
ATOM   3642  HG  LEU   235      -3.265  -2.183 -15.426  1.00  0.00      PROA
ATOM   3643  CD1 LEU   235      -4.764  -2.378 -16.989  1.00  0.00      PROA
ATOM   3644 HD11 LEU   235      -5.674  -2.274 -16.359  1.00  0.00      PROA
ATOM   3645 HD12 LEU   235      -4.994  -3.063 -17.833  1.00  0.00      PROA
ATOM   3646 HD13 LEU   235      -4.490  -1.376 -17.384  1.00  0.00      PROA
ATOM   3647  CD2 LEU   235      -2.414  -3.094 -17.112  1.00  0.00      PROA
ATOM   3648 HD21 LEU   235      -2.656  -3.821 -17.916  1.00  0.00      PROA
ATOM   3649 HD22 LEU   235      -1.529  -3.465 -16.553  1.00  0.00      PROA
ATOM   3650 HD23 LEU   235      -2.178  -2.114 -17.579  1.00  0.00      PROA
ATOM   3651  C   LEU   235      -3.433  -6.033 -13.746  1.00  0.00      PROA
ATOM   3652  O   LEU   235      -2.980  -5.775 -12.633  1.00  0.00      PROA
ATOM   3653  N   ALA   236      -4.042  -7.197 -13.986  1.00  0.00      PROA
ATOM   3654  HN  ALA   236      -4.351  -7.443 -14.901  1.00  0.00      PROA
ATOM   3655  CA  ALA   236      -4.305  -8.195 -12.944  1.00  0.00      PROA
ATOM   3656  HA  ALA   236      -4.802  -7.707 -12.119  1.00  0.00      PROA
ATOM   3657  CB  ALA   236      -5.187  -9.301 -13.532  1.00  0.00      PROA
ATOM   3658  HB1 ALA   236      -4.672  -9.786 -14.388  1.00  0.00      PROA
ATOM   3659  HB2 ALA   236      -6.145  -8.869 -13.893  1.00  0.00      PROA
ATOM   3660  HB3 ALA   236      -5.393 -10.072 -12.759  1.00  0.00      PROA
ATOM   3661  C   ALA   236      -3.018  -8.794 -12.336  1.00  0.00      PROA
ATOM   3662  O   ALA   236      -3.027  -9.170 -11.168  1.00  0.00      PROA
ATOM   3663  N   ILE   237      -1.905  -8.844 -13.084  1.00  0.00      PROA
ATOM   3664  HN  ILE   237      -1.915  -8.625 -14.056  1.00  0.00      PROA
ATOM   3665  CA  ILE   237      -0.596  -9.224 -12.524  1.00  0.00      PROA
ATOM   3666  HA  ILE   237      -0.740 -10.106 -11.917  1.00  0.00      PROA
ATOM   3667  CB  ILE   237       0.440  -9.509 -13.644  1.00  0.00      PROA
ATOM   3668  HB  ILE   237       0.366  -8.707 -14.409  1.00  0.00      PROA
ATOM   3669  CG2 ILE   237       1.891  -9.566 -13.128  1.00  0.00      PROA
ATOM   3670 HG21 ILE   237       1.995 -10.372 -12.370  1.00  0.00      PROA
ATOM   3671 HG22 ILE   237       2.162  -8.598 -12.656  1.00  0.00      PROA
ATOM   3672 HG23 ILE   237       2.583  -9.779 -13.970  1.00  0.00      PROA
ATOM   3673  CG1 ILE   237       0.098 -10.841 -14.348  1.00  0.00      PROA
ATOM   3674 HG11 ILE   237      -1.006 -10.915 -14.448  1.00  0.00      PROA
ATOM   3675 HG12 ILE   237       0.459 -11.679 -13.715  1.00  0.00      PROA
ATOM   3676  CD  ILE   237       0.726 -10.975 -15.742  1.00  0.00      PROA
ATOM   3677  HD1 ILE   237       1.833 -10.919 -15.669  1.00  0.00      PROA
ATOM   3678  HD2 ILE   237       0.372 -10.150 -16.397  1.00  0.00      PROA
ATOM   3679  HD3 ILE   237       0.448 -11.953 -16.189  1.00  0.00      PROA
ATOM   3680  C   ILE   237      -0.096  -8.170 -11.526  1.00  0.00      PROA
ATOM   3681  O   ILE   237       0.415  -8.562 -10.487  1.00  0.00      PROA
ATOM   3682  N   ILE   238      -0.362  -6.879 -11.743  1.00  0.00      PROA
ATOM   3683  HN  ILE   238      -0.844  -6.574 -12.561  1.00  0.00      PROA
ATOM   3684  CA  ILE   238       0.031  -5.815 -10.800  1.00  0.00      PROA
ATOM   3685  HA  ILE   238       1.039  -6.017 -10.471  1.00  0.00      PROA
ATOM   3686  CB  ILE   238      -0.045  -4.423 -11.475  1.00  0.00      PROA
ATOM   3687  HB  ILE   238      -1.048  -4.297 -11.936  1.00  0.00      PROA
ATOM   3688  CG2 ILE   238       0.189  -3.289 -10.458  1.00  0.00      PROA
ATOM   3689 HG21 ILE   238       1.192  -3.394  -9.994  1.00  0.00      PROA
ATOM   3690 HG22 ILE   238      -0.579  -3.335  -9.657  1.00  0.00      PROA
ATOM   3691 HG23 ILE   238       0.136  -2.305 -10.970  1.00  0.00      PROA
ATOM   3692  CG1 ILE   238       0.987  -4.384 -12.626  1.00  0.00      PROA
ATOM   3693 HG11 ILE   238       0.762  -5.219 -13.322  1.00  0.00      PROA
ATOM   3694 HG12 ILE   238       1.997  -4.538 -12.192  1.00  0.00      PROA
ATOM   3695  CD  ILE   238       1.006  -3.084 -13.430  1.00  0.00      PROA
ATOM   3696  HD1 ILE   238       1.420  -2.259 -12.812  1.00  0.00      PROA
ATOM   3697  HD2 ILE   238      -0.028  -2.814 -13.736  1.00  0.00      PROA
ATOM   3698  HD3 ILE   238       1.643  -3.206 -14.332  1.00  0.00      PROA
ATOM   3699  C   ILE   238      -0.774  -5.891  -9.496  1.00  0.00      PROA
ATOM   3700  O   ILE   238      -0.171  -5.886  -8.430  1.00  0.00      PROA
ATOM   3701  N   VAL   239      -2.075  -6.202  -9.551  1.00  0.00      PROA
ATOM   3702  HN  VAL   239      -2.567  -6.268 -10.416  1.00  0.00      PROA
ATOM   3703  CA  VAL   239      -2.869  -6.468  -8.331  1.00  0.00      PROA
ATOM   3704  HA  VAL   239      -2.628  -5.703  -7.608  1.00  0.00      PROA
ATOM   3705  CB  VAL   239      -4.385  -6.462  -8.620  1.00  0.00      PROA
ATOM   3706  HB  VAL   239      -4.610  -7.255  -9.364  1.00  0.00      PROA
ATOM   3707  CG1 VAL   239      -5.235  -6.709  -7.365  1.00  0.00      PROA
ATOM   3708 HG11 VAL   239      -5.039  -5.919  -6.609  1.00  0.00      PROA
ATOM   3709 HG12 VAL   239      -4.978  -7.695  -6.922  1.00  0.00      PROA
ATOM   3710 HG13 VAL   239      -6.314  -6.687  -7.629  1.00  0.00      PROA
ATOM   3711  CG2 VAL   239      -4.811  -5.106  -9.199  1.00  0.00      PROA
ATOM   3712 HG21 VAL   239      -4.267  -4.907 -10.147  1.00  0.00      PROA
ATOM   3713 HG22 VAL   239      -4.575  -4.295  -8.477  1.00  0.00      PROA
ATOM   3714 HG23 VAL   239      -5.902  -5.111  -9.411  1.00  0.00      PROA
ATOM   3715  C   VAL   239      -2.444  -7.768  -7.628  1.00  0.00      PROA
ATOM   3716  O   VAL   239      -2.398  -7.815  -6.400  1.00  0.00      PROA
ATOM   3717  N   GLY   240      -2.007  -8.787  -8.380  1.00  0.00      PROA
ATOM   3718  HN  GLY   240      -2.055  -8.756  -9.375  1.00  0.00      PROA
ATOM   3719  CA  GLY   240      -1.432 -10.013  -7.813  1.00  0.00      PROA
ATOM   3720  HA1 GLY   240      -1.333 -10.728  -8.616  1.00  0.00      PROA
ATOM   3721  HA2 GLY   240      -2.122 -10.382  -7.068  1.00  0.00      PROA
ATOM   3722  C   GLY   240      -0.059  -9.814  -7.158  1.00  0.00      PROA
ATOM   3723  O   GLY   240       0.191 -10.377  -6.098  1.00  0.00      PROA
ATOM   3724  N   LEU   241       0.783  -8.945  -7.718  1.00  0.00      PROA
ATOM   3725  HN  LEU   241       0.558  -8.505  -8.583  1.00  0.00      PROA
ATOM   3726  CA  LEU   241       2.080  -8.554  -7.149  1.00  0.00      PROA
ATOM   3727  HA  LEU   241       2.559  -9.437  -6.754  1.00  0.00      PROA
ATOM   3728  CB  LEU   241       2.943  -7.913  -8.251  1.00  0.00      PROA
ATOM   3729  HB1 LEU   241       3.515  -7.071  -7.808  1.00  0.00      PROA
ATOM   3730  HB2 LEU   241       2.270  -7.515  -9.040  1.00  0.00      PROA
ATOM   3731  CG  LEU   241       3.936  -8.894  -8.901  1.00  0.00      PROA
ATOM   3732  HG  LEU   241       4.741  -9.144  -8.178  1.00  0.00      PROA
ATOM   3733  CD1 LEU   241       4.546  -8.250 -10.146  1.00  0.00      PROA
ATOM   3734 HD11 LEU   241       5.082  -7.317  -9.869  1.00  0.00      PROA
ATOM   3735 HD12 LEU   241       3.744  -7.996 -10.872  1.00  0.00      PROA
ATOM   3736 HD13 LEU   241       5.269  -8.949 -10.617  1.00  0.00      PROA
ATOM   3737  CD2 LEU   241       3.330 -10.233  -9.346  1.00  0.00      PROA
ATOM   3738 HD21 LEU   241       2.528 -10.059 -10.096  1.00  0.00      PROA
ATOM   3739 HD22 LEU   241       2.889 -10.758  -8.472  1.00  0.00      PROA
ATOM   3740 HD23 LEU   241       4.115 -10.869  -9.807  1.00  0.00      PROA
ATOM   3741  C   LEU   241       1.925  -7.621  -5.943  1.00  0.00      PROA
ATOM   3742  O   LEU   241       2.556  -7.874  -4.926  1.00  0.00      PROA
ATOM   3743  N   PHE   242       0.890  -6.776  -5.922  1.00  0.00      PROA
ATOM   3744  HN  PHE   242       0.336  -6.606  -6.733  1.00  0.00      PROA
ATOM   3745  CA  PHE   242       0.493  -6.042  -4.716  1.00  0.00      PROA
ATOM   3746  HA  PHE   242       1.367  -5.552  -4.316  1.00  0.00      PROA
ATOM   3747  CB  PHE   242      -0.590  -5.010  -5.063  1.00  0.00      PROA
ATOM   3748  HB1 PHE   242      -1.558  -5.526  -5.242  1.00  0.00      PROA
ATOM   3749  HB2 PHE   242      -0.289  -4.439  -5.967  1.00  0.00      PROA
ATOM   3750  CG  PHE   242      -0.797  -4.018  -3.938  1.00  0.00      PROA
ATOM   3751  CD1 PHE   242      -0.180  -2.754  -4.002  1.00  0.00      PROA
ATOM   3752  HD1 PHE   242       0.368  -2.464  -4.886  1.00  0.00      PROA
ATOM   3753  CE1 PHE   242      -0.279  -1.871  -2.913  1.00  0.00      PROA
ATOM   3754  HE1 PHE   242       0.185  -0.897  -2.963  1.00  0.00      PROA
ATOM   3755  CZ  PHE   242      -0.982  -2.255  -1.760  1.00  0.00      PROA
ATOM   3756  HZ  PHE   242      -1.021  -1.592  -0.908  1.00  0.00      PROA
ATOM   3757  CD2 PHE   242      -1.551  -4.376  -2.802  1.00  0.00      PROA
ATOM   3758  HD2 PHE   242      -2.064  -5.326  -2.771  1.00  0.00      PROA
ATOM   3759  CE2 PHE   242      -1.635  -3.497  -1.710  1.00  0.00      PROA
ATOM   3760  HE2 PHE   242      -2.201  -3.776  -0.833  1.00  0.00      PROA
ATOM   3761  C   PHE   242       0.042  -6.981  -3.584  1.00  0.00      PROA
ATOM   3762  O   PHE   242       0.592  -6.910  -2.487  1.00  0.00      PROA
ATOM   3763  N   ALA   243      -0.803  -7.969  -3.905  1.00  0.00      PROA
ATOM   3764  HN  ALA   243      -1.172  -8.052  -4.827  1.00  0.00      PROA
ATOM   3765  CA  ALA   243      -1.255  -8.993  -2.961  1.00  0.00      PROA
ATOM   3766  HA  ALA   243      -1.661  -8.502  -2.089  1.00  0.00      PROA
ATOM   3767  CB  ALA   243      -2.322  -9.852  -3.650  1.00  0.00      PROA
ATOM   3768  HB1 ALA   243      -1.857 -10.477  -4.442  1.00  0.00      PROA
ATOM   3769  HB2 ALA   243      -3.089  -9.199  -4.119  1.00  0.00      PROA
ATOM   3770  HB3 ALA   243      -2.805 -10.523  -2.908  1.00  0.00      PROA
ATOM   3771  C   ALA   243      -0.106  -9.864  -2.417  1.00  0.00      PROA
ATOM   3772  O   ALA   243      -0.056 -10.123  -1.222  1.00  0.00      PROA
ATOM   3773  N   LEU   244       0.868 -10.213  -3.263  1.00  0.00      PROA
ATOM   3774  HN  LEU   244       0.819  -9.970  -4.228  1.00  0.00      PROA
ATOM   3775  CA  LEU   244       2.066 -10.962  -2.873  1.00  0.00      PROA
ATOM   3776  HA  LEU   244       1.772 -11.794  -2.250  1.00  0.00      PROA
ATOM   3777  CB  LEU   244       2.742 -11.451  -4.174  1.00  0.00      PROA
ATOM   3778  HB1 LEU   244       3.008 -10.548  -4.760  1.00  0.00      PROA
ATOM   3779  HB2 LEU   244       1.983 -12.036  -4.733  1.00  0.00      PROA
ATOM   3780  CG  LEU   244       4.012 -12.324  -4.087  1.00  0.00      PROA
ATOM   3781  HG  LEU   244       4.222 -12.746  -5.092  1.00  0.00      PROA
ATOM   3782  CD1 LEU   244       3.885 -13.474  -3.091  1.00  0.00      PROA
ATOM   3783 HD11 LEU   244       2.944 -14.037  -3.275  1.00  0.00      PROA
ATOM   3784 HD12 LEU   244       3.862 -13.075  -2.054  1.00  0.00      PROA
ATOM   3785 HD13 LEU   244       4.743 -14.170  -3.206  1.00  0.00      PROA
ATOM   3786  CD2 LEU   244       5.298 -11.538  -3.825  1.00  0.00      PROA
ATOM   3787 HD21 LEU   244       5.296 -11.138  -2.788  1.00  0.00      PROA
ATOM   3788 HD22 LEU   244       5.371 -10.685  -4.534  1.00  0.00      PROA
ATOM   3789 HD23 LEU   244       6.179 -12.203  -3.948  1.00  0.00      PROA
ATOM   3790  C   LEU   244       3.001 -10.141  -1.969  1.00  0.00      PROA
ATOM   3791  O   LEU   244       3.583 -10.693  -1.043  1.00  0.00      PROA
ATOM   3792  N   CYS   245       3.198  -8.854  -2.267  1.00  0.00      PROA
ATOM   3793  HN  CYS   245       2.652  -8.385  -2.957  1.00  0.00      PROA
ATOM   3794  CA  CYS   245       4.222  -8.043  -1.606  1.00  0.00      PROA
ATOM   3795  HA  CYS   245       5.052  -8.686  -1.356  1.00  0.00      PROA
ATOM   3796  CB  CYS   245       4.680  -6.913  -2.538  1.00  0.00      PROA
ATOM   3797  HB1 CYS   245       5.429  -6.291  -2.004  1.00  0.00      PROA
ATOM   3798  HB2 CYS   245       3.804  -6.275  -2.782  1.00  0.00      PROA
ATOM   3799  SG  CYS   245       5.411  -7.552  -4.077  1.00  0.00      PROA
ATOM   3800  C   CYS   245       3.783  -7.499  -0.237  1.00  0.00      PROA
ATOM   3801  O   CYS   245       4.538  -7.622   0.720  1.00  0.00      PROA
ATOM   3802  N   TRP   246       2.665  -6.764  -0.165  1.00  0.00      PROA
ATOM   3803  HN  TRP   246       2.021  -6.712  -0.924  1.00  0.00      PROA
ATOM   3804  CA  TRP   246       2.306  -5.983   1.035  1.00  0.00      PROA
ATOM   3805  HA  TRP   246       3.218  -5.676   1.523  1.00  0.00      PROA
ATOM   3806  CB  TRP   246       1.473  -4.758   0.633  1.00  0.00      PROA
ATOM   3807  HB1 TRP   246       1.215  -4.200   1.557  1.00  0.00      PROA
ATOM   3808  HB2 TRP   246       0.540  -5.120   0.152  1.00  0.00      PROA
ATOM   3809  CG  TRP   246       2.125  -3.791  -0.313  1.00  0.00      PROA
ATOM   3810  CD1 TRP   246       1.980  -3.811  -1.654  1.00  0.00      PROA
ATOM   3811  HD1 TRP   246       1.415  -4.548  -2.205  1.00  0.00      PROA
ATOM   3812  NE1 TRP   246       2.660  -2.751  -2.217  1.00  0.00      PROA
ATOM   3813  HE1 TRP   246       2.677  -2.558  -3.173  1.00  0.00      PROA
ATOM   3814  CE2 TRP   246       3.311  -2.000  -1.266  1.00  0.00      PROA
ATOM   3815  CD2 TRP   246       2.991  -2.642  -0.030  1.00  0.00      PROA
ATOM   3816  CE3 TRP   246       3.516  -2.051   1.138  1.00  0.00      PROA
ATOM   3817  HE3 TRP   246       3.309  -2.479   2.107  1.00  0.00      PROA
ATOM   3818  CZ3 TRP   246       4.318  -0.895   1.074  1.00  0.00      PROA
ATOM   3819  HZ3 TRP   246       4.703  -0.462   1.985  1.00  0.00      PROA
ATOM   3820  CZ2 TRP   246       4.113  -0.851  -1.346  1.00  0.00      PROA
ATOM   3821  HZ2 TRP   246       4.344  -0.388  -2.294  1.00  0.00      PROA
ATOM   3822  CH2 TRP   246       4.623  -0.297  -0.161  1.00  0.00      PROA
ATOM   3823  HH2 TRP   246       5.246   0.584  -0.198  1.00  0.00      PROA
ATOM   3824  C   TRP   246       1.574  -6.804   2.103  1.00  0.00      PROA
ATOM   3825  O   TRP   246       1.922  -6.745   3.281  1.00  0.00      PROA
ATOM   3826  N   LEU   247       0.649  -7.673   1.682  1.00  0.00      PROA
ATOM   3827  HN  LEU   247       0.519  -7.869   0.713  1.00  0.00      PROA
ATOM   3828  CA  LEU   247      -0.237  -8.398   2.598  1.00  0.00      PROA
ATOM   3829  HA  LEU   247      -0.607  -7.695   3.330  1.00  0.00      PROA
ATOM   3830  CB  LEU   247      -1.409  -9.039   1.835  1.00  0.00      PROA
ATOM   3831  HB1 LEU   247      -1.853  -9.826   2.480  1.00  0.00      PROA
ATOM   3832  HB2 LEU   247      -1.006  -9.512   0.915  1.00  0.00      PROA
ATOM   3833  CG  LEU   247      -2.531  -8.067   1.423  1.00  0.00      PROA
ATOM   3834  HG  LEU   247      -2.935  -7.555   2.323  1.00  0.00      PROA
ATOM   3835  CD1 LEU   247      -3.644  -8.861   0.735  1.00  0.00      PROA
ATOM   3836 HD11 LEU   247      -3.929  -9.737   1.357  1.00  0.00      PROA
ATOM   3837 HD12 LEU   247      -3.293  -9.227  -0.253  1.00  0.00      PROA
ATOM   3838 HD13 LEU   247      -4.540  -8.217   0.599  1.00  0.00      PROA
ATOM   3839  CD2 LEU   247      -2.080  -6.951   0.475  1.00  0.00      PROA
ATOM   3840 HD21 LEU   247      -1.515  -7.381  -0.379  1.00  0.00      PROA
ATOM   3841 HD22 LEU   247      -1.420  -6.240   1.015  1.00  0.00      PROA
ATOM   3842 HD23 LEU   247      -2.966  -6.411   0.078  1.00  0.00      PROA
ATOM   3843  C   LEU   247       0.443  -9.434   3.518  1.00  0.00      PROA
ATOM   3844  O   LEU   247      -0.127  -9.660   4.580  1.00  0.00      PROA
ATOM   3845  N   PRO   248       1.675  -9.938   3.287  1.00  0.00      PROA
ATOM   3846  CD  PRO   248       2.368 -10.060   2.013  1.00  0.00      PROA
ATOM   3847  HD1 PRO   248       2.906  -9.114   1.792  1.00  0.00      PROA
ATOM   3848  HD2 PRO   248       1.631 -10.273   1.209  1.00  0.00      PROA
ATOM   3849  CA  PRO   248       2.402 -10.688   4.314  1.00  0.00      PROA
ATOM   3850  HA  PRO   248       1.798 -11.511   4.660  1.00  0.00      PROA
ATOM   3851  CB  PRO   248       3.720 -11.111   3.658  1.00  0.00      PROA
ATOM   3852  HB1 PRO   248       4.073 -12.085   4.057  1.00  0.00      PROA
ATOM   3853  HB2 PRO   248       4.511 -10.349   3.817  1.00  0.00      PROA
ATOM   3854  CG  PRO   248       3.345 -11.220   2.183  1.00  0.00      PROA
ATOM   3855  HG1 PRO   248       4.234 -11.101   1.528  1.00  0.00      PROA
ATOM   3856  HG2 PRO   248       2.861 -12.194   1.958  1.00  0.00      PROA
ATOM   3857  C   PRO   248       2.646  -9.897   5.609  1.00  0.00      PROA
ATOM   3858  O   PRO   248       2.484 -10.461   6.688  1.00  0.00      PROA
ATOM   3859  N   LEU   249       2.824  -8.572   5.524  1.00  0.00      PROA
ATOM   3860  HN  LEU   249       2.876  -8.110   4.642  1.00  0.00      PROA
ATOM   3861  CA  LEU   249       2.954  -7.703   6.700  1.00  0.00      PROA
ATOM   3862  HA  LEU   249       3.615  -8.180   7.408  1.00  0.00      PROA
ATOM   3863  CB  LEU   249       3.525  -6.338   6.251  1.00  0.00      PROA
ATOM   3864  HB1 LEU   249       2.670  -5.665   6.031  1.00  0.00      PROA
ATOM   3865  HB2 LEU   249       4.106  -6.500   5.319  1.00  0.00      PROA
ATOM   3866  CG  LEU   249       4.441  -5.627   7.266  1.00  0.00      PROA
ATOM   3867  HG  LEU   249       4.591  -4.575   6.943  1.00  0.00      PROA
ATOM   3868  CD1 LEU   249       5.799  -6.311   7.380  1.00  0.00      PROA
ATOM   3869 HD11 LEU   249       6.312  -6.307   6.395  1.00  0.00      PROA
ATOM   3870 HD12 LEU   249       5.665  -7.364   7.707  1.00  0.00      PROA
ATOM   3871 HD13 LEU   249       6.434  -5.770   8.113  1.00  0.00      PROA
ATOM   3872  CD2 LEU   249       3.849  -5.527   8.666  1.00  0.00      PROA
ATOM   3873 HD21 LEU   249       3.815  -6.532   9.139  1.00  0.00      PROA
ATOM   3874 HD22 LEU   249       2.814  -5.126   8.611  1.00  0.00      PROA
ATOM   3875 HD23 LEU   249       4.476  -4.859   9.295  1.00  0.00      PROA
ATOM   3876  C   LEU   249       1.612  -7.542   7.441  1.00  0.00      PROA
ATOM   3877  O   LEU   249       1.508  -7.821   8.634  1.00  0.00      PROA
ATOM   3878  N   HSE   250       0.512  -7.416   6.679  1.00  0.00      PROA
ATOM   3879  HN  HSE   250       0.577  -7.262   5.697  1.00  0.00      PROA
ATOM   3880  CA  HSE   250      -0.863  -7.492   7.215  1.00  0.00      PROA
ATOM   3881  HA  HSE   250      -0.936  -6.790   8.032  1.00  0.00      PROA
ATOM   3882  CB  HSE   250      -1.917  -7.164   6.144  1.00  0.00      PROA
ATOM   3883  HB1 HSE   250      -2.931  -7.308   6.576  1.00  0.00      PROA
ATOM   3884  HB2 HSE   250      -1.787  -7.854   5.283  1.00  0.00      PROA
ATOM   3885  ND1 HSE   250      -1.326  -5.340   4.467  1.00  0.00      PROA
ATOM   3886  CG  HSE   250      -1.805  -5.756   5.649  1.00  0.00      PROA
ATOM   3887  CE1 HSE   250      -1.361  -4.031   4.460  1.00  0.00      PROA
ATOM   3888  HE1 HSE   250      -1.007  -3.373   3.667  1.00  0.00      PROA
ATOM   3889  NE2 HSE   250      -1.927  -3.593   5.634  1.00  0.00      PROA
ATOM   3890  HE2 HSE   250      -2.100  -2.637   5.870  1.00  0.00      PROA
ATOM   3891  CD2 HSE   250      -2.230  -4.645   6.455  1.00  0.00      PROA
ATOM   3892  HD2 HSE   250      -2.673  -4.585   7.441  1.00  0.00      PROA
ATOM   3893  C   HSE   250      -1.209  -8.813   7.897  1.00  0.00      PROA
ATOM   3894  O   HSE   250      -1.876  -8.866   8.909  1.00  0.00      PROA
ATOM   3895  N   ILE   251      -0.766  -9.932   7.298  1.00  0.00      PROA
ATOM   3896  HN  ILE   251      -0.255  -9.892   6.444  1.00  0.00      PROA
ATOM   3897  CA  ILE   251      -0.987 -11.285   7.831  1.00  0.00      PROA
ATOM   3898  HA  ILE   251      -2.013 -11.356   8.161  1.00  0.00      PROA
ATOM   3899  CB  ILE   251      -0.697 -12.333   6.732  1.00  0.00      PROA
ATOM   3900  HB  ILE   251       0.265 -12.080   6.239  1.00  0.00      PROA
ATOM   3901  CG2 ILE   251      -0.608 -13.764   7.296  1.00  0.00      PROA
ATOM   3902 HG21 ILE   251      -1.491 -13.978   7.935  1.00  0.00      PROA
ATOM   3903 HG22 ILE   251       0.310 -13.871   7.912  1.00  0.00      PROA
ATOM   3904 HG23 ILE   251      -0.588 -14.498   6.463  1.00  0.00      PROA
ATOM   3905  CG1 ILE   251      -1.797 -12.271   5.643  1.00  0.00      PROA
ATOM   3906 HG11 ILE   251      -2.057 -11.206   5.464  1.00  0.00      PROA
ATOM   3907 HG12 ILE   251      -2.697 -12.803   6.019  1.00  0.00      PROA
ATOM   3908  CD  ILE   251      -1.379 -12.903   4.308  1.00  0.00      PROA
ATOM   3909  HD1 ILE   251      -1.129 -13.975   4.455  1.00  0.00      PROA
ATOM   3910  HD2 ILE   251      -0.485 -12.381   3.906  1.00  0.00      PROA
ATOM   3911  HD3 ILE   251      -2.214 -12.831   3.578  1.00  0.00      PROA
ATOM   3912  C   ILE   251      -0.173 -11.522   9.112  1.00  0.00      PROA
ATOM   3913  O   ILE   251      -0.749 -12.008  10.082  1.00  0.00      PROA
ATOM   3914  N   ILE   252       1.034 -10.951   9.224  1.00  0.00      PROA
ATOM   3915  HN  ILE   252       1.490 -10.540   8.439  1.00  0.00      PROA
ATOM   3916  CA  ILE   252       1.776 -10.883  10.496  1.00  0.00      PROA
ATOM   3917  HA  ILE   252       1.800 -11.876  10.920  1.00  0.00      PROA
ATOM   3918  CB  ILE   252       3.216 -10.361  10.271  1.00  0.00      PROA
ATOM   3919  HB  ILE   252       3.181  -9.462   9.619  1.00  0.00      PROA
ATOM   3920  CG2 ILE   252       3.887  -9.992  11.606  1.00  0.00      PROA
ATOM   3921 HG21 ILE   252       3.778 -10.826  12.331  1.00  0.00      PROA
ATOM   3922 HG22 ILE   252       3.406  -9.086  12.033  1.00  0.00      PROA
ATOM   3923 HG23 ILE   252       4.969  -9.801  11.445  1.00  0.00      PROA
ATOM   3924  CG1 ILE   252       4.066 -11.415   9.522  1.00  0.00      PROA
ATOM   3925 HG11 ILE   252       3.445 -11.863   8.718  1.00  0.00      PROA
ATOM   3926 HG12 ILE   252       4.354 -12.212  10.240  1.00  0.00      PROA
ATOM   3927  CD  ILE   252       5.343 -10.841   8.891  1.00  0.00      PROA
ATOM   3928  HD1 ILE   252       5.992 -10.399   9.677  1.00  0.00      PROA
ATOM   3929  HD2 ILE   252       5.079 -10.046   8.161  1.00  0.00      PROA
ATOM   3930  HD3 ILE   252       5.907 -11.649   8.378  1.00  0.00      PROA
ATOM   3931  C   ILE   252       1.022 -10.039  11.534  1.00  0.00      PROA
ATOM   3932  O   ILE   252       0.839 -10.490  12.661  1.00  0.00      PROA
ATOM   3933  N   ASN   253       0.413  -8.921  11.131  1.00  0.00      PROA
ATOM   3934  HN  ASN   253       0.483  -8.596  10.191  1.00  0.00      PROA
ATOM   3935  CA  ASN   253      -0.399  -8.092  12.032  1.00  0.00      PROA
ATOM   3936  HA  ASN   253       0.153  -7.943  12.948  1.00  0.00      PROA
ATOM   3937  CB  ASN   253      -0.700  -6.738  11.351  1.00  0.00      PROA
ATOM   3938  HB1 ASN   253      -1.584  -6.278  11.842  1.00  0.00      PROA
ATOM   3939  HB2 ASN   253      -0.931  -6.919  10.280  1.00  0.00      PROA
ATOM   3940  CG  ASN   253       0.461  -5.755  11.433  1.00  0.00      PROA
ATOM   3941  OD1 ASN   253       0.343  -4.646  11.923  1.00  0.00      PROA
ATOM   3942  ND2 ASN   253       1.604  -6.067  10.879  1.00  0.00      PROA
ATOM   3943 HD21 ASN   253       2.413  -5.505  11.051  1.00  0.00      PROA
ATOM   3944 HD22 ASN   253       1.668  -6.868  10.283  1.00  0.00      PROA
ATOM   3945  C   ASN   253      -1.677  -8.820  12.510  1.00  0.00      PROA
ATOM   3946  O   ASN   253      -1.942  -8.854  13.706  1.00  0.00      PROA
ATOM   3947  N   CYS   254      -2.308  -9.631  11.654  1.00  0.00      PROA
ATOM   3948  HN  CYS   254      -2.053  -9.670  10.691  1.00  0.00      PROA
ATOM   3949  CA  CYS   254      -3.412 -10.519  12.051  1.00  0.00      PROA
ATOM   3950  HA  CYS   254      -4.121  -9.944  12.629  1.00  0.00      PROA
ATOM   3951  CB  CYS   254      -4.079 -11.093  10.793  1.00  0.00      PROA
ATOM   3952  HB1 CYS   254      -4.875 -11.805  11.099  1.00  0.00      PROA
ATOM   3953  HB2 CYS   254      -3.320 -11.651  10.205  1.00  0.00      PROA
ATOM   3954  SG  CYS   254      -4.794  -9.768   9.779  1.00  0.00      PROA
ATOM   3955  HG1 CYS   254      -3.627  -9.271   9.398  1.00  0.00      PROA
ATOM   3956  C   CYS   254      -2.969 -11.658  12.987  1.00  0.00      PROA
ATOM   3957  O   CYS   254      -3.707 -12.024  13.898  1.00  0.00      PROA
ATOM   3958  N   PHE   255      -1.787 -12.235  12.766  1.00  0.00      PROA
ATOM   3959  HN  PHE   255      -1.235 -11.985  11.976  1.00  0.00      PROA
ATOM   3960  CA  PHE   255      -1.199 -13.262  13.633  1.00  0.00      PROA
ATOM   3961  HA  PHE   255      -1.935 -14.033  13.808  1.00  0.00      PROA
ATOM   3962  CB  PHE   255       0.034 -13.829  12.914  1.00  0.00      PROA
ATOM   3963  HB1 PHE   255       0.668 -12.981  12.580  1.00  0.00      PROA
ATOM   3964  HB2 PHE   255      -0.310 -14.419  12.038  1.00  0.00      PROA
ATOM   3965  CG  PHE   255       0.933 -14.744  13.721  1.00  0.00      PROA
ATOM   3966  CD1 PHE   255       0.428 -15.938  14.272  1.00  0.00      PROA
ATOM   3967  HD1 PHE   255      -0.613 -16.196  14.139  1.00  0.00      PROA
ATOM   3968  CE1 PHE   255       1.278 -16.795  14.995  1.00  0.00      PROA
ATOM   3969  HE1 PHE   255       0.889 -17.710  15.417  1.00  0.00      PROA
ATOM   3970  CZ  PHE   255       2.633 -16.460  15.169  1.00  0.00      PROA
ATOM   3971  HZ  PHE   255       3.287 -17.122  15.716  1.00  0.00      PROA
ATOM   3972  CD2 PHE   255       2.286 -14.402  13.916  1.00  0.00      PROA
ATOM   3973  HD2 PHE   255       2.671 -13.476  13.515  1.00  0.00      PROA
ATOM   3974  CE2 PHE   255       3.135 -15.264  14.631  1.00  0.00      PROA
ATOM   3975  HE2 PHE   255       4.174 -15.006  14.767  1.00  0.00      PROA
ATOM   3976  C   PHE   255      -0.878 -12.722  15.039  1.00  0.00      PROA
ATOM   3977  O   PHE   255      -1.478 -13.207  15.993  1.00  0.00      PROA
ATOM   3978  N   THR   256      -0.378 -11.483  15.097  1.00  0.00      PROA
ATOM   3979  HN  THR   256      -0.160 -11.005  14.252  1.00  0.00      PROA
ATOM   3980  CA  THR   256      -0.092 -10.687  16.316  1.00  0.00      PROA
ATOM   3981  HA  THR   256       0.337 -11.347  17.055  1.00  0.00      PROA
ATOM   3982  CB  THR   256       0.886  -9.533  15.991  1.00  0.00      PROA
ATOM   3983  HB  THR   256       0.316  -8.675  15.573  1.00  0.00      PROA
ATOM   3984  OG1 THR   256       1.863  -9.920  15.049  1.00  0.00      PROA
ATOM   3985  HG1 THR   256       1.399 -10.023  14.214  1.00  0.00      PROA
ATOM   3986  CG2 THR   256       1.696  -9.051  17.198  1.00  0.00      PROA
ATOM   3987 HG21 THR   256       2.305  -9.885  17.607  1.00  0.00      PROA
ATOM   3988 HG22 THR   256       1.010  -8.689  17.994  1.00  0.00      PROA
ATOM   3989 HG23 THR   256       2.379  -8.230  16.892  1.00  0.00      PROA
ATOM   3990  C   THR   256      -1.359 -10.138  17.016  1.00  0.00      PROA
ATOM   3991  O   THR   256      -1.332  -9.088  17.656  1.00  0.00      PROA
ATOM   3992  N   PHE   257      -2.526 -10.728  16.750  1.00  0.00      PROA
ATOM   3993  HN  PHE   257      -2.561 -11.580  16.236  1.00  0.00      PROA
ATOM   3994  CA  PHE   257      -3.832 -10.210  17.167  1.00  0.00      PROA
ATOM   3995  HA  PHE   257      -3.730  -9.750  18.139  1.00  0.00      PROA
ATOM   3996  CB  PHE   257      -4.286  -9.189  16.123  1.00  0.00      PROA
ATOM   3997  HB1 PHE   257      -4.591  -9.723  15.197  1.00  0.00      PROA
ATOM   3998  HB2 PHE   257      -3.449  -8.492  15.904  1.00  0.00      PROA
ATOM   3999  CG  PHE   257      -5.463  -8.350  16.563  1.00  0.00      PROA
ATOM   4000  CD1 PHE   257      -5.271  -7.316  17.496  1.00  0.00      PROA
ATOM   4001  HD1 PHE   257      -4.285  -7.124  17.891  1.00  0.00      PROA
ATOM   4002  CE1 PHE   257      -6.359  -6.532  17.916  1.00  0.00      PROA
ATOM   4003  HE1 PHE   257      -6.211  -5.741  18.636  1.00  0.00      PROA
ATOM   4004  CZ  PHE   257      -7.642  -6.781  17.396  1.00  0.00      PROA
ATOM   4005  HZ  PHE   257      -8.480  -6.177  17.712  1.00  0.00      PROA
ATOM   4006  CD2 PHE   257      -6.747  -8.604  16.051  1.00  0.00      PROA
ATOM   4007  HD2 PHE   257      -6.898  -9.404  15.341  1.00  0.00      PROA
ATOM   4008  CE2 PHE   257      -7.834  -7.817  16.464  1.00  0.00      PROA
ATOM   4009  HE2 PHE   257      -8.820  -8.007  16.065  1.00  0.00      PROA
ATOM   4010  C   PHE   257      -4.899 -11.296  17.344  1.00  0.00      PROA
ATOM   4011  O   PHE   257      -5.655 -11.252  18.310  1.00  0.00      PROA
ATOM   4012  N   PHE   258      -4.855 -12.350  16.524  1.00  0.00      PROA
ATOM   4013  HN  PHE   258      -4.278 -12.344  15.712  1.00  0.00      PROA
ATOM   4014  CA  PHE   258      -5.627 -13.583  16.727  1.00  0.00      PROA
ATOM   4015  HA  PHE   258      -6.400 -13.385  17.455  1.00  0.00      PROA
ATOM   4016  CB  PHE   258      -6.243 -14.022  15.389  1.00  0.00      PROA
ATOM   4017  HB1 PHE   258      -6.888 -14.910  15.560  1.00  0.00      PROA
ATOM   4018  HB2 PHE   258      -5.427 -14.274  14.679  1.00  0.00      PROA
ATOM   4019  CG  PHE   258      -7.109 -12.964  14.717  1.00  0.00      PROA
ATOM   4020  CD1 PHE   258      -8.205 -12.402  15.402  1.00  0.00      PROA
ATOM   4021  HD1 PHE   258      -8.442 -12.735  16.402  1.00  0.00      PROA
ATOM   4022  CE1 PHE   258      -8.993 -11.410  14.790  1.00  0.00      PROA
ATOM   4023  HE1 PHE   258      -9.835 -10.987  15.319  1.00  0.00      PROA
ATOM   4024  CZ  PHE   258      -8.686 -10.969  13.491  1.00  0.00      PROA
ATOM   4025  HZ  PHE   258      -9.293 -10.209  13.020  1.00  0.00      PROA
ATOM   4026  CD2 PHE   258      -6.804 -12.514  13.418  1.00  0.00      PROA
ATOM   4027  HD2 PHE   258      -5.963 -12.935  12.888  1.00  0.00      PROA
ATOM   4028  CE2 PHE   258      -7.588 -11.519  12.806  1.00  0.00      PROA
ATOM   4029  HE2 PHE   258      -7.347 -11.178  11.810  1.00  0.00      PROA
ATOM   4030  C   PHE   258      -4.824 -14.706  17.414  1.00  0.00      PROA
ATOM   4031  O   PHE   258      -5.413 -15.709  17.805  1.00  0.00      PROA
ATOM   4032  N   CYS   259      -3.519 -14.506  17.628  1.00  0.00      PROA
ATOM   4033  HN  CYS   259      -3.017 -13.844  17.079  1.00  0.00      PROA
ATOM   4034  CA  CYS   259      -2.706 -15.192  18.637  1.00  0.00      PROA
ATOM   4035  HA  CYS   259      -3.295 -15.283  19.538  1.00  0.00      PROA
ATOM   4036  CB  CYS   259      -2.285 -16.580  18.129  1.00  0.00      PROA
ATOM   4037  HB1 CYS   259      -1.607 -16.444  17.260  1.00  0.00      PROA
ATOM   4038  HB2 CYS   259      -3.194 -17.118  17.785  1.00  0.00      PROA
ATOM   4039  SG  CYS   259      -1.444 -17.580  19.389  1.00  0.00      PROA
ATOM   4040  C   CYS   259      -1.486 -14.321  19.026  1.00  0.00      PROA
ATOM   4041  O   CYS   259      -0.371 -14.599  18.576  1.00  0.00      PROA
ATOM   4042  N   PRO   260      -1.676 -13.152  19.676  1.00  0.00      PROA
ATOM   4043  CD  PRO   260      -2.930 -12.678  20.248  1.00  0.00      PROA
ATOM   4044  HD1 PRO   260      -3.493 -13.537  20.671  1.00  0.00      PROA
ATOM   4045  HD2 PRO   260      -3.534 -12.182  19.459  1.00  0.00      PROA
ATOM   4046  CA  PRO   260      -0.556 -12.319  20.145  1.00  0.00      PROA
ATOM   4047  HA  PRO   260       0.087 -12.068  19.318  1.00  0.00      PROA
ATOM   4048  CB  PRO   260      -1.223 -11.113  20.816  1.00  0.00      PROA
ATOM   4049  HB1 PRO   260      -1.406 -10.297  20.085  1.00  0.00      PROA
ATOM   4050  HB2 PRO   260      -0.598 -10.719  21.645  1.00  0.00      PROA
ATOM   4051  CG  PRO   260      -2.538 -11.688  21.342  1.00  0.00      PROA
ATOM   4052  HG1 PRO   260      -2.394 -12.200  22.317  1.00  0.00      PROA
ATOM   4053  HG2 PRO   260      -3.306 -10.895  21.463  1.00  0.00      PROA
ATOM   4054  C   PRO   260       0.368 -13.058  21.135  1.00  0.00      PROA
ATOM   4055  O   PRO   260       1.522 -12.678  21.311  1.00  0.00      PROA
ATOM   4056  N   ASP   261      -0.138 -14.142  21.718  1.00  0.00      PROA
ATOM   4057  HN  ASP   261      -1.089 -14.369  21.540  1.00  0.00      PROA
ATOM   4058  CA  ASP   261       0.500 -15.103  22.621  1.00  0.00      PROA
ATOM   4059  HA  ASP   261       1.080 -14.557  23.350  1.00  0.00      PROA
ATOM   4060  CB  ASP   261      -0.606 -15.943  23.315  1.00  0.00      PROA
ATOM   4061  HB1 ASP   261      -0.342 -16.049  24.388  1.00  0.00      PROA
ATOM   4062  HB2 ASP   261      -0.629 -16.948  22.843  1.00  0.00      PROA
ATOM   4063  CG  ASP   261      -2.026 -15.352  23.235  1.00  0.00      PROA
ATOM   4064  OD1 ASP   261      -2.358 -14.561  24.143  1.00  0.00      PROA
ATOM   4065  OD2 ASP   261      -2.570 -15.366  22.102  1.00  0.00      PROA
ATOM   4066  C   ASP   261       1.486 -16.048  21.901  1.00  0.00      PROA
ATOM   4067  O   ASP   261       2.288 -16.730  22.542  1.00  0.00      PROA
ATOM   4068  N   CYS   262       1.340 -16.204  20.581  1.00  0.00      PROA
ATOM   4069  HN  CYS   262       0.635 -15.706  20.083  1.00  0.00      PROA
ATOM   4070  CA  CYS   262       2.165 -17.086  19.760  1.00  0.00      PROA
ATOM   4071  HA  CYS   262       2.302 -18.016  20.291  1.00  0.00      PROA
ATOM   4072  CB  CYS   262       1.464 -17.330  18.411  1.00  0.00      PROA
ATOM   4073  HB1 CYS   262       2.233 -17.693  17.699  1.00  0.00      PROA
ATOM   4074  HB2 CYS   262       1.087 -16.350  18.051  1.00  0.00      PROA
ATOM   4075  SG  CYS   262       0.081 -18.509  18.409  1.00  0.00      PROA
ATOM   4076  HG1 CYS   262      -0.572 -17.920  17.417  1.00  0.00      PROA
ATOM   4077  C   CYS   262       3.591 -16.534  19.556  1.00  0.00      PROA
ATOM   4078  O   CYS   262       3.869 -15.352  19.751  1.00  0.00      PROA
ATOM   4079  N   SER   263       4.450 -17.358  18.944  1.00  0.00      PROA
ATOM   4080  HN  SER   263       4.181 -18.297  18.750  1.00  0.00      PROA
ATOM   4081  CA  SER   263       5.814 -17.027  18.500  1.00  0.00      PROA
ATOM   4082  HA  SER   263       6.347 -16.599  19.336  1.00  0.00      PROA
ATOM   4083  CB  SER   263       6.522 -18.295  18.003  1.00  0.00      PROA
ATOM   4084  HB1 SER   263       7.593 -18.073  17.811  1.00  0.00      PROA
ATOM   4085  HB2 SER   263       6.043 -18.646  17.064  1.00  0.00      PROA
ATOM   4086  OG  SER   263       6.438 -19.327  18.968  1.00  0.00      PROA
ATOM   4087  HG1 SER   263       7.000 -19.054  19.697  1.00  0.00      PROA
ATOM   4088  C   SER   263       5.878 -15.932  17.419  1.00  0.00      PROA
ATOM   4089  O   SER   263       5.996 -16.216  16.227  1.00  0.00      PROA
ATOM   4090  N   HSE   264       5.691 -14.670  17.841  1.00  0.00      PROA
ATOM   4091  HN  HSE   264       5.541 -14.487  18.808  1.00  0.00      PROA
ATOM   4092  CA  HSE   264       5.681 -13.457  16.994  1.00  0.00      PROA
ATOM   4093  HA  HSE   264       4.799 -13.486  16.371  1.00  0.00      PROA
ATOM   4094  CB  HSE   264       5.672 -12.194  17.892  1.00  0.00      PROA
ATOM   4095  HB1 HSE   264       6.659 -12.111  18.393  1.00  0.00      PROA
ATOM   4096  HB2 HSE   264       4.880 -12.314  18.661  1.00  0.00      PROA
ATOM   4097  ND1 HSE   264       4.963 -10.747  15.901  1.00  0.00      PROA
ATOM   4098  CG  HSE   264       5.414 -10.907  17.156  1.00  0.00      PROA
ATOM   4099  CE1 HSE   264       4.819  -9.463  15.681  1.00  0.00      PROA
ATOM   4100  HE1 HSE   264       4.462  -8.995  14.764  1.00  0.00      PROA
ATOM   4101  NE2 HSE   264       5.193  -8.772  16.805  1.00  0.00      PROA
ATOM   4102  HE2 HSE   264       5.191  -7.777  16.898  1.00  0.00      PROA
ATOM   4103  CD2 HSE   264       5.576  -9.632  17.803  1.00  0.00      PROA
ATOM   4104  HD2 HSE   264       5.903  -9.356  18.796  1.00  0.00      PROA
ATOM   4105  C   HSE   264       6.809 -13.406  15.958  1.00  0.00      PROA
ATOM   4106  O   HSE   264       7.950 -13.781  16.171  1.00  0.00      PROA
ATOM   4107  N   ALA   265       6.457 -12.891  14.765  1.00  0.00      PROA
ATOM   4108  HN  ALA   265       5.509 -12.657  14.565  1.00  0.00      PROA
ATOM   4109  CA  ALA   265       7.399 -12.633  13.682  1.00  0.00      PROA
ATOM   4110  HA  ALA   265       7.761 -13.577  13.303  1.00  0.00      PROA
ATOM   4111  CB  ALA   265       6.653 -11.854  12.594  1.00  0.00      PROA
ATOM   4112  HB1 ALA   265       6.271 -10.895  13.005  1.00  0.00      PROA
ATOM   4113  HB2 ALA   265       5.790 -12.450  12.226  1.00  0.00      PROA
ATOM   4114  HB3 ALA   265       7.340 -11.630  11.750  1.00  0.00      PROA
ATOM   4115  C   ALA   265       8.638 -11.852  14.179  1.00  0.00      PROA
ATOM   4116  O   ALA   265       8.507 -10.682  14.547  1.00  0.00      PROA
ATOM   4117  N   PRO   266       9.863 -12.409  14.063  1.00  0.00      PROA
ATOM   4118  CD  PRO   266      10.166 -13.789  13.704  1.00  0.00      PROA
ATOM   4119  HD1 PRO   266      10.158 -13.895  12.598  1.00  0.00      PROA
ATOM   4120  HD2 PRO   266       9.407 -14.464  14.154  1.00  0.00      PROA
ATOM   4121  CA  PRO   266      11.063 -11.752  14.568  1.00  0.00      PROA
ATOM   4122  HA  PRO   266      10.950 -11.548  15.620  1.00  0.00      PROA
ATOM   4123  CB  PRO   266      12.221 -12.696  14.235  1.00  0.00      PROA
ATOM   4124  HB1 PRO   266      13.032 -12.620  14.989  1.00  0.00      PROA
ATOM   4125  HB2 PRO   266      12.642 -12.479  13.231  1.00  0.00      PROA
ATOM   4126  CG  PRO   266      11.556 -14.070  14.272  1.00  0.00      PROA
ATOM   4127  HG1 PRO   266      12.107 -14.802  13.644  1.00  0.00      PROA
ATOM   4128  HG2 PRO   266      11.495 -14.461  15.310  1.00  0.00      PROA
ATOM   4129  C   PRO   266      11.268 -10.356  13.975  1.00  0.00      PROA
ATOM   4130  O   PRO   266      11.083 -10.161  12.778  1.00  0.00      PROA
ATOM   4131  N   LEU   267      11.937  -9.479  14.724  1.00  0.00      PROA
ATOM   4132  HN  LEU   267      12.308  -9.738  15.611  1.00  0.00      PROA
ATOM   4133  CA  LEU   267      12.185  -8.085  14.328  1.00  0.00      PROA
ATOM   4134  HA  LEU   267      11.242  -7.599  14.124  1.00  0.00      PROA
ATOM   4135  CB  LEU   267      12.912  -7.430  15.524  1.00  0.00      PROA
ATOM   4136  HB1 LEU   267      13.872  -7.969  15.657  1.00  0.00      PROA
ATOM   4137  HB2 LEU   267      12.277  -7.591  16.419  1.00  0.00      PROA
ATOM   4138  CG  LEU   267      13.241  -5.926  15.467  1.00  0.00      PROA
ATOM   4139  HG  LEU   267      13.581  -5.593  16.471  1.00  0.00      PROA
ATOM   4140  CD1 LEU   267      12.036  -5.087  15.050  1.00  0.00      PROA
ATOM   4141 HD11 LEU   267      11.150  -5.358  15.664  1.00  0.00      PROA
ATOM   4142 HD12 LEU   267      11.796  -5.274  13.981  1.00  0.00      PROA
ATOM   4143 HD13 LEU   267      12.255  -4.008  15.201  1.00  0.00      PROA
ATOM   4144  CD2 LEU   267      14.451  -5.613  14.587  1.00  0.00      PROA
ATOM   4145 HD21 LEU   267      14.199  -5.782  13.518  1.00  0.00      PROA
ATOM   4146 HD22 LEU   267      15.299  -6.275  14.861  1.00  0.00      PROA
ATOM   4147 HD23 LEU   267      14.748  -4.551  14.717  1.00  0.00      PROA
ATOM   4148  C   LEU   267      12.934  -7.944  12.982  1.00  0.00      PROA
ATOM   4149  O   LEU   267      12.494  -7.214  12.095  1.00  0.00      PROA
ATOM   4150  N   TRP   268      13.904  -8.825  12.717  1.00  0.00      PROA
ATOM   4151  HN  TRP   268      14.202  -9.485  13.401  1.00  0.00      PROA
ATOM   4152  CA  TRP   268      14.604  -8.902  11.426  1.00  0.00      PROA
ATOM   4153  HA  TRP   268      14.835  -7.899  11.099  1.00  0.00      PROA
ATOM   4154  CB  TRP   268      15.887  -9.724  11.616  1.00  0.00      PROA
ATOM   4155  HB1 TRP   268      16.512  -9.217  12.381  1.00  0.00      PROA
ATOM   4156  HB2 TRP   268      16.433  -9.741  10.649  1.00  0.00      PROA
ATOM   4157  CG  TRP   268      15.693 -11.148  12.056  1.00  0.00      PROA
ATOM   4158  CD1 TRP   268      15.810 -11.603  13.325  1.00  0.00      PROA
ATOM   4159  HD1 TRP   268      16.079 -11.000  14.179  1.00  0.00      PROA
ATOM   4160  NE1 TRP   268      15.532 -12.955  13.362  1.00  0.00      PROA
ATOM   4161  HE1 TRP   268      15.557 -13.497  14.172  1.00  0.00      PROA
ATOM   4162  CE2 TRP   268      15.214 -13.444  12.114  1.00  0.00      PROA
ATOM   4163  CD2 TRP   268      15.333 -12.315  11.248  1.00  0.00      PROA
ATOM   4164  CE3 TRP   268      15.097 -12.538   9.872  1.00  0.00      PROA
ATOM   4165  HE3 TRP   268      15.187 -11.729   9.163  1.00  0.00      PROA
ATOM   4166  CZ3 TRP   268      14.740 -13.813   9.392  1.00  0.00      PROA
ATOM   4167  HZ3 TRP   268      14.564 -13.958   8.336  1.00  0.00      PROA
ATOM   4168  CZ2 TRP   268      14.850 -14.716  11.650  1.00  0.00      PROA
ATOM   4169  HZ2 TRP   268      14.750 -15.555  12.323  1.00  0.00      PROA
ATOM   4170  CH2 TRP   268      14.610 -14.899  10.277  1.00  0.00      PROA
ATOM   4171  HH2 TRP   268      14.326 -15.871   9.902  1.00  0.00      PROA
ATOM   4172  C   TRP   268      13.744  -9.477  10.283  1.00  0.00      PROA
ATOM   4173  O   TRP   268      13.945  -9.111   9.127  1.00  0.00      PROA
ATOM   4174  N   LEU   269      12.769 -10.338  10.590  1.00  0.00      PROA
ATOM   4175  HN  LEU   269      12.638 -10.638  11.531  1.00  0.00      PROA
ATOM   4176  CA  LEU   269      11.821 -10.917   9.632  1.00  0.00      PROA
ATOM   4177  HA  LEU   269      12.329 -11.064   8.691  1.00  0.00      PROA
ATOM   4178  CB  LEU   269      11.313 -12.261  10.199  1.00  0.00      PROA
ATOM   4179  HB1 LEU   269      10.703 -12.032  11.097  1.00  0.00      PROA
ATOM   4180  HB2 LEU   269      12.202 -12.848  10.505  1.00  0.00      PROA
ATOM   4181  CG  LEU   269      10.460 -13.162   9.281  1.00  0.00      PROA
ATOM   4182  HG  LEU   269      10.365 -14.163   9.753  1.00  0.00      PROA
ATOM   4183  CD1 LEU   269      11.058 -13.333   7.884  1.00  0.00      PROA
ATOM   4184 HD11 LEU   269      12.127 -13.623   7.960  1.00  0.00      PROA
ATOM   4185 HD12 LEU   269      10.988 -12.376   7.323  1.00  0.00      PROA
ATOM   4186 HD13 LEU   269      10.512 -14.129   7.334  1.00  0.00      PROA
ATOM   4187  CD2 LEU   269       9.004 -12.715   9.144  1.00  0.00      PROA
ATOM   4188 HD21 LEU   269       8.947 -11.773   8.557  1.00  0.00      PROA
ATOM   4189 HD22 LEU   269       8.568 -12.533  10.150  1.00  0.00      PROA
ATOM   4190 HD23 LEU   269       8.416 -13.497   8.617  1.00  0.00      PROA
ATOM   4191  C   LEU   269      10.690  -9.935   9.288  1.00  0.00      PROA
ATOM   4192  O   LEU   269      10.420  -9.737   8.106  1.00  0.00      PROA
ATOM   4193  N   MET   270      10.274  -9.103  10.249  1.00  0.00      PROA
ATOM   4194  HN  MET   270      10.498  -9.272  11.205  1.00  0.00      PROA
ATOM   4195  CA  MET   270       9.472  -7.897  10.005  1.00  0.00      PROA
ATOM   4196  HA  MET   270       8.582  -8.187   9.465  1.00  0.00      PROA
ATOM   4197  CB  MET   270       9.097  -7.232  11.342  1.00  0.00      PROA
ATOM   4198  HB1 MET   270       8.967  -6.141  11.177  1.00  0.00      PROA
ATOM   4199  HB2 MET   270       9.923  -7.391  12.067  1.00  0.00      PROA
ATOM   4200  CG  MET   270       7.805  -7.801  11.931  1.00  0.00      PROA
ATOM   4201  HG1 MET   270       7.735  -7.485  12.993  1.00  0.00      PROA
ATOM   4202  HG2 MET   270       7.864  -8.909  11.900  1.00  0.00      PROA
ATOM   4203  SD  MET   270       6.318  -7.253  11.041  1.00  0.00      PROA
ATOM   4204  CE  MET   270       5.294  -6.742  12.452  1.00  0.00      PROA
ATOM   4205  HE1 MET   270       5.784  -5.934  13.035  1.00  0.00      PROA
ATOM   4206  HE2 MET   270       5.123  -7.602  13.134  1.00  0.00      PROA
ATOM   4207  HE3 MET   270       4.313  -6.361  12.096  1.00  0.00      PROA
ATOM   4208  C   MET   270      10.201  -6.899   9.095  1.00  0.00      PROA
ATOM   4209  O   MET   270       9.667  -6.540   8.049  1.00  0.00      PROA
ATOM   4210  N   TYR   271      11.493  -6.639   9.324  1.00  0.00      PROA
ATOM   4211  HN  TYR   271      11.977  -7.025  10.105  1.00  0.00      PROA
ATOM   4212  CA  TYR   271      12.286  -5.768   8.441  1.00  0.00      PROA
ATOM   4213  HA  TYR   271      11.720  -4.866   8.259  1.00  0.00      PROA
ATOM   4214  CB  TYR   271      13.632  -5.434   9.106  1.00  0.00      PROA
ATOM   4215  HB1 TYR   271      14.269  -4.919   8.357  1.00  0.00      PROA
ATOM   4216  HB2 TYR   271      14.106  -6.387   9.423  1.00  0.00      PROA
ATOM   4217  CG  TYR   271      13.624  -4.536  10.341  1.00  0.00      PROA
ATOM   4218  CD1 TYR   271      12.428  -4.090  10.947  1.00  0.00      PROA
ATOM   4219  HD1 TYR   271      11.474  -4.366  10.520  1.00  0.00      PROA
ATOM   4220  CE1 TYR   271      12.471  -3.289  12.102  1.00  0.00      PROA
ATOM   4221  HE1 TYR   271      11.551  -2.958  12.562  1.00  0.00      PROA
ATOM   4222  CZ  TYR   271      13.708  -2.918  12.660  1.00  0.00      PROA
ATOM   4223  OH  TYR   271      13.728  -2.180  13.798  1.00  0.00      PROA
ATOM   4224  HH  TYR   271      14.520  -1.638  13.786  1.00  0.00      PROA
ATOM   4225  CD2 TYR   271      14.863  -4.128  10.882  1.00  0.00      PROA
ATOM   4226  HD2 TYR   271      15.782  -4.439  10.409  1.00  0.00      PROA
ATOM   4227  CE2 TYR   271      14.908  -3.318  12.035  1.00  0.00      PROA
ATOM   4228  HE2 TYR   271      15.859  -3.004  12.439  1.00  0.00      PROA
ATOM   4229  C   TYR   271      12.488  -6.370   7.034  1.00  0.00      PROA
ATOM   4230  O   TYR   271      12.311  -5.665   6.039  1.00  0.00      PROA
ATOM   4231  N   LEU   272      12.629  -7.696   6.919  1.00  0.00      PROA
ATOM   4232  HN  LEU   272      12.731  -8.273   7.725  1.00  0.00      PROA
ATOM   4233  CA  LEU   272      12.646  -8.413   5.635  1.00  0.00      PROA
ATOM   4234  HA  LEU   272      13.315  -7.901   4.960  1.00  0.00      PROA
ATOM   4235  CB  LEU   272      13.127  -9.855   5.902  1.00  0.00      PROA
ATOM   4236  HB1 LEU   272      12.377 -10.333   6.565  1.00  0.00      PROA
ATOM   4237  HB2 LEU   272      14.094  -9.783   6.440  1.00  0.00      PROA
ATOM   4238  CG  LEU   272      13.342 -10.800   4.701  1.00  0.00      PROA
ATOM   4239  HG  LEU   272      13.867 -11.713   5.054  1.00  0.00      PROA
ATOM   4240  CD1 LEU   272      14.166 -10.159   3.583  1.00  0.00      PROA
ATOM   4241 HD11 LEU   272      15.092  -9.711   4.001  1.00  0.00      PROA
ATOM   4242 HD12 LEU   272      13.575  -9.358   3.090  1.00  0.00      PROA
ATOM   4243 HD13 LEU   272      14.450 -10.929   2.834  1.00  0.00      PROA
ATOM   4244  CD2 LEU   272      12.053 -11.375   4.111  1.00  0.00      PROA
ATOM   4245 HD21 LEU   272      11.479 -10.576   3.594  1.00  0.00      PROA
ATOM   4246 HD22 LEU   272      11.421 -11.797   4.922  1.00  0.00      PROA
ATOM   4247 HD23 LEU   272      12.296 -12.170   3.374  1.00  0.00      PROA
ATOM   4248  C   LEU   272      11.290  -8.346   4.904  1.00  0.00      PROA
ATOM   4249  O   LEU   272      11.255  -8.088   3.701  1.00  0.00      PROA
ATOM   4250  N   ALA   273      10.172  -8.386   5.628  1.00  0.00      PROA
ATOM   4251  HN  ALA   273      10.201  -8.550   6.610  1.00  0.00      PROA
ATOM   4252  CA  ALA   273       8.833  -8.199   5.073  1.00  0.00      PROA
ATOM   4253  HA  ALA   273       8.773  -8.719   4.129  1.00  0.00      PROA
ATOM   4254  CB  ALA   273       7.822  -8.765   6.076  1.00  0.00      PROA
ATOM   4255  HB1 ALA   273       7.907  -8.231   7.047  1.00  0.00      PROA
ATOM   4256  HB2 ALA   273       8.022  -9.844   6.246  1.00  0.00      PROA
ATOM   4257  HB3 ALA   273       6.789  -8.632   5.688  1.00  0.00      PROA
ATOM   4258  C   ALA   273       8.532  -6.734   4.683  1.00  0.00      PROA
ATOM   4259  O   ALA   273       7.911  -6.503   3.643  1.00  0.00      PROA
ATOM   4260  N   ILE   274       9.143  -5.742   5.343  1.00  0.00      PROA
ATOM   4261  HN  ILE   274       9.661  -5.921   6.175  1.00  0.00      PROA
ATOM   4262  CA  ILE   274       9.110  -4.327   4.917  1.00  0.00      PROA
ATOM   4263  HA  ILE   274       8.117  -4.115   4.548  1.00  0.00      PROA
ATOM   4264  CB  ILE   274       9.456  -3.379   6.089  1.00  0.00      PROA
ATOM   4265  HB  ILE   274      10.475  -3.612   6.465  1.00  0.00      PROA
ATOM   4266  CG2 ILE   274       9.405  -1.914   5.618  1.00  0.00      PROA
ATOM   4267 HG21 ILE   274       8.451  -1.718   5.083  1.00  0.00      PROA
ATOM   4268 HG22 ILE   274      10.248  -1.710   4.925  1.00  0.00      PROA
ATOM   4269 HG23 ILE   274       9.467  -1.233   6.494  1.00  0.00      PROA
ATOM   4270  CG1 ILE   274       8.467  -3.538   7.267  1.00  0.00      PROA
ATOM   4271 HG11 ILE   274       8.279  -4.621   7.426  1.00  0.00      PROA
ATOM   4272 HG12 ILE   274       7.511  -3.043   6.994  1.00  0.00      PROA
ATOM   4273  CD  ILE   274       8.970  -2.933   8.584  1.00  0.00      PROA
ATOM   4274  HD1 ILE   274       9.151  -1.844   8.459  1.00  0.00      PROA
ATOM   4275  HD2 ILE   274       9.922  -3.419   8.884  1.00  0.00      PROA
ATOM   4276  HD3 ILE   274       8.209  -3.077   9.381  1.00  0.00      PROA
ATOM   4277  C   ILE   274       9.991  -4.093   3.667  1.00  0.00      PROA
ATOM   4278  O   ILE   274       9.569  -3.423   2.724  1.00  0.00      PROA
ATOM   4279  N   VAL   275      11.075  -4.860   3.509  1.00  0.00      PROA
ATOM   4280  HN  VAL   275      11.418  -5.415   4.262  1.00  0.00      PROA
ATOM   4281  CA  VAL   275      11.855  -4.970   2.257  1.00  0.00      PROA
ATOM   4282  HA  VAL   275      12.048  -3.974   1.887  1.00  0.00      PROA
ATOM   4283  CB  VAL   275      13.183  -5.713   2.548  1.00  0.00      PROA
ATOM   4284  HB  VAL   275      13.030  -6.340   3.451  1.00  0.00      PROA
ATOM   4285  CG1 VAL   275      13.716  -6.620   1.432  1.00  0.00      PROA
ATOM   4286 HG11 VAL   275      13.903  -6.025   0.513  1.00  0.00      PROA
ATOM   4287 HG12 VAL   275      12.970  -7.409   1.197  1.00  0.00      PROA
ATOM   4288 HG13 VAL   275      14.670  -7.091   1.751  1.00  0.00      PROA
ATOM   4289  CG2 VAL   275      14.265  -4.689   2.894  1.00  0.00      PROA
ATOM   4290 HG21 VAL   275      13.893  -3.989   3.672  1.00  0.00      PROA
ATOM   4291 HG22 VAL   275      14.534  -4.103   1.989  1.00  0.00      PROA
ATOM   4292 HG23 VAL   275      15.165  -5.208   3.285  1.00  0.00      PROA
ATOM   4293  C   VAL   275      11.045  -5.603   1.118  1.00  0.00      PROA
ATOM   4294  O   VAL   275      11.009  -5.060   0.011  1.00  0.00      PROA
ATOM   4295  N   LEU   276      10.323  -6.692   1.385  1.00  0.00      PROA
ATOM   4296  HN  LEU   276      10.274  -7.058   2.310  1.00  0.00      PROA
ATOM   4297  CA  LEU   276       9.551  -7.441   0.385  1.00  0.00      PROA
ATOM   4298  HA  LEU   276      10.148  -7.556  -0.507  1.00  0.00      PROA
ATOM   4299  CB  LEU   276       9.216  -8.812   1.015  1.00  0.00      PROA
ATOM   4300  HB1 LEU   276       8.439  -8.636   1.787  1.00  0.00      PROA
ATOM   4301  HB2 LEU   276      10.139  -9.181   1.506  1.00  0.00      PROA
ATOM   4302  CG  LEU   276       8.703  -9.943   0.103  1.00  0.00      PROA
ATOM   4303  HG  LEU   276       8.602 -10.871   0.704  1.00  0.00      PROA
ATOM   4304  CD1 LEU   276       9.640 -10.216  -1.075  1.00  0.00      PROA
ATOM   4305 HD11 LEU   276      10.683 -10.336  -0.713  1.00  0.00      PROA
ATOM   4306 HD12 LEU   276       9.608  -9.365  -1.789  1.00  0.00      PROA
ATOM   4307 HD13 LEU   276       9.334 -11.150  -1.593  1.00  0.00      PROA
ATOM   4308  CD2 LEU   276       7.295  -9.718  -0.438  1.00  0.00      PROA
ATOM   4309 HD21 LEU   276       7.298  -8.891  -1.180  1.00  0.00      PROA
ATOM   4310 HD22 LEU   276       6.609  -9.446   0.393  1.00  0.00      PROA
ATOM   4311 HD23 LEU   276       6.929 -10.641  -0.938  1.00  0.00      PROA
ATOM   4312  C   LEU   276       8.307  -6.666  -0.093  1.00  0.00      PROA
ATOM   4313  O   LEU   276       8.079  -6.536  -1.297  1.00  0.00      PROA
ATOM   4314  N   SER   277       7.640  -5.973   0.828  1.00  0.00      PROA
ATOM   4315  HN  SER   277       7.909  -6.013   1.786  1.00  0.00      PROA
ATOM   4316  CA  SER   277       6.484  -5.110   0.553  1.00  0.00      PROA
ATOM   4317  HA  SER   277       5.844  -5.616  -0.154  1.00  0.00      PROA
ATOM   4318  CB  SER   277       5.730  -4.827   1.850  1.00  0.00      PROA
ATOM   4319  HB1 SER   277       5.330  -5.777   2.265  1.00  0.00      PROA
ATOM   4320  HB2 SER   277       4.889  -4.129   1.648  1.00  0.00      PROA
ATOM   4321  OG  SER   277       6.580  -4.244   2.800  1.00  0.00      PROA
ATOM   4322  HG1 SER   277       7.083  -4.966   3.184  1.00  0.00      PROA
ATOM   4323  C   SER   277       6.842  -3.811  -0.176  1.00  0.00      PROA
ATOM   4324  O   SER   277       6.391  -3.619  -1.305  1.00  0.00      PROA
ATOM   4325  N   HSD   278       7.962  -3.172   0.202  1.00  0.00      PROA
ATOM   4326  HN  HSD   278       8.486  -3.467   0.996  1.00  0.00      PROA
ATOM   4327  CA  HSD   278       8.503  -1.993  -0.518  1.00  0.00      PROA
ATOM   4328  HA  HSD   278       7.676  -1.334  -0.739  1.00  0.00      PROA
ATOM   4329  CB  HSD   278       9.564  -1.249   0.323  1.00  0.00      PROA
ATOM   4330  HB1 HSD   278      10.069  -0.502  -0.326  1.00  0.00      PROA
ATOM   4331  HB2 HSD   278      10.312  -1.987   0.682  1.00  0.00      PROA
ATOM   4332  ND1 HSD   278       9.538   0.499   2.257  1.00  0.00      PROA
ATOM   4333  HD1 HSD   278      10.443   0.892   2.098  1.00  0.00      PROA
ATOM   4334  CG  HSD   278       9.005  -0.524   1.526  1.00  0.00      PROA
ATOM   4335  CE1 HSD   278       8.651   0.895   3.225  1.00  0.00      PROA
ATOM   4336  HE1 HSD   278       8.835   1.701   3.935  1.00  0.00      PROA
ATOM   4337  NE2 HSD   278       7.578   0.153   3.143  1.00  0.00      PROA
ATOM   4338  CD2 HSD   278       7.723  -0.754   2.157  1.00  0.00      PROA
ATOM   4339  HD2 HSD   278       6.951  -1.486   1.954  1.00  0.00      PROA
ATOM   4340  C   HSD   278       9.030  -2.313  -1.921  1.00  0.00      PROA
ATOM   4341  O   HSD   278       8.875  -1.572  -2.880  1.00  0.00      PROA
ATOM   4342  N   THR   279       9.540  -3.550  -2.096  1.00  0.00      PROA
ATOM   4343  HN  THR   279       9.680  -4.162  -1.323  1.00  0.00      PROA
ATOM   4344  CA  THR   279       9.929  -4.102  -3.411  1.00  0.00      PROA
ATOM   4345  HA  THR   279      10.588  -3.393  -3.889  1.00  0.00      PROA
ATOM   4346  CB  THR   279      10.636  -5.461  -3.244  1.00  0.00      PROA
ATOM   4347  HB  THR   279       9.987  -6.159  -2.672  1.00  0.00      PROA
ATOM   4348  OG1 THR   279      11.837  -5.273  -2.544  1.00  0.00      PROA
ATOM   4349  HG1 THR   279      11.586  -5.053  -1.644  1.00  0.00      PROA
ATOM   4350  CG2 THR   279      11.041  -6.143  -4.552  1.00  0.00      PROA
ATOM   4351 HG21 THR   279      11.592  -5.429  -5.200  1.00  0.00      PROA
ATOM   4352 HG22 THR   279      10.135  -6.488  -5.095  1.00  0.00      PROA
ATOM   4353 HG23 THR   279      11.701  -7.010  -4.338  1.00  0.00      PROA
ATOM   4354  C   THR   279       8.767  -4.205  -4.416  1.00  0.00      PROA
ATOM   4355  O   THR   279       9.015  -4.152  -5.627  1.00  0.00      PROA
ATOM   4356  N   ASN   280       7.506  -4.051  -3.983  1.00  0.00      PROA
ATOM   4357  HN  ASN   280       7.288  -4.047  -3.011  1.00  0.00      PROA
ATOM   4358  CA  ASN   280       6.362  -3.878  -4.884  1.00  0.00      PROA
ATOM   4359  HA  ASN   280       6.278  -4.763  -5.497  1.00  0.00      PROA
ATOM   4360  CB  ASN   280       5.081  -3.666  -4.073  1.00  0.00      PROA
ATOM   4361  HB1 ASN   280       5.104  -2.658  -3.606  1.00  0.00      PROA
ATOM   4362  HB2 ASN   280       5.019  -4.436  -3.275  1.00  0.00      PROA
ATOM   4363  CG  ASN   280       3.851  -3.771  -4.949  1.00  0.00      PROA
ATOM   4364  OD1 ASN   280       3.127  -2.816  -5.182  1.00  0.00      PROA
ATOM   4365  ND2 ASN   280       3.635  -4.904  -5.571  1.00  0.00      PROA
ATOM   4366 HD21 ASN   280       2.922  -4.963  -6.270  1.00  0.00      PROA
ATOM   4367 HD22 ASN   280       4.182  -5.710  -5.347  1.00  0.00      PROA
ATOM   4368  C   ASN   280       6.541  -2.701  -5.857  1.00  0.00      PROA
ATOM   4369  O   ASN   280       6.417  -2.873  -7.073  1.00  0.00      PROA
ATOM   4370  N   SER   281       7.042  -1.571  -5.355  1.00  0.00      PROA
ATOM   4371  HN  SER   281       7.279  -1.498  -4.390  1.00  0.00      PROA
ATOM   4372  CA  SER   281       7.286  -0.363  -6.147  1.00  0.00      PROA
ATOM   4373  HA  SER   281       6.443  -0.212  -6.805  1.00  0.00      PROA
ATOM   4374  CB  SER   281       7.460   0.835  -5.210  1.00  0.00      PROA
ATOM   4375  HB1 SER   281       7.695   1.748  -5.798  1.00  0.00      PROA
ATOM   4376  HB2 SER   281       8.281   0.638  -4.488  1.00  0.00      PROA
ATOM   4377  OG  SER   281       6.255   1.040  -4.497  1.00  0.00      PROA
ATOM   4378  HG1 SER   281       5.580   1.208  -5.159  1.00  0.00      PROA
ATOM   4379  C   SER   281       8.461  -0.479  -7.126  1.00  0.00      PROA
ATOM   4380  O   SER   281       8.487   0.268  -8.105  1.00  0.00      PROA
ATOM   4381  N   VAL   282       9.269  -1.542  -7.025  1.00  0.00      PROA
ATOM   4382  HN  VAL   282       9.210  -2.144  -6.234  1.00  0.00      PROA
ATOM   4383  CA  VAL   282      10.290  -1.937  -8.012  1.00  0.00      PROA
ATOM   4384  HA  VAL   282      10.551  -1.064  -8.592  1.00  0.00      PROA
ATOM   4385  CB  VAL   282      11.536  -2.502  -7.298  1.00  0.00      PROA
ATOM   4386  HB  VAL   282      11.227  -3.352  -6.654  1.00  0.00      PROA
ATOM   4387  CG1 VAL   282      12.600  -2.989  -8.290  1.00  0.00      PROA
ATOM   4388 HG11 VAL   282      12.800  -2.204  -9.051  1.00  0.00      PROA
ATOM   4389 HG12 VAL   282      12.242  -3.903  -8.810  1.00  0.00      PROA
ATOM   4390 HG13 VAL   282      13.545  -3.211  -7.751  1.00  0.00      PROA
ATOM   4391  CG2 VAL   282      12.167  -1.436  -6.398  1.00  0.00      PROA
ATOM   4392 HG21 VAL   282      11.436  -1.104  -5.629  1.00  0.00      PROA
ATOM   4393 HG22 VAL   282      12.465  -0.556  -7.007  1.00  0.00      PROA
ATOM   4394 HG23 VAL   282      13.058  -1.855  -5.884  1.00  0.00      PROA
ATOM   4395  C   VAL   282       9.751  -2.935  -9.045  1.00  0.00      PROA
ATOM   4396  O   VAL   282       9.965  -2.753 -10.245  1.00  0.00      PROA
ATOM   4397  N   VAL   283       8.936  -3.922  -8.650  1.00  0.00      PROA
ATOM   4398  HN  VAL   283       8.687  -4.056  -7.694  1.00  0.00      PROA
ATOM   4399  CA  VAL   283       8.354  -4.877  -9.619  1.00  0.00      PROA
ATOM   4400  HA  VAL   283       9.097  -5.054 -10.382  1.00  0.00      PROA
ATOM   4401  CB  VAL   283       7.937  -6.215  -8.981  1.00  0.00      PROA
ATOM   4402  HB  VAL   283       7.454  -6.854  -9.751  1.00  0.00      PROA
ATOM   4403  CG1 VAL   283       9.156  -6.946  -8.407  1.00  0.00      PROA
ATOM   4404 HG11 VAL   283       9.644  -6.321  -7.629  1.00  0.00      PROA
ATOM   4405 HG12 VAL   283       9.892  -7.146  -9.215  1.00  0.00      PROA
ATOM   4406 HG13 VAL   283       8.838  -7.905  -7.944  1.00  0.00      PROA
ATOM   4407  CG2 VAL   283       6.879  -6.084  -7.887  1.00  0.00      PROA
ATOM   4408 HG21 VAL   283       6.028  -5.468  -8.250  1.00  0.00      PROA
ATOM   4409 HG22 VAL   283       7.318  -5.591  -6.993  1.00  0.00      PROA
ATOM   4410 HG23 VAL   283       6.495  -7.089  -7.609  1.00  0.00      PROA
ATOM   4411  C   VAL   283       7.211  -4.284 -10.454  1.00  0.00      PROA
ATOM   4412  O   VAL   283       7.113  -4.611 -11.640  1.00  0.00      PROA
ATOM   4413  N   ASN   284       6.511  -3.260  -9.954  1.00  0.00      PROA
ATOM   4414  HN  ASN   284       6.684  -2.931  -9.030  1.00  0.00      PROA
ATOM   4415  CA  ASN   284       5.455  -2.534 -10.673  1.00  0.00      PROA
ATOM   4416  HA  ASN   284       4.722  -3.250 -11.016  1.00  0.00      PROA
ATOM   4417  CB  ASN   284       4.805  -1.503  -9.724  1.00  0.00      PROA
ATOM   4418  HB1 ASN   284       4.164  -0.822 -10.324  1.00  0.00      PROA
ATOM   4419  HB2 ASN   284       5.609  -0.912  -9.237  1.00  0.00      PROA
ATOM   4420  CG  ASN   284       3.945  -2.125  -8.633  1.00  0.00      PROA
ATOM   4421  OD1 ASN   284       3.453  -3.236  -8.769  1.00  0.00      PROA
ATOM   4422  ND2 ASN   284       3.616  -1.367  -7.613  1.00  0.00      PROA
ATOM   4423 HD21 ASN   284       3.052  -1.738  -6.875  1.00  0.00      PROA
ATOM   4424 HD22 ASN   284       3.929  -0.418  -7.574  1.00  0.00      PROA
ATOM   4425  C   ASN   284       5.915  -1.904 -12.014  1.00  0.00      PROA
ATOM   4426  O   ASN   284       5.382  -2.304 -13.059  1.00  0.00      PROA
ATOM   4427  N   PRO   285       6.976  -1.067 -12.079  1.00  0.00      PROA
ATOM   4428  CD  PRO   285       7.741  -0.494 -10.980  1.00  0.00      PROA
ATOM   4429  HD1 PRO   285       7.962  -1.283 -10.231  1.00  0.00      PROA
ATOM   4430  HD2 PRO   285       7.156   0.323 -10.507  1.00  0.00      PROA
ATOM   4431  CA  PRO   285       7.501  -0.554 -13.348  1.00  0.00      PROA
ATOM   4432  HA  PRO   285       6.689  -0.183 -13.953  1.00  0.00      PROA
ATOM   4433  CB  PRO   285       8.538   0.512 -12.971  1.00  0.00      PROA
ATOM   4434  HB1 PRO   285       8.074   1.520 -12.908  1.00  0.00      PROA
ATOM   4435  HB2 PRO   285       9.368   0.544 -13.708  1.00  0.00      PROA
ATOM   4436  CG  PRO   285       9.028   0.044 -11.607  1.00  0.00      PROA
ATOM   4437  HG1 PRO   285       9.797  -0.751 -11.702  1.00  0.00      PROA
ATOM   4438  HG2 PRO   285       9.448   0.884 -11.015  1.00  0.00      PROA
ATOM   4439  C   PRO   285       8.106  -1.656 -14.230  1.00  0.00      PROA
ATOM   4440  O   PRO   285       7.883  -1.643 -15.443  1.00  0.00      PROA
ATOM   4441  N   PHE   286       8.643  -2.738 -13.650  1.00  0.00      PROA
ATOM   4442  HN  PHE   286       8.759  -2.802 -12.662  1.00  0.00      PROA
ATOM   4443  CA  PHE   286       9.095  -3.899 -14.423  1.00  0.00      PROA
ATOM   4444  HA  PHE   286       9.556  -3.537 -15.330  1.00  0.00      PROA
ATOM   4445  CB  PHE   286      10.097  -4.739 -13.615  1.00  0.00      PROA
ATOM   4446  HB1 PHE   286      10.270  -5.698 -14.148  1.00  0.00      PROA
ATOM   4447  HB2 PHE   286       9.670  -4.933 -12.608  1.00  0.00      PROA
ATOM   4448  CG  PHE   286      11.465  -4.107 -13.396  1.00  0.00      PROA
ATOM   4449  CD1 PHE   286      12.162  -3.491 -14.460  1.00  0.00      PROA
ATOM   4450  HD1 PHE   286      11.721  -3.464 -15.446  1.00  0.00      PROA
ATOM   4451  CE1 PHE   286      13.426  -2.913 -14.244  1.00  0.00      PROA
ATOM   4452  HE1 PHE   286      13.952  -2.444 -15.062  1.00  0.00      PROA
ATOM   4453  CZ  PHE   286      14.004  -2.946 -12.965  1.00  0.00      PROA
ATOM   4454  HZ  PHE   286      14.975  -2.504 -12.798  1.00  0.00      PROA
ATOM   4455  CD2 PHE   286      12.051  -4.128 -12.116  1.00  0.00      PROA
ATOM   4456  HD2 PHE   286      11.524  -4.587 -11.292  1.00  0.00      PROA
ATOM   4457  CE2 PHE   286      13.317  -3.555 -11.903  1.00  0.00      PROA
ATOM   4458  HE2 PHE   286      13.762  -3.583 -10.919  1.00  0.00      PROA
ATOM   4459  C   PHE   286       7.962  -4.769 -15.000  1.00  0.00      PROA
ATOM   4460  O   PHE   286       8.182  -5.416 -16.035  1.00  0.00      PROA
ATOM   4461  N   ILE   287       6.717  -4.688 -14.513  1.00  0.00      PROA
ATOM   4462  HN  ILE   287       6.512  -4.242 -13.645  1.00  0.00      PROA
ATOM   4463  CA  ILE   287       5.569  -5.258 -15.239  1.00  0.00      PROA
ATOM   4464  HA  ILE   287       5.872  -6.224 -15.613  1.00  0.00      PROA
ATOM   4465  CB  ILE   287       4.305  -5.413 -14.362  1.00  0.00      PROA
ATOM   4466  HB  ILE   287       4.082  -4.447 -13.861  1.00  0.00      PROA
ATOM   4467  CG2 ILE   287       3.099  -5.831 -15.232  1.00  0.00      PROA
ATOM   4468 HG21 ILE   287       3.371  -6.699 -15.870  1.00  0.00      PROA
ATOM   4469 HG22 ILE   287       2.797  -4.988 -15.890  1.00  0.00      PROA
ATOM   4470 HG23 ILE   287       2.246  -6.122 -14.582  1.00  0.00      PROA
ATOM   4471  CG1 ILE   287       4.496  -6.441 -13.225  1.00  0.00      PROA
ATOM   4472 HG11 ILE   287       3.532  -6.542 -12.684  1.00  0.00      PROA
ATOM   4473 HG12 ILE   287       5.262  -6.046 -12.526  1.00  0.00      PROA
ATOM   4474  CD  ILE   287       4.939  -7.841 -13.681  1.00  0.00      PROA
ATOM   4475  HD1 ILE   287       5.987  -7.809 -14.048  1.00  0.00      PROA
ATOM   4476  HD2 ILE   287       4.284  -8.194 -14.506  1.00  0.00      PROA
ATOM   4477  HD3 ILE   287       4.883  -8.552 -12.829  1.00  0.00      PROA
ATOM   4478  C   ILE   287       5.288  -4.470 -16.520  1.00  0.00      PROA
ATOM   4479  O   ILE   287       5.309  -5.064 -17.604  1.00  0.00      PROA
ATOM   4480  N   TYR   288       5.246  -3.139 -16.439  1.00  0.00      PROA
ATOM   4481  HN  TYR   288       5.336  -2.667 -15.566  1.00  0.00      PROA
ATOM   4482  CA  TYR   288       5.067  -2.274 -17.608  1.00  0.00      PROA
ATOM   4483  HA  TYR   288       4.208  -2.623 -18.162  1.00  0.00      PROA
ATOM   4484  CB  TYR   288       4.858  -0.826 -17.141  1.00  0.00      PROA
ATOM   4485  HB1 TYR   288       4.829  -0.157 -18.027  1.00  0.00      PROA
ATOM   4486  HB2 TYR   288       5.693  -0.535 -16.469  1.00  0.00      PROA
ATOM   4487  CG  TYR   288       3.566  -0.608 -16.372  1.00  0.00      PROA
ATOM   4488  CD1 TYR   288       2.326  -0.750 -17.028  1.00  0.00      PROA
ATOM   4489  HD1 TYR   288       2.298  -1.004 -18.077  1.00  0.00      PROA
ATOM   4490  CE1 TYR   288       1.123  -0.561 -16.319  1.00  0.00      PROA
ATOM   4491  HE1 TYR   288       0.175  -0.670 -16.825  1.00  0.00      PROA
ATOM   4492  CZ  TYR   288       1.157  -0.229 -14.948  1.00  0.00      PROA
ATOM   4493  OH  TYR   288      -0.009  -0.077 -14.268  1.00  0.00      PROA
ATOM   4494  HH  TYR   288       0.199  -0.012 -13.333  1.00  0.00      PROA
ATOM   4495  CD2 TYR   288       3.597  -0.274 -15.004  1.00  0.00      PROA
ATOM   4496  HD2 TYR   288       4.545  -0.165 -14.499  1.00  0.00      PROA
ATOM   4497  CE2 TYR   288       2.398  -0.081 -14.292  1.00  0.00      PROA
ATOM   4498  HE2 TYR   288       2.427   0.180 -13.244  1.00  0.00      PROA
ATOM   4499  C   TYR   288       6.225  -2.390 -18.614  1.00  0.00      PROA
ATOM   4500  O   TYR   288       5.974  -2.691 -19.784  1.00  0.00      PROA
ATOM   4501  N   ALA   289       7.472  -2.445 -18.134  1.00  0.00      PROA
ATOM   4502  HN  ALA   289       7.647  -2.385 -17.155  1.00  0.00      PROA
ATOM   4503  CA  ALA   289       8.664  -2.594 -18.967  1.00  0.00      PROA
ATOM   4504  HA  ALA   289       8.642  -1.835 -19.735  1.00  0.00      PROA
ATOM   4505  CB  ALA   289       9.914  -2.439 -18.084  1.00  0.00      PROA
ATOM   4506  HB1 ALA   289      10.015  -3.315 -17.408  1.00  0.00      PROA
ATOM   4507  HB2 ALA   289       9.827  -1.521 -17.464  1.00  0.00      PROA
ATOM   4508  HB3 ALA   289      10.821  -2.376 -18.721  1.00  0.00      PROA
ATOM   4509  C   ALA   289       8.701  -3.925 -19.728  1.00  0.00      PROA
ATOM   4510  O   ALA   289       8.793  -3.953 -20.959  1.00  0.00      PROA
ATOM   4511  N   TYR   290       8.667  -5.051 -19.014  1.00  0.00      PROA
ATOM   4512  HN  TYR   290       8.514  -5.061 -18.029  1.00  0.00      PROA
ATOM   4513  CA  TYR   290       8.857  -6.344 -19.664  1.00  0.00      PROA
ATOM   4514  HA  TYR   290       9.572  -6.215 -20.462  1.00  0.00      PROA
ATOM   4515  CB  TYR   290       9.362  -7.384 -18.661  1.00  0.00      PROA
ATOM   4516  HB1 TYR   290       9.219  -8.403 -19.079  1.00  0.00      PROA
ATOM   4517  HB2 TYR   290       8.803  -7.281 -17.706  1.00  0.00      PROA
ATOM   4518  CG  TYR   290      10.838  -7.219 -18.349  1.00  0.00      PROA
ATOM   4519  CD1 TYR   290      11.789  -7.888 -19.145  1.00  0.00      PROA
ATOM   4520  HD1 TYR   290      11.463  -8.522 -19.956  1.00  0.00      PROA
ATOM   4521  CE1 TYR   290      13.163  -7.730 -18.883  1.00  0.00      PROA
ATOM   4522  HE1 TYR   290      13.890  -8.232 -19.504  1.00  0.00      PROA
ATOM   4523  CZ  TYR   290      13.592  -6.919 -17.813  1.00  0.00      PROA
ATOM   4524  OH  TYR   290      14.921  -6.764 -17.592  1.00  0.00      PROA
ATOM   4525  HH  TYR   290      15.031  -6.321 -16.748  1.00  0.00      PROA
ATOM   4526  CD2 TYR   290      11.266  -6.413 -17.274  1.00  0.00      PROA
ATOM   4527  HD2 TYR   290      10.537  -5.908 -16.656  1.00  0.00      PROA
ATOM   4528  CE2 TYR   290      12.641  -6.264 -17.003  1.00  0.00      PROA
ATOM   4529  HE2 TYR   290      12.965  -5.649 -16.177  1.00  0.00      PROA
ATOM   4530  C   TYR   290       7.613  -6.798 -20.436  1.00  0.00      PROA
ATOM   4531  O   TYR   290       7.766  -7.309 -21.547  1.00  0.00      PROA
ATOM   4532  N   ARG   291       6.397  -6.457 -19.977  1.00  0.00      PROA
ATOM   4533  HN  ARG   291       6.283  -5.763 -19.271  1.00  0.00      PROA
ATOM   4534  CA  ARG   291       5.148  -7.070 -20.470  1.00  0.00      PROA
ATOM   4535  HA  ARG   291       5.401  -7.782 -21.241  1.00  0.00      PROA
ATOM   4536  CB  ARG   291       4.416  -7.772 -19.301  1.00  0.00      PROA
ATOM   4537  HB1 ARG   291       3.507  -8.265 -19.705  1.00  0.00      PROA
ATOM   4538  HB2 ARG   291       4.109  -6.997 -18.567  1.00  0.00      PROA
ATOM   4539  CG  ARG   291       5.259  -8.841 -18.557  1.00  0.00      PROA
ATOM   4540  HG1 ARG   291       6.027  -9.224 -19.260  1.00  0.00      PROA
ATOM   4541  HG2 ARG   291       4.583  -9.675 -18.272  1.00  0.00      PROA
ATOM   4542  CD  ARG   291       5.978  -8.350 -17.283  1.00  0.00      PROA
ATOM   4543  HD1 ARG   291       5.228  -7.991 -16.545  1.00  0.00      PROA
ATOM   4544  HD2 ARG   291       6.680  -7.530 -17.543  1.00  0.00      PROA
ATOM   4545  NE  ARG   291       6.765  -9.429 -16.637  1.00  0.00      PROA
ATOM   4546  HE  ARG   291       6.547 -10.358 -16.928  1.00  0.00      PROA
ATOM   4547  CZ  ARG   291       7.723  -9.320 -15.721  1.00  0.00      PROA
ATOM   4548  NH1 ARG   291       8.245  -8.188 -15.340  1.00  0.00      PROA
ATOM   4549 HH11 ARG   291       7.926  -7.330 -15.743  1.00  0.00      PROA
ATOM   4550 HH12 ARG   291       8.963  -8.178 -14.645  1.00  0.00      PROA
ATOM   4551  NH2 ARG   291       8.195 -10.389 -15.141  1.00  0.00      PROA
ATOM   4552 HH21 ARG   291       7.836 -11.290 -15.385  1.00  0.00      PROA
ATOM   4553 HH22 ARG   291       8.915 -10.307 -14.452  1.00  0.00      PROA
ATOM   4554  C   ARG   291       4.240  -6.151 -21.316  1.00  0.00      PROA
ATOM   4555  O   ARG   291       3.286  -6.660 -21.917  1.00  0.00      PROA
ATOM   4556  N   ILE   292       4.638  -4.897 -21.587  1.00  0.00      PROA
ATOM   4557  HN  ILE   292       5.446  -4.516 -21.147  1.00  0.00      PROA
ATOM   4558  CA  ILE   292       3.957  -3.975 -22.526  1.00  0.00      PROA
ATOM   4559  HA  ILE   292       3.300  -4.561 -23.152  1.00  0.00      PROA
ATOM   4560  CB  ILE   292       3.146  -2.900 -21.751  1.00  0.00      PROA
ATOM   4561  HB  ILE   292       3.831  -2.340 -21.079  1.00  0.00      PROA
ATOM   4562  CG2 ILE   292       2.463  -1.910 -22.717  1.00  0.00      PROA
ATOM   4563 HG21 ILE   292       1.907  -2.465 -23.503  1.00  0.00      PROA
ATOM   4564 HG22 ILE   292       3.228  -1.271 -23.207  1.00  0.00      PROA
ATOM   4565 HG23 ILE   292       1.744  -1.272 -22.159  1.00  0.00      PROA
ATOM   4566  CG1 ILE   292       2.102  -3.475 -20.762  1.00  0.00      PROA
ATOM   4567 HG11 ILE   292       1.705  -2.634 -20.156  1.00  0.00      PROA
ATOM   4568 HG12 ILE   292       2.623  -4.189 -20.091  1.00  0.00      PROA
ATOM   4569  CD  ILE   292       0.908  -4.207 -21.396  1.00  0.00      PROA
ATOM   4570  HD1 ILE   292       1.264  -5.072 -21.996  1.00  0.00      PROA
ATOM   4571  HD2 ILE   292       0.353  -3.516 -22.066  1.00  0.00      PROA
ATOM   4572  HD3 ILE   292       0.229  -4.583 -20.601  1.00  0.00      PROA
ATOM   4573  C   ILE   292       4.964  -3.331 -23.505  1.00  0.00      PROA
ATOM   4574  O   ILE   292       5.684  -2.401 -23.141  1.00  0.00      PROA
ATOM   4575  N   ARG   293       4.859  -3.648 -24.812  1.00  0.00      PROA
ATOM   4576  HN  ARG   293       4.149  -4.262 -25.148  1.00  0.00      PROA
ATOM   4577  CA  ARG   293       5.786  -3.109 -25.839  1.00  0.00      PROA
ATOM   4578  HA  ARG   293       6.793  -3.289 -25.495  1.00  0.00      PROA
ATOM   4579  CB  ARG   293       5.579  -3.765 -27.226  1.00  0.00      PROA
ATOM   4580  HB1 ARG   293       5.926  -4.817 -27.160  1.00  0.00      PROA
ATOM   4581  HB2 ARG   293       6.212  -3.221 -27.957  1.00  0.00      PROA
ATOM   4582  CG  ARG   293       4.134  -3.778 -27.770  1.00  0.00      PROA
ATOM   4583  HG1 ARG   293       3.555  -3.000 -27.229  1.00  0.00      PROA
ATOM   4584  HG2 ARG   293       3.692  -4.773 -27.552  1.00  0.00      PROA
ATOM   4585  CD  ARG   293       3.994  -3.514 -29.283  1.00  0.00      PROA
ATOM   4586  HD1 ARG   293       4.251  -2.453 -29.490  1.00  0.00      PROA
ATOM   4587  HD2 ARG   293       2.946  -3.720 -29.590  1.00  0.00      PROA
ATOM   4588  NE  ARG   293       4.871  -4.349 -30.146  1.00  0.00      PROA
ATOM   4589  HE  ARG   293       5.018  -5.297 -29.868  1.00  0.00      PROA
ATOM   4590  CZ  ARG   293       5.474  -3.939 -31.255  1.00  0.00      PROA
ATOM   4591  NH1 ARG   293       5.948  -4.799 -32.115  1.00  0.00      PROA
ATOM   4592 HH11 ARG   293       5.858  -5.780 -31.942  1.00  0.00      PROA
ATOM   4593 HH12 ARG   293       6.400  -4.477 -32.947  1.00  0.00      PROA
ATOM   4594  NH2 ARG   293       5.633  -2.681 -31.542  1.00  0.00      PROA
ATOM   4595 HH21 ARG   293       5.433  -1.982 -30.855  1.00  0.00      PROA
ATOM   4596 HH22 ARG   293       5.955  -2.412 -32.450  1.00  0.00      PROA
ATOM   4597  C   ARG   293       5.802  -1.577 -25.959  1.00  0.00      PROA
ATOM   4598  O   ARG   293       6.886  -1.008 -25.985  1.00  0.00      PROA
ATOM   4599  N   GLU   294       4.669  -0.905 -25.754  1.00  0.00      PROA
ATOM   4600  HN  GLU   294       3.820  -1.375 -25.528  1.00  0.00      PROA
ATOM   4601  CA  GLU   294       4.574   0.560 -25.842  1.00  0.00      PROA
ATOM   4602  HA  GLU   294       5.026   0.877 -26.770  1.00  0.00      PROA
ATOM   4603  CB  GLU   294       3.086   0.972 -25.791  1.00  0.00      PROA
ATOM   4604  HB1 GLU   294       2.937   1.690 -24.957  1.00  0.00      PROA
ATOM   4605  HB2 GLU   294       2.466   0.070 -25.603  1.00  0.00      PROA
ATOM   4606  CG  GLU   294       2.630   1.628 -27.105  1.00  0.00      PROA
ATOM   4607  HG1 GLU   294       3.282   2.503 -27.313  1.00  0.00      PROA
ATOM   4608  HG2 GLU   294       1.581   1.974 -26.987  1.00  0.00      PROA
ATOM   4609  CD  GLU   294       2.692   0.684 -28.310  1.00  0.00      PROA
ATOM   4610  OE1 GLU   294       2.824  -0.534 -28.200  1.00  0.00      PROA
ATOM   4611  OE2 GLU   294       2.926   1.311 -29.491  1.00  0.00      PROA
ATOM   4612  HE2 GLU   294       2.729   2.251 -29.497  1.00  0.00      PROA
ATOM   4613  C   GLU   294       5.397   1.315 -24.779  1.00  0.00      PROA
ATOM   4614  O   GLU   294       6.001   2.337 -25.106  1.00  0.00      PROA
ATOM   4615  N   PHE   295       5.571   0.749 -23.579  1.00  0.00      PROA
ATOM   4616  HN  PHE   295       5.093  -0.087 -23.320  1.00  0.00      PROA
ATOM   4617  CA  PHE   295       6.468   1.308 -22.563  1.00  0.00      PROA
ATOM   4618  HA  PHE   295       6.323   2.378 -22.536  1.00  0.00      PROA
ATOM   4619  CB  PHE   295       6.154   0.687 -21.193  1.00  0.00      PROA
ATOM   4620  HB1 PHE   295       7.077   0.679 -20.576  1.00  0.00      PROA
ATOM   4621  HB2 PHE   295       5.783  -0.350 -21.340  1.00  0.00      PROA
ATOM   4622  CG  PHE   295       5.095   1.431 -20.401  1.00  0.00      PROA
ATOM   4623  CD1 PHE   295       5.429   2.644 -19.773  1.00  0.00      PROA
ATOM   4624  HD1 PHE   295       6.420   3.055 -19.893  1.00  0.00      PROA
ATOM   4625  CE1 PHE   295       4.483   3.325 -18.991  1.00  0.00      PROA
ATOM   4626  HE1 PHE   295       4.745   4.259 -18.517  1.00  0.00      PROA
ATOM   4627  CZ  PHE   295       3.195   2.791 -18.826  1.00  0.00      PROA
ATOM   4628  HZ  PHE   295       2.474   3.302 -18.205  1.00  0.00      PROA
ATOM   4629  CD2 PHE   295       3.793   0.910 -20.255  1.00  0.00      PROA
ATOM   4630  HD2 PHE   295       3.523  -0.013 -20.747  1.00  0.00      PROA
ATOM   4631  CE2 PHE   295       2.844   1.591 -19.469  1.00  0.00      PROA
ATOM   4632  HE2 PHE   295       1.846   1.192 -19.360  1.00  0.00      PROA
ATOM   4633  C   PHE   295       7.943   1.113 -22.942  1.00  0.00      PROA
ATOM   4634  O   PHE   295       8.624   2.095 -23.226  1.00  0.00      PROA
ATOM   4635  N   ARG   296       8.361  -0.124 -23.242  1.00  0.00      PROA
ATOM   4636  HN  ARG   296       7.732  -0.897 -23.262  1.00  0.00      PROA
ATOM   4637  CA  ARG   296       9.770  -0.437 -23.563  1.00  0.00      PROA
ATOM   4638  HA  ARG   296      10.408   0.204 -22.972  1.00  0.00      PROA
ATOM   4639  CB  ARG   296      10.030  -1.919 -23.237  1.00  0.00      PROA
ATOM   4640  HB1 ARG   296       9.408  -2.541 -23.915  1.00  0.00      PROA
ATOM   4641  HB2 ARG   296       9.716  -2.107 -22.188  1.00  0.00      PROA
ATOM   4642  CG  ARG   296      11.500  -2.353 -23.390  1.00  0.00      PROA
ATOM   4643  HG1 ARG   296      12.149  -1.492 -23.127  1.00  0.00      PROA
ATOM   4644  HG2 ARG   296      11.676  -2.626 -24.452  1.00  0.00      PROA
ATOM   4645  CD  ARG   296      11.897  -3.552 -22.505  1.00  0.00      PROA
ATOM   4646  HD1 ARG   296      11.896  -3.237 -21.440  1.00  0.00      PROA
ATOM   4647  HD2 ARG   296      12.908  -3.905 -22.798  1.00  0.00      PROA
ATOM   4648  NE  ARG   296      10.977  -4.706 -22.623  1.00  0.00      PROA
ATOM   4649  HE  ARG   296      10.002  -4.495 -22.590  1.00  0.00      PROA
ATOM   4650  CZ  ARG   296      11.292  -5.984 -22.767  1.00  0.00      PROA
ATOM   4651  NH1 ARG   296      10.361  -6.899 -22.760  1.00  0.00      PROA
ATOM   4652 HH11 ARG   296       9.402  -6.637 -22.645  1.00  0.00      PROA
ATOM   4653 HH12 ARG   296      10.605  -7.862 -22.869  1.00  0.00      PROA
ATOM   4654  NH2 ARG   296      12.521  -6.392 -22.926  1.00  0.00      PROA
ATOM   4655 HH21 ARG   296      13.269  -5.729 -22.943  1.00  0.00      PROA
ATOM   4656 HH22 ARG   296      12.714  -7.367 -23.031  1.00  0.00      PROA
ATOM   4657  C   ARG   296      10.254   0.026 -24.952  1.00  0.00      PROA
ATOM   4658  O   ARG   296      11.424   0.382 -25.071  1.00  0.00      PROA
ATOM   4659  N   GLN   297       9.342   0.351 -25.872  1.00  0.00      PROA
ATOM   4660  HN  GLN   297       8.404   0.020 -25.803  1.00  0.00      PROA
ATOM   4661  CA  GLN   297       9.616   1.201 -27.042  1.00  0.00      PROA
ATOM   4662  HA  GLN   297      10.426   0.754 -27.598  1.00  0.00      PROA
ATOM   4663  CB  GLN   297       8.362   1.322 -27.927  1.00  0.00      PROA
ATOM   4664  HB1 GLN   297       8.489   2.198 -28.598  1.00  0.00      PROA
ATOM   4665  HB2 GLN   297       7.484   1.497 -27.269  1.00  0.00      PROA
ATOM   4666  CG  GLN   297       8.081   0.088 -28.791  1.00  0.00      PROA
ATOM   4667  HG1 GLN   297       8.298  -0.825 -28.197  1.00  0.00      PROA
ATOM   4668  HG2 GLN   297       8.745   0.112 -29.681  1.00  0.00      PROA
ATOM   4669  CD  GLN   297       6.632   0.019 -29.271  1.00  0.00      PROA
ATOM   4670  OE1 GLN   297       6.037  -1.044 -29.322  1.00  0.00      PROA
ATOM   4671  NE2 GLN   297       5.974   1.115 -29.584  1.00  0.00      PROA
ATOM   4672 HE21 GLN   297       5.026   1.057 -29.897  1.00  0.00      PROA
ATOM   4673 HE22 GLN   297       6.422   2.006 -29.509  1.00  0.00      PROA
ATOM   4674  C   GLN   297      10.032   2.617 -26.628  1.00  0.00      PROA
ATOM   4675  O   GLN   297      11.068   3.116 -27.059  1.00  0.00      PROA
ATOM   4676  N   THR   298       9.235   3.249 -25.765  1.00  0.00      PROA
ATOM   4677  HN  THR   298       8.438   2.795 -25.375  1.00  0.00      PROA
ATOM   4678  CA  THR   298       9.443   4.632 -25.316  1.00  0.00      PROA
ATOM   4679  HA  THR   298       9.669   5.235 -26.183  1.00  0.00      PROA
ATOM   4680  CB  THR   298       8.187   5.165 -24.608  1.00  0.00      PROA
ATOM   4681  HB  THR   298       8.089   4.692 -23.607  1.00  0.00      PROA
ATOM   4682  OG1 THR   298       7.037   4.861 -25.372  1.00  0.00      PROA
ATOM   4683  HG1 THR   298       6.735   4.003 -25.066  1.00  0.00      PROA
ATOM   4684  CG2 THR   298       8.248   6.681 -24.445  1.00  0.00      PROA
ATOM   4685 HG21 THR   298       8.320   7.169 -25.440  1.00  0.00      PROA
ATOM   4686 HG22 THR   298       9.140   6.961 -23.846  1.00  0.00      PROA
ATOM   4687 HG23 THR   298       7.328   7.044 -23.938  1.00  0.00      PROA
ATOM   4688  C   THR   298      10.664   4.766 -24.403  1.00  0.00      PROA
ATOM   4689  O   THR   298      11.476   5.659 -24.624  1.00  0.00      PROA
ATOM   4690  N   PHE   299      10.996   3.706 -23.660  1.00  0.00      PROA
ATOM   4691  HN  PHE   299      10.389   2.920 -23.582  1.00  0.00      PROA
ATOM   4692  CA  PHE   299      12.253   3.603 -22.909  1.00  0.00      PROA
ATOM   4693  HA  PHE   299      12.387   4.515 -22.347  1.00  0.00      PROA
ATOM   4694  CB  PHE   299      12.196   2.392 -21.965  1.00  0.00      PROA
ATOM   4695  HB1 PHE   299      13.120   2.388 -21.350  1.00  0.00      PROA
ATOM   4696  HB2 PHE   299      12.143   1.472 -22.584  1.00  0.00      PROA
ATOM   4697  CG  PHE   299      11.031   2.309 -20.981  1.00  0.00      PROA
ATOM   4698  CD1 PHE   299      10.251   3.435 -20.637  1.00  0.00      PROA
ATOM   4699  HD1 PHE   299      10.464   4.393 -21.087  1.00  0.00      PROA
ATOM   4700  CE1 PHE   299       9.199   3.316 -19.713  1.00  0.00      PROA
ATOM   4701  HE1 PHE   299       8.608   4.183 -19.457  1.00  0.00      PROA
ATOM   4702  CZ  PHE   299       8.913   2.078 -19.122  1.00  0.00      PROA
ATOM   4703  HZ  PHE   299       8.109   1.990 -18.406  1.00  0.00      PROA
ATOM   4704  CD2 PHE   299      10.728   1.066 -20.391  1.00  0.00      PROA
ATOM   4705  HD2 PHE   299      11.307   0.193 -20.651  1.00  0.00      PROA
ATOM   4706  CE2 PHE   299       9.676   0.955 -19.466  1.00  0.00      PROA
ATOM   4707  HE2 PHE   299       9.454  -0.002 -19.018  1.00  0.00      PROA
ATOM   4708  C   PHE   299      13.502   3.536 -23.810  1.00  0.00      PROA
ATOM   4709  O   PHE   299      14.515   4.126 -23.447  1.00  0.00      PROA
ATOM   4710  N   ARG   300      13.390   3.049 -25.063  1.00  0.00      PROA
ATOM   4711  HN  ARG   300      12.560   2.586 -25.364  1.00  0.00      PROA
ATOM   4712  CA  ARG   300      14.459   3.153 -26.085  1.00  0.00      PROA
ATOM   4713  HA  ARG   300      15.324   3.588 -25.609  1.00  0.00      PROA
ATOM   4714  CB  ARG   300      14.827   1.779 -26.692  1.00  0.00      PROA
ATOM   4715  HB1 ARG   300      14.698   1.015 -25.897  1.00  0.00      PROA
ATOM   4716  HB2 ARG   300      15.896   1.818 -26.987  1.00  0.00      PROA
ATOM   4717  CG  ARG   300      14.019   1.314 -27.922  1.00  0.00      PROA
ATOM   4718  HG1 ARG   300      13.197   2.039 -28.101  1.00  0.00      PROA
ATOM   4719  HG2 ARG   300      13.578   0.319 -27.701  1.00  0.00      PROA
ATOM   4720  CD  ARG   300      14.868   1.203 -29.208  1.00  0.00      PROA
ATOM   4721  HD1 ARG   300      15.390   2.166 -29.389  1.00  0.00      PROA
ATOM   4722  HD2 ARG   300      14.206   0.961 -30.067  1.00  0.00      PROA
ATOM   4723  NE  ARG   300      15.904   0.144 -29.135  1.00  0.00      PROA
ATOM   4724  HE  ARG   300      16.083  -0.243 -28.233  1.00  0.00      PROA
ATOM   4725  CZ  ARG   300      16.618  -0.343 -30.143  1.00  0.00      PROA
ATOM   4726  NH1 ARG   300      16.430   0.029 -31.380  1.00  0.00      PROA
ATOM   4727 HH11 ARG   300      15.726   0.705 -31.597  1.00  0.00      PROA
ATOM   4728 HH12 ARG   300      16.989  -0.362 -32.110  1.00  0.00      PROA
ATOM   4729  NH2 ARG   300      17.556  -1.223 -29.930  1.00  0.00      PROA
ATOM   4730 HH21 ARG   300      17.744  -1.538 -29.000  1.00  0.00      PROA
ATOM   4731 HH22 ARG   300      18.087  -1.583 -30.697  1.00  0.00      PROA
ATOM   4732  C   ARG   300      14.308   4.309 -27.089  1.00  0.00      PROA
ATOM   4733  O   ARG   300      15.145   4.400 -27.992  1.00  0.00      PROA
ATOM   4734  N   LYS   301      13.446   5.294 -26.787  1.00  0.00      PROA
ATOM   4735  HN  LYS   301      12.517   5.109 -26.475  1.00  0.00      PROA
ATOM   4736  CA  LYS   301      13.824   6.718 -26.900  1.00  0.00      PROA
ATOM   4737  HA  LYS   301      14.434   6.818 -27.785  1.00  0.00      PROA
ATOM   4738  CB  LYS   301      12.611   7.679 -26.995  1.00  0.00      PROA
ATOM   4739  HB1 LYS   301      12.989   8.718 -26.897  1.00  0.00      PROA
ATOM   4740  HB2 LYS   301      11.933   7.460 -26.144  1.00  0.00      PROA
ATOM   4741  CG  LYS   301      11.787   7.596 -28.289  1.00  0.00      PROA
ATOM   4742  HG1 LYS   301      11.479   6.541 -28.450  1.00  0.00      PROA
ATOM   4743  HG2 LYS   301      12.423   7.919 -29.140  1.00  0.00      PROA
ATOM   4744  CD  LYS   301      10.522   8.483 -28.248  1.00  0.00      PROA
ATOM   4745  HD1 LYS   301       9.857   8.110 -27.440  1.00  0.00      PROA
ATOM   4746  HD2 LYS   301       9.994   8.388 -29.221  1.00  0.00      PROA
ATOM   4747  CE  LYS   301      10.809   9.976 -27.993  1.00  0.00      PROA
ATOM   4748  HE1 LYS   301      11.502  10.360 -28.771  1.00  0.00      PROA
ATOM   4749  HE2 LYS   301      11.259  10.102 -26.985  1.00  0.00      PROA
ATOM   4750  NZ  LYS   301       9.575  10.807 -28.041  1.00  0.00      PROA
ATOM   4751  HZ1 LYS   301       8.907  10.480 -27.314  1.00  0.00      PROA
ATOM   4752  HZ2 LYS   301       9.135  10.721 -28.979  1.00  0.00      PROA
ATOM   4753  HZ3 LYS   301       9.820  11.802 -27.864  1.00  0.00      PROA
ATOM   4754  C   LYS   301      14.695   7.089 -25.693  1.00  0.00      PROA
ATOM   4755  O   LYS   301      15.899   6.884 -25.766  1.00  0.00      PROA
ATOM   4756  N   ILE   302      14.053   7.156 -24.522  1.00  0.00      PROA
ATOM   4757  HN  ILE   302      13.185   6.683 -24.400  1.00  0.00      PROA
ATOM   4758  CA  ILE   302      14.512   7.892 -23.329  1.00  0.00      PROA
ATOM   4759  HA  ILE   302      14.567   8.942 -23.576  1.00  0.00      PROA
ATOM   4760  CB  ILE   302      13.514   7.656 -22.166  1.00  0.00      PROA
ATOM   4761  HB  ILE   302      13.306   6.568 -22.084  1.00  0.00      PROA
ATOM   4762  CG2 ILE   302      14.061   8.162 -20.822  1.00  0.00      PROA
ATOM   4763 HG21 ILE   302      14.432   9.204 -20.929  1.00  0.00      PROA
ATOM   4764 HG22 ILE   302      14.903   7.518 -20.490  1.00  0.00      PROA
ATOM   4765 HG23 ILE   302      13.255   8.149 -20.057  1.00  0.00      PROA
ATOM   4766  CG1 ILE   302      12.168   8.356 -22.470  1.00  0.00      PROA
ATOM   4767 HG11 ILE   302      11.916   8.184 -23.538  1.00  0.00      PROA
ATOM   4768 HG12 ILE   302      12.293   9.446 -22.301  1.00  0.00      PROA
ATOM   4769  CD  ILE   302      10.995   7.865 -21.611  1.00  0.00      PROA
ATOM   4770  HD1 ILE   302      11.210   8.040 -20.535  1.00  0.00      PROA
ATOM   4771  HD2 ILE   302      10.840   6.776 -21.769  1.00  0.00      PROA
ATOM   4772  HD3 ILE   302      10.070   8.418 -21.882  1.00  0.00      PROA
ATOM   4773  C   ILE   302      15.951   7.577 -22.911  1.00  0.00      PROA
ATOM   4774  O   ILE   302      16.768   8.486 -22.845  1.00  0.00      PROA
ATOM   4775  N   ILE   303      16.297   6.301 -22.729  1.00  0.00      PROA
ATOM   4776  HN  ILE   303      15.678   5.551 -22.949  1.00  0.00      PROA
ATOM   4777  CA  ILE   303      17.610   5.913 -22.193  1.00  0.00      PROA
ATOM   4778  HA  ILE   303      17.826   6.538 -21.340  1.00  0.00      PROA
ATOM   4779  CB  ILE   303      17.585   4.421 -21.781  1.00  0.00      PROA
ATOM   4780  HB  ILE   303      17.255   3.809 -22.648  1.00  0.00      PROA
ATOM   4781  CG2 ILE   303      18.974   3.942 -21.324  1.00  0.00      PROA
ATOM   4782 HG21 ILE   303      19.314   4.537 -20.450  1.00  0.00      PROA
ATOM   4783 HG22 ILE   303      19.708   4.070 -22.148  1.00  0.00      PROA
ATOM   4784 HG23 ILE   303      18.926   2.872 -21.028  1.00  0.00      PROA
ATOM   4785  CG1 ILE   303      16.545   4.183 -20.654  1.00  0.00      PROA
ATOM   4786 HG11 ILE   303      15.615   4.733 -20.912  1.00  0.00      PROA
ATOM   4787 HG12 ILE   303      16.954   4.593 -19.707  1.00  0.00      PROA
ATOM   4788  CD  ILE   303      16.190   2.707 -20.431  1.00  0.00      PROA
ATOM   4789  HD1 ILE   303      17.100   2.133 -20.154  1.00  0.00      PROA
ATOM   4790  HD2 ILE   303      15.768   2.275 -21.363  1.00  0.00      PROA
ATOM   4791  HD3 ILE   303      15.449   2.616 -19.608  1.00  0.00      PROA
ATOM   4792  C   ILE   303      18.733   6.249 -23.192  1.00  0.00      PROA
ATOM   4793  O   ILE   303      19.592   7.065 -22.879  1.00  0.00      PROA
ATOM   4794  N   ARG   304      18.503   5.965 -24.484  1.00  0.00      PROA
ATOM   4795  HN  ARG   304      17.692   5.450 -24.748  1.00  0.00      PROA
ATOM   4796  CA  ARG   304      19.372   6.356 -25.619  1.00  0.00      PROA
ATOM   4797  HA  ARG   304      20.399   6.288 -25.294  1.00  0.00      PROA
ATOM   4798  CB  ARG   304      19.130   5.434 -26.821  1.00  0.00      PROA
ATOM   4799  HB1 ARG   304      19.911   5.655 -27.577  1.00  0.00      PROA
ATOM   4800  HB2 ARG   304      18.135   5.687 -27.244  1.00  0.00      PROA
ATOM   4801  CG  ARG   304      19.152   3.923 -26.556  1.00  0.00      PROA
ATOM   4802  HG1 ARG   304      18.306   3.654 -25.888  1.00  0.00      PROA
ATOM   4803  HG2 ARG   304      20.105   3.650 -26.056  1.00  0.00      PROA
ATOM   4804  CD  ARG   304      19.027   3.144 -27.878  1.00  0.00      PROA
ATOM   4805  HD1 ARG   304      18.849   2.069 -27.663  1.00  0.00      PROA
ATOM   4806  HD2 ARG   304      19.956   3.266 -28.473  1.00  0.00      PROA
ATOM   4807  NE  ARG   304      17.897   3.631 -28.703  1.00  0.00      PROA
ATOM   4808  HE  ARG   304      16.984   3.323 -28.440  1.00  0.00      PROA
ATOM   4809  CZ  ARG   304      17.974   4.433 -29.754  1.00  0.00      PROA
ATOM   4810  NH1 ARG   304      16.902   5.028 -30.176  1.00  0.00      PROA
ATOM   4811 HH11 ARG   304      16.066   5.001 -29.628  1.00  0.00      PROA
ATOM   4812 HH12 ARG   304      16.911   5.514 -31.050  1.00  0.00      PROA
ATOM   4813  NH2 ARG   304      19.071   4.705 -30.398  1.00  0.00      PROA
ATOM   4814 HH21 ARG   304      19.936   4.297 -30.106  1.00  0.00      PROA
ATOM   4815 HH22 ARG   304      19.049   5.322 -31.185  1.00  0.00      PROA
ATOM   4816  C   ARG   304      19.205   7.825 -26.067  1.00  0.00      PROA
ATOM   4817  O   ARG   304      19.242   8.106 -27.264  1.00  0.00      PROA
ATOM   4818  N   SER   305      18.656   8.652 -25.187  1.00  0.00      PROA
ATOM   4819  HN  SER   305      18.511   8.352 -24.249  1.00  0.00      PROA
ATOM   4820  CA  SER   305      18.214  10.026 -25.445  1.00  0.00      PROA
ATOM   4821  HA  SER   305      18.824  10.442 -26.233  1.00  0.00      PROA
ATOM   4822  CB  SER   305      16.737   9.995 -25.859  1.00  0.00      PROA
ATOM   4823  HB1 SER   305      16.133   9.592 -25.018  1.00  0.00      PROA
ATOM   4824  HB2 SER   305      16.623   9.335 -26.745  1.00  0.00      PROA
ATOM   4825  OG  SER   305      16.228  11.268 -26.193  1.00  0.00      PROA
ATOM   4826  HG1 SER   305      16.471  11.849 -25.468  1.00  0.00      PROA
ATOM   4827  C   SER   305      18.465  10.929 -24.225  1.00  0.00      PROA
ATOM   4828  O   SER   305      17.849  11.988 -24.116  1.00  0.00      PROA
ATOM   4829  N   HSD   306      19.236  10.429 -23.250  1.00  0.00      PROA
ATOM   4830  HN  HSD   306      19.606   9.508 -23.326  1.00  0.00      PROA
ATOM   4831  CA  HSD   306      19.612  11.130 -22.019  1.00  0.00      PROA
ATOM   4832  HA  HSD   306      19.903  12.137 -22.277  1.00  0.00      PROA
ATOM   4833  CB  HSD   306      18.418  11.144 -21.051  1.00  0.00      PROA
ATOM   4834  HB1 HSD   306      18.474  10.254 -20.388  1.00  0.00      PROA
ATOM   4835  HB2 HSD   306      17.474  11.104 -21.635  1.00  0.00      PROA
ATOM   4836  ND1 HSD   306      19.368  12.761 -19.288  1.00  0.00      PROA
ATOM   4837  HD1 HSD   306      20.150  12.204 -19.009  1.00  0.00      PROA
ATOM   4838  CG  HSD   306      18.405  12.382 -20.197  1.00  0.00      PROA
ATOM   4839  CE1 HSD   306      19.065  13.997 -18.854  1.00  0.00      PROA
ATOM   4840  HE1 HSD   306      19.660  14.541 -18.121  1.00  0.00      PROA
ATOM   4841  NE2 HSD   306      17.946  14.441 -19.449  1.00  0.00      PROA
ATOM   4842  CD2 HSD   306      17.543  13.437 -20.328  1.00  0.00      PROA
ATOM   4843  HD2 HSD   306      16.677  13.570 -20.965  1.00  0.00      PROA
ATOM   4844  C   HSD   306      20.857  10.535 -21.323  1.00  0.00      PROA
ATOM   4845  O   HSD   306      21.469  11.210 -20.499  1.00  0.00      PROA
ATOM   4846  N   VAL   307      21.278   9.309 -21.673  1.00  0.00      PROA
ATOM   4847  HN  VAL   307      20.709   8.723 -22.243  1.00  0.00      PROA
ATOM   4848  CA  VAL   307      22.569   8.712 -21.275  1.00  0.00      PROA
ATOM   4849  HA  VAL   307      23.243   9.523 -21.045  1.00  0.00      PROA
ATOM   4850  CB  VAL   307      22.448   7.773 -20.055  1.00  0.00      PROA
ATOM   4851  HB  VAL   307      23.430   7.285 -19.877  1.00  0.00      PROA
ATOM   4852  CG1 VAL   307      22.028   8.522 -18.785  1.00  0.00      PROA
ATOM   4853 HG11 VAL   307      20.971   8.854 -18.869  1.00  0.00      PROA
ATOM   4854 HG12 VAL   307      22.670   9.417 -18.644  1.00  0.00      PROA
ATOM   4855 HG13 VAL   307      22.120   7.853 -17.903  1.00  0.00      PROA
ATOM   4856  CG2 VAL   307      21.480   6.600 -20.262  1.00  0.00      PROA
ATOM   4857 HG21 VAL   307      21.815   5.974 -21.116  1.00  0.00      PROA
ATOM   4858 HG22 VAL   307      20.461   6.985 -20.483  1.00  0.00      PROA
ATOM   4859 HG23 VAL   307      21.451   5.968 -19.349  1.00  0.00      PROA
ATOM   4860  C   VAL   307      23.229   7.980 -22.448  1.00  0.00      PROA
ATOM   4861  O   VAL   307      22.553   7.523 -23.376  1.00  0.00      PROA
ATOM   4862  N   DOPC    1       6.170 -21.112  20.052  1.00  0.00      MEMB
ATOM   4863  C12 DOPC    1       5.678 -20.182  18.944  1.00  0.00      MEMB
ATOM   4864 H12A DOPC    1       5.266 -19.394  19.557  1.00  0.00      MEMB
ATOM   4865 H12B DOPC    1       4.850 -20.660  18.442  1.00  0.00      MEMB
ATOM   4866  C13 DOPC    1       6.819 -20.240  21.112  1.00  0.00      MEMB
ATOM   4867 H13A DOPC    1       5.985 -19.898  21.707  1.00  0.00      MEMB
ATOM   4868 H13B DOPC    1       7.573 -20.786  21.659  1.00  0.00      MEMB
ATOM   4869 H13C DOPC    1       7.302 -19.382  20.669  1.00  0.00      MEMB
ATOM   4870  C14 DOPC    1       7.177 -22.130  19.533  1.00  0.00      MEMB
ATOM   4871 H14A DOPC    1       7.303 -22.863  20.315  1.00  0.00      MEMB
ATOM   4872 H14B DOPC    1       6.815 -22.595  18.628  1.00  0.00      MEMB
ATOM   4873 H14C DOPC    1       8.100 -21.595  19.361  1.00  0.00      MEMB
ATOM   4874  C15 DOPC    1       4.960 -21.692  20.764  1.00  0.00      MEMB
ATOM   4875 H15A DOPC    1       5.274 -22.039  21.737  1.00  0.00      MEMB
ATOM   4876 H15B DOPC    1       4.534 -22.495  20.180  1.00  0.00      MEMB
ATOM   4877 H15C DOPC    1       4.234 -20.925  20.990  1.00  0.00      MEMB
ATOM   4878  C11 DOPC    1       6.608 -19.737  17.866  1.00  0.00      MEMB
ATOM   4879 H11A DOPC    1       6.929 -20.534  17.162  1.00  0.00      MEMB
ATOM   4880 H11B DOPC    1       6.091 -19.035  17.176  1.00  0.00      MEMB
ATOM   4881  P   DOPC    1       8.181 -17.710  18.210  1.00  0.00      MEMB
ATOM   4882  O13 DOPC    1       9.402 -17.385  18.968  1.00  0.00      MEMB
ATOM   4883  O14 DOPC    1       7.053 -16.800  18.515  1.00  0.00      MEMB
ATOM   4884  O12 DOPC    1       7.731 -19.193  18.457  1.00  0.00      MEMB
ATOM   4885  O11 DOPC    1       8.387 -17.765  16.580  1.00  0.00      MEMB
ATOM   4886  C1  DOPC    1       9.625 -18.330  16.164  1.00  0.00      MEMB
ATOM   4887  HA  DOPC    1       9.857 -19.230  16.773  1.00  0.00      MEMB
ATOM   4888  HB  DOPC    1      10.329 -17.471  16.208  1.00  0.00      MEMB
ATOM   4889  C2  DOPC    1       9.499 -18.680  14.663  1.00  0.00      MEMB
ATOM   4890  HS  DOPC    1       9.786 -17.730  14.163  1.00  0.00      MEMB
ATOM   4891  O21 DOPC    1       8.152 -19.065  14.362  1.00  0.00      MEMB
ATOM   4892  C21 DOPC    1       7.511 -18.569  13.361  1.00  0.00      MEMB
ATOM   4893  O22 DOPC    1       8.035 -17.798  12.592  1.00  0.00      MEMB
ATOM   4894  C22 DOPC    1       6.016 -19.013  13.291  1.00  0.00      MEMB
ATOM   4895  H2R DOPC    1       5.568 -18.657  14.244  1.00  0.00      MEMB
ATOM   4896  H2S DOPC    1       6.012 -20.087  13.006  1.00  0.00      MEMB
ATOM   4897  C3  DOPC    1      10.458 -19.835  14.213  1.00  0.00      MEMB
ATOM   4898  HX  DOPC    1      10.195 -20.756  14.777  1.00  0.00      MEMB
ATOM   4899  HY  DOPC    1      11.481 -19.693  14.624  1.00  0.00      MEMB
ATOM   4900  O31 DOPC    1      10.509 -19.941  12.786  1.00  0.00      MEMB
ATOM   4901  C31 DOPC    1       9.931 -21.097  12.343  1.00  0.00      MEMB
ATOM   4902  O32 DOPC    1       9.277 -21.850  13.046  1.00  0.00      MEMB
ATOM   4903  C32 DOPC    1      10.008 -21.182  10.836  1.00  0.00      MEMB
ATOM   4904  H2X DOPC    1      10.518 -20.242  10.534  1.00  0.00      MEMB
ATOM   4905  H2Y DOPC    1      10.531 -22.132  10.596  1.00  0.00      MEMB
ATOM   4906  C23 DOPC    1       5.468 -18.406  12.036  1.00  0.00      MEMB
ATOM   4907  H3R DOPC    1       6.141 -18.498  11.157  1.00  0.00      MEMB
ATOM   4908  H3S DOPC    1       5.446 -17.313  12.231  1.00  0.00      MEMB
ATOM   4909  C24 DOPC    1       3.987 -18.838  11.721  1.00  0.00      MEMB
ATOM   4910  H4R DOPC    1       3.408 -18.081  11.151  1.00  0.00      MEMB
ATOM   4911  H4S DOPC    1       3.491 -18.744  12.710  1.00  0.00      MEMB
ATOM   4912  C25 DOPC    1       3.934 -20.260  11.215  1.00  0.00      MEMB
ATOM   4913  H5R DOPC    1       2.863 -20.483  11.022  1.00  0.00      MEMB
ATOM   4914  H5S DOPC    1       4.263 -21.031  11.944  1.00  0.00      MEMB
ATOM   4915  C26 DOPC    1       4.709 -20.544   9.916  1.00  0.00      MEMB
ATOM   4916  H6R DOPC    1       4.506 -21.575   9.554  1.00  0.00      MEMB
ATOM   4917  H6S DOPC    1       5.790 -20.453  10.155  1.00  0.00      MEMB
ATOM   4918  C27 DOPC    1       4.455 -19.480   8.786  1.00  0.00      MEMB
ATOM   4919  H7R DOPC    1       5.397 -18.905   8.662  1.00  0.00      MEMB
ATOM   4920  H7S DOPC    1       3.637 -18.765   9.019  1.00  0.00      MEMB
ATOM   4921  C28 DOPC    1       4.012 -20.134   7.452  1.00  0.00      MEMB
ATOM   4922  H8R DOPC    1       3.150 -20.788   7.704  1.00  0.00      MEMB
ATOM   4923  H8S DOPC    1       4.831 -20.827   7.162  1.00  0.00      MEMB
ATOM   4924  C29 DOPC    1       3.731 -19.258   6.256  1.00  0.00      MEMB
ATOM   4925  H9R DOPC    1       2.673 -18.995   6.108  1.00  0.00      MEMB
ATOM   4926 C210 DOPC    1       4.557 -18.677   5.369  1.00  0.00      MEMB
ATOM   4927 H10R DOPC    1       4.141 -18.155   4.495  1.00  0.00      MEMB
ATOM   4928 C211 DOPC    1       6.119 -18.751   5.424  1.00  0.00      MEMB
ATOM   4929 H11R DOPC    1       6.442 -18.965   4.382  1.00  0.00      MEMB
ATOM   4930 H11S DOPC    1       6.598 -19.531   6.054  1.00  0.00      MEMB
ATOM   4931 C212 DOPC    1       6.809 -17.422   5.857  1.00  0.00      MEMB
ATOM   4932 H12R DOPC    1       6.496 -17.059   6.859  1.00  0.00      MEMB
ATOM   4933 H12S DOPC    1       6.453 -16.573   5.236  1.00  0.00      MEMB
ATOM   4934 C213 DOPC    1       8.390 -17.335   5.815  1.00  0.00      MEMB
ATOM   4935 H13R DOPC    1       8.749 -18.138   6.494  1.00  0.00      MEMB
ATOM   4936 H13S DOPC    1       8.566 -16.335   6.265  1.00  0.00      MEMB
ATOM   4937 C214 DOPC    1       9.000 -17.571   4.457  1.00  0.00      MEMB
ATOM   4938 H14R DOPC    1       8.357 -16.867   3.886  1.00  0.00      MEMB
ATOM   4939 H14S DOPC    1       8.840 -18.534   3.927  1.00  0.00      MEMB
ATOM   4940 C215 DOPC    1      10.473 -17.135   4.183  1.00  0.00      MEMB
ATOM   4941 H15R DOPC    1      11.082 -17.767   4.864  1.00  0.00      MEMB
ATOM   4942 H15S DOPC    1      10.530 -16.075   4.511  1.00  0.00      MEMB
ATOM   4943 C216 DOPC    1      10.823 -16.989   2.657  1.00  0.00      MEMB
ATOM   4944 H16R DOPC    1      10.195 -16.194   2.202  1.00  0.00      MEMB
ATOM   4945 H16S DOPC    1      10.620 -17.949   2.135  1.00  0.00      MEMB
ATOM   4946 C217 DOPC    1      12.271 -16.560   2.431  1.00  0.00      MEMB
ATOM   4947 H17R DOPC    1      12.418 -15.534   2.833  1.00  0.00      MEMB
ATOM   4948 H17S DOPC    1      12.430 -16.502   1.333  1.00  0.00      MEMB
ATOM   4949 C218 DOPC    1      13.399 -17.442   3.022  1.00  0.00      MEMB
ATOM   4950 H18R DOPC    1      13.302 -18.442   2.548  1.00  0.00      MEMB
ATOM   4951 H18S DOPC    1      13.319 -17.515   4.128  1.00  0.00      MEMB
ATOM   4952 H18T DOPC    1      14.262 -16.782   2.787  1.00  0.00      MEMB
ATOM   4953  C33 DOPC    1       8.623 -21.041  10.220  1.00  0.00      MEMB
ATOM   4954  H3X DOPC    1       8.119 -20.172  10.695  1.00  0.00      MEMB
ATOM   4955  H3Y DOPC    1       8.042 -21.948  10.491  1.00  0.00      MEMB
ATOM   4956  C34 DOPC    1       8.449 -20.858   8.673  1.00  0.00      MEMB
ATOM   4957  H4X DOPC    1       8.953 -19.892   8.455  1.00  0.00      MEMB
ATOM   4958  H4Y DOPC    1       7.421 -20.675   8.291  1.00  0.00      MEMB
ATOM   4959  C35 DOPC    1       9.069 -21.988   7.829  1.00  0.00      MEMB
ATOM   4960  H5X DOPC    1       8.588 -22.979   7.976  1.00  0.00      MEMB
ATOM   4961  H5Y DOPC    1      10.109 -22.157   8.181  1.00  0.00      MEMB
ATOM   4962  C36 DOPC    1       9.014 -21.602   6.370  1.00  0.00      MEMB
ATOM   4963  H6X DOPC    1       7.968 -21.761   6.029  1.00  0.00      MEMB
ATOM   4964  H6Y DOPC    1       9.262 -20.544   6.135  1.00  0.00      MEMB
ATOM   4965  C37 DOPC    1       9.972 -22.536   5.565  1.00  0.00      MEMB
ATOM   4966  H7X DOPC    1       9.912 -23.569   5.970  1.00  0.00      MEMB
ATOM   4967  H7Y DOPC    1       9.634 -22.414   4.514  1.00  0.00      MEMB
ATOM   4968  C38 DOPC    1      11.442 -22.144   5.702  1.00  0.00      MEMB
ATOM   4969  H8X DOPC    1      11.659 -21.905   6.765  1.00  0.00      MEMB
ATOM   4970  H8Y DOPC    1      11.479 -21.118   5.278  1.00  0.00      MEMB
ATOM   4971  C39 DOPC    1      12.504 -23.056   5.091  1.00  0.00      MEMB
ATOM   4972  H9X DOPC    1      12.538 -24.009   5.640  1.00  0.00      MEMB
ATOM   4973 C310 DOPC    1      13.365 -22.859   4.108  1.00  0.00      MEMB
ATOM   4974 H10X DOPC    1      14.018 -23.679   3.776  1.00  0.00      MEMB
ATOM   4975 C311 DOPC    1      13.542 -21.603   3.352  1.00  0.00      MEMB
ATOM   4976 H11X DOPC    1      14.582 -21.648   2.965  1.00  0.00      MEMB
ATOM   4977 H11Y DOPC    1      13.416 -20.653   3.915  1.00  0.00      MEMB
ATOM   4978 C312 DOPC    1      12.841 -21.420   2.078  1.00  0.00      MEMB
ATOM   4979 H12X DOPC    1      12.966 -22.275   1.380  1.00  0.00      MEMB
ATOM   4980 H12Y DOPC    1      13.268 -20.553   1.530  1.00  0.00      MEMB
ATOM   4981 C313 DOPC    1      11.332 -21.067   2.143  1.00  0.00      MEMB
ATOM   4982 H13X DOPC    1      10.820 -21.768   2.837  1.00  0.00      MEMB
ATOM   4983 H13Y DOPC    1      11.251 -20.164   2.785  1.00  0.00      MEMB
ATOM   4984 C314 DOPC    1      10.496 -21.143   0.857  1.00  0.00      MEMB
ATOM   4985 H14X DOPC    1      10.893 -20.297   0.256  1.00  0.00      MEMB
ATOM   4986 H14Y DOPC    1      10.558 -22.122   0.335  1.00  0.00      MEMB
ATOM   4987 C315 DOPC    1       8.935 -21.016   1.061  1.00  0.00      MEMB
ATOM   4988 H15X DOPC    1       8.717 -19.927   1.041  1.00  0.00      MEMB
ATOM   4989 H15Y DOPC    1       8.617 -21.493   2.012  1.00  0.00      MEMB
ATOM   4990 C316 DOPC    1       7.981 -21.520  -0.026  1.00  0.00      MEMB
ATOM   4991 H16X DOPC    1       6.980 -21.100   0.211  1.00  0.00      MEMB
ATOM   4992 H16Y DOPC    1       8.310 -21.106  -1.003  1.00  0.00      MEMB
ATOM   4993 C317 DOPC    1       7.789 -23.086  -0.255  1.00  0.00      MEMB
ATOM   4994 H17X DOPC    1       7.324 -23.269  -1.247  1.00  0.00      MEMB
ATOM   4995 H17Y DOPC    1       8.779 -23.574  -0.381  1.00  0.00      MEMB
ATOM   4996 C318 DOPC    1       6.869 -23.690   0.828  1.00  0.00      MEMB
ATOM   4997 H18X DOPC    1       6.661 -24.777   0.734  1.00  0.00      MEMB
ATOM   4998 H18Y DOPC    1       7.401 -23.593   1.798  1.00  0.00      MEMB
ATOM   4999 H18Z DOPC    1       5.918 -23.118   0.766  1.00  0.00      MEMB
ATOM   5000  N   DOPC    2      -3.106 -19.178  19.914  1.00  0.00      MEMB
ATOM   5001  C12 DOPC    2      -3.390 -17.697  19.669  1.00  0.00      MEMB
ATOM   5002 H12A DOPC    2      -2.480 -17.166  19.908  1.00  0.00      MEMB
ATOM   5003 H12B DOPC    2      -4.194 -17.413  20.332  1.00  0.00      MEMB
ATOM   5004  C13 DOPC    2      -4.279 -19.963  19.464  1.00  0.00      MEMB
ATOM   5005 H13A DOPC    2      -4.349 -20.981  19.819  1.00  0.00      MEMB
ATOM   5006 H13B DOPC    2      -5.183 -19.487  19.813  1.00  0.00      MEMB
ATOM   5007 H13C DOPC    2      -4.374 -20.088  18.395  1.00  0.00      MEMB
ATOM   5008  C14 DOPC    2      -2.888 -19.262  21.379  1.00  0.00      MEMB
ATOM   5009 H14A DOPC    2      -2.005 -18.701  21.647  1.00  0.00      MEMB
ATOM   5010 H14B DOPC    2      -3.712 -18.772  21.876  1.00  0.00      MEMB
ATOM   5011 H14C DOPC    2      -2.796 -20.285  21.714  1.00  0.00      MEMB
ATOM   5012  C15 DOPC    2      -1.830 -19.726  19.260  1.00  0.00      MEMB
ATOM   5013 H15A DOPC    2      -1.630 -20.732  19.600  1.00  0.00      MEMB
ATOM   5014 H15B DOPC    2      -0.942 -19.164  19.505  1.00  0.00      MEMB
ATOM   5015 H15C DOPC    2      -1.957 -19.704  18.187  1.00  0.00      MEMB
ATOM   5016  C11 DOPC    2      -3.822 -17.241  18.271  1.00  0.00      MEMB
ATOM   5017 H11A DOPC    2      -3.928 -16.151  18.458  1.00  0.00      MEMB
ATOM   5018 H11B DOPC    2      -3.034 -17.162  17.492  1.00  0.00      MEMB
ATOM   5019  P   DOPC    2      -6.421 -17.487  18.317  1.00  0.00      MEMB
ATOM   5020  O13 DOPC    2      -6.290 -17.027  19.724  1.00  0.00      MEMB
ATOM   5021  O14 DOPC    2      -7.184 -18.703  17.991  1.00  0.00      MEMB
ATOM   5022  O12 DOPC    2      -4.943 -17.855  17.650  1.00  0.00      MEMB
ATOM   5023  O11 DOPC    2      -6.886 -16.343  17.363  1.00  0.00      MEMB
ATOM   5024  C1  DOPC    2      -7.597 -16.440  16.175  1.00  0.00      MEMB
ATOM   5025  HA  DOPC    2      -8.408 -15.684  16.098  1.00  0.00      MEMB
ATOM   5026  HB  DOPC    2      -8.213 -17.359  16.068  1.00  0.00      MEMB
ATOM   5027  C2  DOPC    2      -6.500 -16.232  15.101  1.00  0.00      MEMB
ATOM   5028  HS  DOPC    2      -6.961 -16.015  14.114  1.00  0.00      MEMB
ATOM   5029  O21 DOPC    2      -5.560 -17.426  14.939  1.00  0.00      MEMB
ATOM   5030  C21 DOPC    2      -6.097 -18.563  14.599  1.00  0.00      MEMB
ATOM   5031  O22 DOPC    2      -7.268 -18.671  14.174  1.00  0.00      MEMB
ATOM   5032  C22 DOPC    2      -4.999 -19.674  14.417  1.00  0.00      MEMB
ATOM   5033  H2R DOPC    2      -5.567 -20.607  14.624  1.00  0.00      MEMB
ATOM   5034  H2S DOPC    2      -4.239 -19.582  15.222  1.00  0.00      MEMB
ATOM   5035  C3  DOPC    2      -5.625 -15.078  15.401  1.00  0.00      MEMB
ATOM   5036  HX  DOPC    2      -5.025 -15.316  16.305  1.00  0.00      MEMB
ATOM   5037  HY  DOPC    2      -6.169 -14.131  15.605  1.00  0.00      MEMB
ATOM   5038  O31 DOPC    2      -4.856 -14.737  14.185  1.00  0.00      MEMB
ATOM   5039  C31 DOPC    2      -3.585 -15.147  14.159  1.00  0.00      MEMB
ATOM   5040  O32 DOPC    2      -2.942 -15.651  14.984  1.00  0.00      MEMB
ATOM   5041  C32 DOPC    2      -3.061 -14.876  12.807  1.00  0.00      MEMB
ATOM   5042  H2X DOPC    2      -3.877 -14.520  12.143  1.00  0.00      MEMB
ATOM   5043  H2Y DOPC    2      -2.282 -14.113  13.017  1.00  0.00      MEMB
ATOM   5044  C23 DOPC    2      -4.381 -19.731  12.988  1.00  0.00      MEMB
ATOM   5045  H3R DOPC    2      -3.553 -20.468  12.927  1.00  0.00      MEMB
ATOM   5046  H3S DOPC    2      -3.758 -18.815  12.906  1.00  0.00      MEMB
ATOM   5047  C24 DOPC    2      -5.278 -20.167  11.842  1.00  0.00      MEMB
ATOM   5048  H4R DOPC    2      -6.070 -20.838  12.239  1.00  0.00      MEMB
ATOM   5049  H4S DOPC    2      -4.747 -20.756  11.064  1.00  0.00      MEMB
ATOM   5050  C25 DOPC    2      -5.927 -19.028  11.011  1.00  0.00      MEMB
ATOM   5051  H5R DOPC    2      -5.145 -18.253  10.861  1.00  0.00      MEMB
ATOM   5052  H5S DOPC    2      -6.737 -18.551  11.604  1.00  0.00      MEMB
ATOM   5053  C26 DOPC    2      -6.550 -19.435   9.681  1.00  0.00      MEMB
ATOM   5054  H6R DOPC    2      -6.980 -20.459   9.712  1.00  0.00      MEMB
ATOM   5055  H6S DOPC    2      -5.699 -19.571   8.979  1.00  0.00      MEMB
ATOM   5056  C27 DOPC    2      -7.491 -18.442   9.052  1.00  0.00      MEMB
ATOM   5057  H7R DOPC    2      -8.478 -18.537   9.553  1.00  0.00      MEMB
ATOM   5058  H7S DOPC    2      -7.833 -18.691   8.025  1.00  0.00      MEMB
ATOM   5059  C28 DOPC    2      -6.982 -17.049   9.125  1.00  0.00      MEMB
ATOM   5060  H8R DOPC    2      -5.960 -17.047   8.689  1.00  0.00      MEMB
ATOM   5061  H8S DOPC    2      -6.951 -16.727  10.188  1.00  0.00      MEMB
ATOM   5062  C29 DOPC    2      -7.692 -15.968   8.362  1.00  0.00      MEMB
ATOM   5063  H9R DOPC    2      -8.088 -15.219   9.062  1.00  0.00      MEMB
ATOM   5064 C210 DOPC    2      -7.617 -15.670   7.119  1.00  0.00      MEMB
ATOM   5065 H10R DOPC    2      -8.250 -14.823   6.816  1.00  0.00      MEMB
ATOM   5066 C211 DOPC    2      -6.768 -16.440   6.087  1.00  0.00      MEMB
ATOM   5067 H11R DOPC    2      -7.466 -16.949   5.388  1.00  0.00      MEMB
ATOM   5068 H11S DOPC    2      -6.041 -17.206   6.433  1.00  0.00      MEMB
ATOM   5069 C212 DOPC    2      -5.776 -15.577   5.332  1.00  0.00      MEMB
ATOM   5070 H12R DOPC    2      -5.337 -16.285   4.597  1.00  0.00      MEMB
ATOM   5071 H12S DOPC    2      -4.934 -15.212   5.959  1.00  0.00      MEMB
ATOM   5072 C213 DOPC    2      -6.349 -14.319   4.564  1.00  0.00      MEMB
ATOM   5073 H13R DOPC    2      -6.607 -13.509   5.279  1.00  0.00      MEMB
ATOM   5074 H13S DOPC    2      -7.292 -14.700   4.116  1.00  0.00      MEMB
ATOM   5075 C214 DOPC    2      -5.373 -13.739   3.514  1.00  0.00      MEMB
ATOM   5076 H14R DOPC    2      -4.407 -13.540   4.026  1.00  0.00      MEMB
ATOM   5077 H14S DOPC    2      -5.788 -12.836   3.019  1.00  0.00      MEMB
ATOM   5078 C215 DOPC    2      -5.059 -14.658   2.369  1.00  0.00      MEMB
ATOM   5079 H15R DOPC    2      -5.948 -15.012   1.805  1.00  0.00      MEMB
ATOM   5080 H15S DOPC    2      -4.682 -15.610   2.799  1.00  0.00      MEMB
ATOM   5081 C216 DOPC    2      -3.868 -14.165   1.530  1.00  0.00      MEMB
ATOM   5082 H16R DOPC    2      -2.887 -14.231   2.047  1.00  0.00      MEMB
ATOM   5083 H16S DOPC    2      -3.981 -13.102   1.228  1.00  0.00      MEMB
ATOM   5084 C217 DOPC    2      -3.762 -15.013   0.272  1.00  0.00      MEMB
ATOM   5085 H17R DOPC    2      -4.665 -15.003  -0.374  1.00  0.00      MEMB
ATOM   5086 H17S DOPC    2      -3.743 -16.047   0.679  1.00  0.00      MEMB
ATOM   5087 C218 DOPC    2      -2.540 -14.929  -0.551  1.00  0.00      MEMB
ATOM   5088 H18R DOPC    2      -2.638 -14.037  -1.206  1.00  0.00      MEMB
ATOM   5089 H18S DOPC    2      -2.409 -15.801  -1.227  1.00  0.00      MEMB
ATOM   5090 H18T DOPC    2      -1.602 -14.860   0.041  1.00  0.00      MEMB
ATOM   5091  C33 DOPC    2      -2.365 -16.150  12.198  1.00  0.00      MEMB
ATOM   5092  H3X DOPC    2      -3.102 -16.980  12.163  1.00  0.00      MEMB
ATOM   5093  H3Y DOPC    2      -1.519 -16.465  12.845  1.00  0.00      MEMB
ATOM   5094  C34 DOPC    2      -1.705 -15.958  10.761  1.00  0.00      MEMB
ATOM   5095  H4X DOPC    2      -0.613 -15.770  10.842  1.00  0.00      MEMB
ATOM   5096  H4Y DOPC    2      -2.323 -15.151  10.313  1.00  0.00      MEMB
ATOM   5097  C35 DOPC    2      -1.845 -17.105   9.739  1.00  0.00      MEMB
ATOM   5098  H5X DOPC    2      -2.848 -17.554   9.573  1.00  0.00      MEMB
ATOM   5099  H5Y DOPC    2      -1.329 -17.958  10.228  1.00  0.00      MEMB
ATOM   5100  C36 DOPC    2      -1.322 -16.732   8.318  1.00  0.00      MEMB
ATOM   5101  H6X DOPC    2      -1.911 -15.868   7.941  1.00  0.00      MEMB
ATOM   5102  H6Y DOPC    2      -0.297 -16.383   8.569  1.00  0.00      MEMB
ATOM   5103  C37 DOPC    2      -1.207 -17.940   7.393  1.00  0.00      MEMB
ATOM   5104  H7X DOPC    2      -0.449 -18.530   7.951  1.00  0.00      MEMB
ATOM   5105  H7Y DOPC    2      -2.242 -18.331   7.293  1.00  0.00      MEMB
ATOM   5106  C38 DOPC    2      -0.423 -17.615   6.112  1.00  0.00      MEMB
ATOM   5107  H8X DOPC    2      -0.295 -18.561   5.543  1.00  0.00      MEMB
ATOM   5108  H8Y DOPC    2       0.591 -17.365   6.492  1.00  0.00      MEMB
ATOM   5109  C39 DOPC    2      -1.039 -16.631   5.248  1.00  0.00      MEMB
ATOM   5110  H9X DOPC    2      -0.450 -15.701   5.230  1.00  0.00      MEMB
ATOM   5111 C310 DOPC    2      -2.135 -16.892   4.501  1.00  0.00      MEMB
ATOM   5112 H10X DOPC    2      -2.363 -16.108   3.765  1.00  0.00      MEMB
ATOM   5113 C311 DOPC    2      -2.890 -18.220   4.458  1.00  0.00      MEMB
ATOM   5114 H11X DOPC    2      -3.653 -18.218   5.265  1.00  0.00      MEMB
ATOM   5115 H11Y DOPC    2      -2.163 -19.023   4.701  1.00  0.00      MEMB
ATOM   5116 C312 DOPC    2      -3.449 -18.665   3.107  1.00  0.00      MEMB
ATOM   5117 H12X DOPC    2      -4.225 -17.986   2.694  1.00  0.00      MEMB
ATOM   5118 H12Y DOPC    2      -4.054 -19.581   3.278  1.00  0.00      MEMB
ATOM   5119 C313 DOPC    2      -2.405 -18.714   1.961  1.00  0.00      MEMB
ATOM   5120 H13X DOPC    2      -2.097 -17.688   1.666  1.00  0.00      MEMB
ATOM   5121 H13Y DOPC    2      -1.484 -19.244   2.285  1.00  0.00      MEMB
ATOM   5122 C314 DOPC    2      -3.098 -19.462   0.777  1.00  0.00      MEMB
ATOM   5123 H14X DOPC    2      -3.199 -20.465   1.244  1.00  0.00      MEMB
ATOM   5124 H14Y DOPC    2      -4.124 -19.098   0.552  1.00  0.00      MEMB
ATOM   5125 C315 DOPC    2      -2.300 -19.485  -0.565  1.00  0.00      MEMB
ATOM   5126 H15X DOPC    2      -2.715 -18.715  -1.249  1.00  0.00      MEMB
ATOM   5127 H15Y DOPC    2      -2.490 -20.453  -1.076  1.00  0.00      MEMB
ATOM   5128 C316 DOPC    2      -0.777 -19.418  -0.331  1.00  0.00      MEMB
ATOM   5129 H16X DOPC    2      -0.557 -18.555   0.332  1.00  0.00      MEMB
ATOM   5130 H16Y DOPC    2      -0.645 -20.262   0.380  1.00  0.00      MEMB
ATOM   5131 C317 DOPC    2       0.193 -19.404  -1.548  1.00  0.00      MEMB
ATOM   5132 H17X DOPC    2       1.228 -19.196  -1.203  1.00  0.00      MEMB
ATOM   5133 H17Y DOPC    2       0.211 -20.446  -1.935  1.00  0.00      MEMB
ATOM   5134 C318 DOPC    2      -0.146 -18.343  -2.614  1.00  0.00      MEMB
ATOM   5135 H18X DOPC    2      -1.198 -18.352  -2.970  1.00  0.00      MEMB
ATOM   5136 H18Y DOPC    2       0.038 -17.327  -2.204  1.00  0.00      MEMB
ATOM   5137 H18Z DOPC    2       0.535 -18.461  -3.483  1.00  0.00      MEMB
ATOM   5138  N   DOPC    3      17.467   8.920  18.273  1.00  0.00      MEMB
ATOM   5139  C12 DOPC    3      18.431  10.025  17.805  1.00  0.00      MEMB
ATOM   5140 H12A DOPC    3      18.396  10.898  18.439  1.00  0.00      MEMB
ATOM   5141 H12B DOPC    3      18.123  10.327  16.815  1.00  0.00      MEMB
ATOM   5142  C13 DOPC    3      16.074   9.510  18.372  1.00  0.00      MEMB
ATOM   5143 H13A DOPC    3      15.463   8.859  18.981  1.00  0.00      MEMB
ATOM   5144 H13B DOPC    3      16.083  10.404  18.978  1.00  0.00      MEMB
ATOM   5145 H13C DOPC    3      15.649   9.699  17.398  1.00  0.00      MEMB
ATOM   5146  C14 DOPC    3      17.951   8.442  19.523  1.00  0.00      MEMB
ATOM   5147 H14A DOPC    3      17.133   7.902  19.976  1.00  0.00      MEMB
ATOM   5148 H14B DOPC    3      18.806   7.801  19.367  1.00  0.00      MEMB
ATOM   5149 H14C DOPC    3      18.266   9.276  20.133  1.00  0.00      MEMB
ATOM   5150  C15 DOPC    3      17.542   7.754  17.299  1.00  0.00      MEMB
ATOM   5151 H15A DOPC    3      18.467   7.200  17.372  1.00  0.00      MEMB
ATOM   5152 H15B DOPC    3      17.319   8.107  16.303  1.00  0.00      MEMB
ATOM   5153 H15C DOPC    3      16.802   7.019  17.579  1.00  0.00      MEMB
ATOM   5154  C11 DOPC    3      19.929   9.536  17.715  1.00  0.00      MEMB
ATOM   5155 H11A DOPC    3      20.008   8.580  17.156  1.00  0.00      MEMB
ATOM   5156 H11B DOPC    3      20.395  10.413  17.217  1.00  0.00      MEMB
ATOM   5157  P   DOPC    3      20.879  10.745  19.979  1.00  0.00      MEMB
ATOM   5158  O13 DOPC    3      20.225  10.363  21.283  1.00  0.00      MEMB
ATOM   5159  O14 DOPC    3      20.627  12.076  19.436  1.00  0.00      MEMB
ATOM   5160  O12 DOPC    3      20.657   9.427  19.011  1.00  0.00      MEMB
ATOM   5161  O11 DOPC    3      22.411  10.728  20.304  1.00  0.00      MEMB
ATOM   5162  C1  DOPC    3      23.287  10.459  19.154  1.00  0.00      MEMB
ATOM   5163  HA  DOPC    3      22.855   9.698  18.469  1.00  0.00      MEMB
ATOM   5164  HB  DOPC    3      24.305  10.269  19.556  1.00  0.00      MEMB
ATOM   5165  C2  DOPC    3      23.600  11.627  18.153  1.00  0.00      MEMB
ATOM   5166  HS  DOPC    3      24.040  12.441  18.768  1.00  0.00      MEMB
ATOM   5167  O21 DOPC    3      22.401  12.096  17.501  1.00  0.00      MEMB
ATOM   5168  C21 DOPC    3      22.395  13.354  17.009  1.00  0.00      MEMB
ATOM   5169  O22 DOPC    3      23.093  14.284  17.286  1.00  0.00      MEMB
ATOM   5170  C22 DOPC    3      21.019  13.449  16.247  1.00  0.00      MEMB
ATOM   5171  H2R DOPC    3      20.232  13.352  17.024  1.00  0.00      MEMB
ATOM   5172  H2S DOPC    3      20.890  12.514  15.659  1.00  0.00      MEMB
ATOM   5173  C3  DOPC    3      24.617  11.239  17.098  1.00  0.00      MEMB
ATOM   5174  HX  DOPC    3      25.519  11.116  17.734  1.00  0.00      MEMB
ATOM   5175  HY  DOPC    3      24.742  12.058  16.358  1.00  0.00      MEMB
ATOM   5176  O31 DOPC    3      24.186  10.003  16.413  1.00  0.00      MEMB
ATOM   5177  C31 DOPC    3      24.689   9.971  15.163  1.00  0.00      MEMB
ATOM   5178  O32 DOPC    3      25.559  10.687  14.711  1.00  0.00      MEMB
ATOM   5179  C32 DOPC    3      24.068   8.824  14.423  1.00  0.00      MEMB
ATOM   5180  H2X DOPC    3      24.262   7.856  14.933  1.00  0.00      MEMB
ATOM   5181  H2Y DOPC    3      22.964   8.922  14.352  1.00  0.00      MEMB
ATOM   5182  C23 DOPC    3      20.877  14.662  15.380  1.00  0.00      MEMB
ATOM   5183  H3R DOPC    3      21.322  15.531  15.910  1.00  0.00      MEMB
ATOM   5184  H3S DOPC    3      19.791  14.895  15.340  1.00  0.00      MEMB
ATOM   5185  C24 DOPC    3      21.426  14.472  13.916  1.00  0.00      MEMB
ATOM   5186  H4R DOPC    3      22.411  13.975  13.782  1.00  0.00      MEMB
ATOM   5187  H4S DOPC    3      21.534  15.501  13.512  1.00  0.00      MEMB
ATOM   5188  C25 DOPC    3      20.384  13.717  13.099  1.00  0.00      MEMB
ATOM   5189  H5R DOPC    3      19.596  14.471  12.885  1.00  0.00      MEMB
ATOM   5190  H5S DOPC    3      19.910  12.908  13.695  1.00  0.00      MEMB
ATOM   5191  C26 DOPC    3      20.720  13.168  11.742  1.00  0.00      MEMB
[truncated: 4,033,139 more chars]
