# Supplementary material for: Insights into adenosine A2A receptor activation through cooperative modulation of agonist and allosteric lipid interactions
Source: PLoS Comput Biol. 2020 Apr 16;16(4):e1007818. doi: 10.1371/journal.pcbi.1007818 (PMC7188303; doi:10.1371/journal.pcbi.1007818)
Supplement: S1 File — This zip file contains a README document with data and software description as well as topology, scripts and input files within the corresponding generated folders. (ZIP) [file pcbi.1007818.s001.zip › S1 File/ACEMD input/APO + DOPG/step5_assembly.pdb]

REMARK  GENERATED BY CHARMM-GUI (HTTP://WWW.CHARMM-GUI.ORG) V2.0 ON MAR, 23. 2020. JOB
REMARK  ASSEMBLE PREVIOUSLY GENERATED COMPONENTS (LIPID BILAYER, PROTEIN, PORE WATER, 
REMARK   DATE:     3/23/20      9:30:15      CREATED BY USER: apache                  
ATOM      1  N   MET     1      24.827  -4.328  18.693  1.00  0.00      PROA
ATOM      2  HN  MET     1      24.913  -4.441  17.706  1.00  0.00      PROA
ATOM      3  CA  MET     1      23.573  -3.709  19.194  1.00  0.00      PROA
ATOM      4  HA  MET     1      23.281  -4.238  20.089  1.00  0.00      PROA
ATOM      5  CB  MET     1      23.749  -2.210  19.504  1.00  0.00      PROA
ATOM      6  HB1 MET     1      22.839  -1.840  20.023  1.00  0.00      PROA
ATOM      7  HB2 MET     1      23.867  -1.656  18.549  1.00  0.00      PROA
ATOM      8  CG  MET     1      24.972  -1.942  20.390  1.00  0.00      PROA
ATOM      9  HG1 MET     1      24.889  -0.909  20.787  1.00  0.00      PROA
ATOM     10  HG2 MET     1      25.878  -2.000  19.752  1.00  0.00      PROA
ATOM     11  SD  MET     1      25.151  -3.095  21.778  1.00  0.00      PROA
ATOM     12  CE  MET     1      23.975  -2.386  22.966  1.00  0.00      PROA
ATOM     13  HE1 MET     1      22.944  -2.366  22.551  1.00  0.00      PROA
ATOM     14  HE2 MET     1      24.264  -1.343  23.216  1.00  0.00      PROA
ATOM     15  HE3 MET     1      23.958  -2.991  23.897  1.00  0.00      PROA
ATOM     16  C   MET     1      22.445  -3.924  18.185  1.00  0.00      PROA
ATOM     17  O   MET     1      22.762  -4.028  17.004  1.00  0.00      PROA
ATOM     18  N   PRO     2      21.160  -3.972  18.592  1.00  0.00      PROA
ATOM     19  CD  PRO     2      20.689  -3.883  19.971  1.00  0.00      PROA
ATOM     20  HD1 PRO     2      20.577  -2.815  20.256  1.00  0.00      PROA
ATOM     21  HD2 PRO     2      21.418  -4.380  20.645  1.00  0.00      PROA
ATOM     22  CA  PRO     2      20.052  -4.401  17.718  1.00  0.00      PROA
ATOM     23  HA  PRO     2      20.260  -5.379  17.317  1.00  0.00      PROA
ATOM     24  CB  PRO     2      18.797  -4.337  18.596  1.00  0.00      PROA
ATOM     25  HB1 PRO     2      18.059  -5.112  18.299  1.00  0.00      PROA
ATOM     26  HB2 PRO     2      18.314  -3.339  18.534  1.00  0.00      PROA
ATOM     27  CG  PRO     2      19.341  -4.601  19.997  1.00  0.00      PROA
ATOM     28  HG1 PRO     2      18.672  -4.177  20.776  1.00  0.00      PROA
ATOM     29  HG2 PRO     2      19.466  -5.689  20.183  1.00  0.00      PROA
ATOM     30  C   PRO     2      19.859  -3.594  16.423  1.00  0.00      PROA
ATOM     31  O   PRO     2      19.661  -4.191  15.367  1.00  0.00      PROA
ATOM     32  N   ILE     3      20.215  -2.303  16.439  1.00  0.00      PROA
ATOM     33  HN  ILE     3      20.525  -1.873  17.282  1.00  0.00      PROA
ATOM     34  CA  ILE     3      20.191  -1.409  15.266  1.00  0.00      PROA
ATOM     35  HA  ILE     3      19.224  -1.493  14.792  1.00  0.00      PROA
ATOM     36  CB  ILE     3      20.448   0.045  15.731  1.00  0.00      PROA
ATOM     37  HB  ILE     3      19.760   0.286  16.570  1.00  0.00      PROA
ATOM     38  CG2 ILE     3      21.905   0.237  16.200  1.00  0.00      PROA
ATOM     39 HG21 ILE     3      22.595   0.188  15.331  1.00  0.00      PROA
ATOM     40 HG22 ILE     3      22.180  -0.565  16.918  1.00  0.00      PROA
ATOM     41 HG23 ILE     3      22.017   1.229  16.687  1.00  0.00      PROA
ATOM     42  CG1 ILE     3      20.068   1.060  14.630  1.00  0.00      PROA
ATOM     43 HG11 ILE     3      19.064   0.794  14.237  1.00  0.00      PROA
ATOM     44 HG12 ILE     3      20.809   0.981  13.807  1.00  0.00      PROA
ATOM     45  CD  ILE     3      20.031   2.515  15.112  1.00  0.00      PROA
ATOM     46  HD1 ILE     3      21.029   2.815  15.496  1.00  0.00      PROA
ATOM     47  HD2 ILE     3      19.288   2.623  15.931  1.00  0.00      PROA
ATOM     48  HD3 ILE     3      19.758   3.186  14.269  1.00  0.00      PROA
ATOM     49  C   ILE     3      21.128  -1.828  14.111  1.00  0.00      PROA
ATOM     50  O   ILE     3      20.842  -1.506  12.964  1.00  0.00      PROA
ATOM     51  N   MET     4      22.052  -2.773  14.322  1.00  0.00      PROA
ATOM     52  HN  MET     4      22.266  -3.095  15.240  1.00  0.00      PROA
ATOM     53  CA  MET     4      22.818  -3.407  13.232  1.00  0.00      PROA
ATOM     54  HA  MET     4      23.254  -2.628  12.625  1.00  0.00      PROA
ATOM     55  CB  MET     4      23.913  -4.303  13.830  1.00  0.00      PROA
ATOM     56  HB1 MET     4      24.429  -4.840  13.006  1.00  0.00      PROA
ATOM     57  HB2 MET     4      23.440  -5.048  14.504  1.00  0.00      PROA
ATOM     58  CG  MET     4      24.952  -3.497  14.628  1.00  0.00      PROA
ATOM     59  HG1 MET     4      24.405  -2.751  15.241  1.00  0.00      PROA
ATOM     60  HG2 MET     4      25.591  -2.953  13.902  1.00  0.00      PROA
ATOM     61  SD  MET     4      26.016  -4.485  15.719  1.00  0.00      PROA
ATOM     62  CE  MET     4      27.021  -5.363  14.487  1.00  0.00      PROA
ATOM     63  HE1 MET     4      27.589  -4.652  13.849  1.00  0.00      PROA
ATOM     64  HE2 MET     4      26.370  -5.973  13.825  1.00  0.00      PROA
ATOM     65  HE3 MET     4      27.751  -6.030  14.993  1.00  0.00      PROA
ATOM     66  C   MET     4      21.937  -4.214  12.254  1.00  0.00      PROA
ATOM     67  O   MET     4      22.219  -4.238  11.057  1.00  0.00      PROA
ATOM     68  N   GLY     5      20.775  -4.709  12.702  1.00  0.00      PROA
ATOM     69  HN  GLY     5      20.548  -4.704  13.672  1.00  0.00      PROA
ATOM     70  CA  GLY     5      19.755  -5.290  11.819  1.00  0.00      PROA
ATOM     71  HA1 GLY     5      19.041  -5.811  12.440  1.00  0.00      PROA
ATOM     72  HA2 GLY     5      20.251  -5.985  11.158  1.00  0.00      PROA
ATOM     73  C   GLY     5      19.009  -4.249  10.974  1.00  0.00      PROA
ATOM     74  O   GLY     5      18.803  -4.470   9.781  1.00  0.00      PROA
ATOM     75  N   SER     6      18.837  -3.032  11.508  1.00  0.00      PROA
ATOM     76  HN  SER     6      19.003  -2.864  12.476  1.00  0.00      PROA
ATOM     77  CA  SER     6      18.399  -1.862  10.736  1.00  0.00      PROA
ATOM     78  HA  SER     6      17.550  -2.157  10.136  1.00  0.00      PROA
ATOM     79  CB  SER     6      18.015  -0.705  11.667  1.00  0.00      PROA
ATOM     80  HB1 SER     6      18.856  -0.493  12.360  1.00  0.00      PROA
ATOM     81  HB2 SER     6      17.114  -0.986  12.254  1.00  0.00      PROA
ATOM     82  OG  SER     6      17.728   0.467  10.939  1.00  0.00      PROA
ATOM     83  HG1 SER     6      16.819   0.693  11.150  1.00  0.00      PROA
ATOM     84  C   SER     6      19.450  -1.418   9.712  1.00  0.00      PROA
ATOM     85  O   SER     6      19.091  -1.294   8.549  1.00  0.00      PROA
ATOM     86  N   SER     7      20.754  -1.523  10.000  1.00  0.00      PROA
ATOM     87  HN  SER     7      21.066  -1.825  10.897  1.00  0.00      PROA
ATOM     88  CA  SER     7      21.822  -1.205   9.028  1.00  0.00      PROA
ATOM     89  HA  SER     7      21.648  -0.207   8.654  1.00  0.00      PROA
ATOM     90  CB  SER     7      23.200  -1.293   9.698  1.00  0.00      PROA
ATOM     91  HB1 SER     7      23.968  -0.861   9.022  1.00  0.00      PROA
ATOM     92  HB2 SER     7      23.444  -2.357   9.903  1.00  0.00      PROA
ATOM     93  OG  SER     7      23.226  -0.581  10.922  1.00  0.00      PROA
ATOM     94  HG1 SER     7      23.020   0.331  10.702  1.00  0.00      PROA
ATOM     95  C   SER     7      21.822  -2.104   7.778  1.00  0.00      PROA
ATOM     96  O   SER     7      21.950  -1.609   6.653  1.00  0.00      PROA
ATOM     97  N   VAL     8      21.545  -3.403   7.938  1.00  0.00      PROA
ATOM     98  HN  VAL     8      21.428  -3.801   8.844  1.00  0.00      PROA
ATOM     99  CA  VAL     8      21.390  -4.343   6.808  1.00  0.00      PROA
ATOM    100  HA  VAL     8      22.198  -4.167   6.113  1.00  0.00      PROA
ATOM    101  CB  VAL     8      21.420  -5.804   7.307  1.00  0.00      PROA
ATOM    102  HB  VAL     8      20.632  -5.936   8.079  1.00  0.00      PROA
ATOM    103  CG1 VAL     8      21.180  -6.813   6.175  1.00  0.00      PROA
ATOM    104 HG11 VAL     8      21.849  -6.590   5.317  1.00  0.00      PROA
ATOM    105 HG12 VAL     8      20.126  -6.749   5.829  1.00  0.00      PROA
ATOM    106 HG13 VAL     8      21.394  -7.842   6.534  1.00  0.00      PROA
ATOM    107  CG2 VAL     8      22.775  -6.137   7.945  1.00  0.00      PROA
ATOM    108 HG21 VAL     8      22.964  -5.466   8.810  1.00  0.00      PROA
ATOM    109 HG22 VAL     8      23.588  -5.995   7.201  1.00  0.00      PROA
ATOM    110 HG23 VAL     8      22.775  -7.188   8.304  1.00  0.00      PROA
ATOM    111  C   VAL     8      20.107  -4.064   6.015  1.00  0.00      PROA
ATOM    112  O   VAL     8      20.148  -3.910   4.794  1.00  0.00      PROA
ATOM    113  N   TYR     9      19.003  -3.814   6.718  1.00  0.00      PROA
ATOM    114  HN  TYR     9      19.011  -3.868   7.713  1.00  0.00      PROA
ATOM    115  CA  TYR     9      17.708  -3.448   6.138  1.00  0.00      PROA
ATOM    116  HA  TYR     9      17.452  -4.160   5.367  1.00  0.00      PROA
ATOM    117  CB  TYR     9      16.688  -3.478   7.283  1.00  0.00      PROA
ATOM    118  HB1 TYR     9      17.181  -3.117   8.211  1.00  0.00      PROA
ATOM    119  HB2 TYR     9      16.334  -4.522   7.419  1.00  0.00      PROA
ATOM    120  CG  TYR     9      15.459  -2.625   7.085  1.00  0.00      PROA
ATOM    121  CD1 TYR     9      14.363  -3.114   6.353  1.00  0.00      PROA
ATOM    122  HD1 TYR     9      14.409  -4.093   5.900  1.00  0.00      PROA
ATOM    123  CE1 TYR     9      13.206  -2.326   6.211  1.00  0.00      PROA
ATOM    124  HE1 TYR     9      12.364  -2.698   5.646  1.00  0.00      PROA
ATOM    125  CZ  TYR     9      13.148  -1.050   6.808  1.00  0.00      PROA
ATOM    126  OH  TYR     9      12.036  -0.282   6.714  1.00  0.00      PROA
ATOM    127  HH  TYR     9      12.066   0.372   7.417  1.00  0.00      PROA
ATOM    128  CD2 TYR     9      15.410  -1.345   7.665  1.00  0.00      PROA
ATOM    129  HD2 TYR     9      16.255  -0.969   8.221  1.00  0.00      PROA
ATOM    130  CE2 TYR     9      14.258  -0.559   7.518  1.00  0.00      PROA
ATOM    131  HE2 TYR     9      14.223   0.429   7.953  1.00  0.00      PROA
ATOM    132  C   TYR     9      17.723  -2.103   5.381  1.00  0.00      PROA
ATOM    133  O   TYR     9      17.313  -2.065   4.223  1.00  0.00      PROA
ATOM    134  N   ILE    10      18.442  -1.101   5.898  1.00  0.00      PROA
ATOM    135  HN  ILE    10      18.833  -1.195   6.808  1.00  0.00      PROA
ATOM    136  CA  ILE    10      18.742   0.189   5.257  1.00  0.00      PROA
ATOM    137  HA  ILE    10      17.807   0.669   5.008  1.00  0.00      PROA
ATOM    138  CB  ILE    10      19.569   1.076   6.228  1.00  0.00      PROA
ATOM    139  HB  ILE    10      20.327   0.440   6.732  1.00  0.00      PROA
ATOM    140  CG2 ILE    10      20.294   2.242   5.522  1.00  0.00      PROA
ATOM    141 HG21 ILE    10      19.555   2.904   5.021  1.00  0.00      PROA
ATOM    142 HG22 ILE    10      20.991   1.844   4.754  1.00  0.00      PROA
ATOM    143 HG23 ILE    10      20.860   2.842   6.267  1.00  0.00      PROA
ATOM    144  CG1 ILE    10      18.654   1.645   7.331  1.00  0.00      PROA
ATOM    145 HG11 ILE    10      17.968   0.838   7.666  1.00  0.00      PROA
ATOM    146 HG12 ILE    10      18.053   2.470   6.894  1.00  0.00      PROA
ATOM    147  CD  ILE    10      19.395   2.188   8.560  1.00  0.00      PROA
ATOM    148  HD1 ILE    10      20.077   3.012   8.261  1.00  0.00      PROA
ATOM    149  HD2 ILE    10      19.997   1.379   9.026  1.00  0.00      PROA
ATOM    150  HD3 ILE    10      18.664   2.583   9.298  1.00  0.00      PROA
ATOM    151  C   ILE    10      19.488  -0.024   3.941  1.00  0.00      PROA
ATOM    152  O   ILE    10      19.068   0.495   2.910  1.00  0.00      PROA
ATOM    153  N   THR    11      20.498  -0.897   3.941  1.00  0.00      PROA
ATOM    154  HN  THR    11      20.742  -1.407   4.762  1.00  0.00      PROA
ATOM    155  CA  THR    11      21.322  -1.178   2.756  1.00  0.00      PROA
ATOM    156  HA  THR    11      21.696  -0.239   2.375  1.00  0.00      PROA
ATOM    157  CB  THR    11      22.487  -2.109   3.132  1.00  0.00      PROA
ATOM    158  HB  THR    11      22.089  -3.081   3.494  1.00  0.00      PROA
ATOM    159  OG1 THR    11      23.264  -1.525   4.155  1.00  0.00      PROA
ATOM    160  HG1 THR    11      22.720  -1.547   4.946  1.00  0.00      PROA
ATOM    161  CG2 THR    11      23.436  -2.368   1.962  1.00  0.00      PROA
ATOM    162 HG21 THR    11      23.874  -1.411   1.607  1.00  0.00      PROA
ATOM    163 HG22 THR    11      22.881  -2.837   1.122  1.00  0.00      PROA
ATOM    164 HG23 THR    11      24.261  -3.038   2.286  1.00  0.00      PROA
ATOM    165  C   THR    11      20.496  -1.769   1.605  1.00  0.00      PROA
ATOM    166  O   THR    11      20.567  -1.276   0.478  1.00  0.00      PROA
ATOM    167  N   VAL    12      19.543  -2.656   1.917  1.00  0.00      PROA
ATOM    168  HN  VAL    12      19.432  -2.994   2.848  1.00  0.00      PROA
ATOM    169  CA  VAL    12      18.593  -3.200   0.929  1.00  0.00      PROA
ATOM    170  HA  VAL    12      19.132  -3.381   0.011  1.00  0.00      PROA
ATOM    171  CB  VAL    12      17.958  -4.509   1.443  1.00  0.00      PROA
ATOM    172  HB  VAL    12      17.389  -4.296   2.373  1.00  0.00      PROA
ATOM    173  CG1 VAL    12      17.010  -5.122   0.404  1.00  0.00      PROA
ATOM    174 HG11 VAL    12      17.565  -5.352  -0.531  1.00  0.00      PROA
ATOM    175 HG12 VAL    12      16.195  -4.405   0.166  1.00  0.00      PROA
ATOM    176 HG13 VAL    12      16.574  -6.065   0.799  1.00  0.00      PROA
ATOM    177  CG2 VAL    12      19.023  -5.568   1.760  1.00  0.00      PROA
ATOM    178 HG21 VAL    12      19.715  -5.191   2.543  1.00  0.00      PROA
ATOM    179 HG22 VAL    12      19.611  -5.797   0.846  1.00  0.00      PROA
ATOM    180 HG23 VAL    12      18.536  -6.494   2.134  1.00  0.00      PROA
ATOM    181  C   VAL    12      17.514  -2.181   0.535  1.00  0.00      PROA
ATOM    182  O   VAL    12      17.228  -2.011  -0.650  1.00  0.00      PROA
ATOM    183  N   GLU    13      16.984  -1.410   1.488  1.00  0.00      PROA
ATOM    184  HN  GLU    13      17.271  -1.491   2.439  1.00  0.00      PROA
ATOM    185  CA  GLU    13      15.956  -0.399   1.227  1.00  0.00      PROA
ATOM    186  HA  GLU    13      15.197  -0.844   0.601  1.00  0.00      PROA
ATOM    187  CB  GLU    13      15.343   0.087   2.548  1.00  0.00      PROA
ATOM    188  HB1 GLU    13      14.792   1.031   2.349  1.00  0.00      PROA
ATOM    189  HB2 GLU    13      16.169   0.295   3.259  1.00  0.00      PROA
ATOM    190  CG  GLU    13      14.375  -0.904   3.212  1.00  0.00      PROA
ATOM    191  HG1 GLU    13      14.160  -0.549   4.242  1.00  0.00      PROA
ATOM    192  HG2 GLU    13      14.869  -1.897   3.263  1.00  0.00      PROA
ATOM    193  CD  GLU    13      13.037  -1.079   2.484  1.00  0.00      PROA
ATOM    194  OE1 GLU    13      12.761  -0.663   1.365  1.00  0.00      PROA
ATOM    195  OE2 GLU    13      12.106  -1.750   3.186  1.00  0.00      PROA
ATOM    196  HE2 GLU    13      11.264  -1.865   2.738  1.00  0.00      PROA
ATOM    197  C   GLU    13      16.457   0.792   0.393  1.00  0.00      PROA
ATOM    198  O   GLU    13      15.729   1.240  -0.488  1.00  0.00      PROA
ATOM    199  N   LEU    14      17.733   1.176   0.477  1.00  0.00      PROA
ATOM    200  HN  LEU    14      18.347   0.793   1.162  1.00  0.00      PROA
ATOM    201  CA  LEU    14      18.331   2.180  -0.418  1.00  0.00      PROA
ATOM    202  HA  LEU    14      17.668   3.032  -0.466  1.00  0.00      PROA
ATOM    203  CB  LEU    14      19.710   2.594   0.133  1.00  0.00      PROA
ATOM    204  HB1 LEU    14      20.396   2.756  -0.724  1.00  0.00      PROA
ATOM    205  HB2 LEU    14      20.102   1.764   0.757  1.00  0.00      PROA
ATOM    206  CG  LEU    14      19.685   3.877   0.988  1.00  0.00      PROA
ATOM    207  HG  LEU    14      19.406   4.744   0.352  1.00  0.00      PROA
ATOM    208  CD1 LEU    14      21.068   4.109   1.596  1.00  0.00      PROA
ATOM    209 HD11 LEU    14      21.825   4.222   0.791  1.00  0.00      PROA
ATOM    210 HD12 LEU    14      21.351   3.243   2.231  1.00  0.00      PROA
ATOM    211 HD13 LEU    14      21.061   5.036   2.208  1.00  0.00      PROA
ATOM    212  CD2 LEU    14      18.666   3.861   2.129  1.00  0.00      PROA
ATOM    213 HD21 LEU    14      18.884   3.022   2.824  1.00  0.00      PROA
ATOM    214 HD22 LEU    14      17.642   3.725   1.720  1.00  0.00      PROA
ATOM    215 HD23 LEU    14      18.718   4.815   2.696  1.00  0.00      PROA
ATOM    216  C   LEU    14      18.428   1.681  -1.872  1.00  0.00      PROA
ATOM    217  O   LEU    14      18.040   2.410  -2.789  1.00  0.00      PROA
ATOM    218  N   ALA    15      18.720   0.392  -2.076  1.00  0.00      PROA
ATOM    219  HN  ALA    15      18.990  -0.206  -1.326  1.00  0.00      PROA
ATOM    220  CA  ALA    15      18.668  -0.237  -3.397  1.00  0.00      PROA
ATOM    221  HA  ALA    15      19.177   0.403  -4.102  1.00  0.00      PROA
ATOM    222  CB  ALA    15      19.349  -1.609  -3.317  1.00  0.00      PROA
ATOM    223  HB1 ALA    15      18.825  -2.253  -2.578  1.00  0.00      PROA
ATOM    224  HB2 ALA    15      20.405  -1.488  -2.996  1.00  0.00      PROA
ATOM    225  HB3 ALA    15      19.313  -2.107  -4.309  1.00  0.00      PROA
ATOM    226  C   ALA    15      17.230  -0.337  -3.951  1.00  0.00      PROA
ATOM    227  O   ALA    15      17.000  -0.016  -5.120  1.00  0.00      PROA
ATOM    228  N   ILE    16      16.237  -0.592  -3.090  1.00  0.00      PROA
ATOM    229  HN  ILE    16      16.424  -0.830  -2.141  1.00  0.00      PROA
ATOM    230  CA  ILE    16      14.811  -0.545  -3.456  1.00  0.00      PROA
ATOM    231  HA  ILE    16      14.682  -1.107  -4.369  1.00  0.00      PROA
ATOM    232  CB  ILE    16      13.932  -1.143  -2.329  1.00  0.00      PROA
ATOM    233  HB  ILE    16      14.194  -0.649  -1.369  1.00  0.00      PROA
ATOM    234  CG2 ILE    16      12.425  -0.953  -2.591  1.00  0.00      PROA
ATOM    235 HG21 ILE    16      12.136  -1.451  -3.541  1.00  0.00      PROA
ATOM    236 HG22 ILE    16      12.188   0.130  -2.672  1.00  0.00      PROA
ATOM    237 HG23 ILE    16      11.837  -1.403  -1.762  1.00  0.00      PROA
ATOM    238  CG1 ILE    16      14.221  -2.652  -2.162  1.00  0.00      PROA
ATOM    239 HG11 ILE    16      15.318  -2.811  -2.216  1.00  0.00      PROA
ATOM    240 HG12 ILE    16      13.736  -3.200  -2.998  1.00  0.00      PROA
ATOM    241  CD  ILE    16      13.708  -3.227  -0.838  1.00  0.00      PROA
ATOM    242  HD1 ILE    16      12.607  -3.095  -0.765  1.00  0.00      PROA
ATOM    243  HD2 ILE    16      14.185  -2.698   0.014  1.00  0.00      PROA
ATOM    244  HD3 ILE    16      13.939  -4.312  -0.782  1.00  0.00      PROA
ATOM    245  C   ILE    16      14.380   0.884  -3.819  1.00  0.00      PROA
ATOM    246  O   ILE    16      13.770   1.080  -4.869  1.00  0.00      PROA
ATOM    247  N   ALA    17      14.791   1.893  -3.046  1.00  0.00      PROA
ATOM    248  HN  ALA    17      15.399   1.732  -2.274  1.00  0.00      PROA
ATOM    249  CA  ALA    17      14.404   3.288  -3.246  1.00  0.00      PROA
ATOM    250  HA  ALA    17      13.327   3.336  -3.315  1.00  0.00      PROA
ATOM    251  CB  ALA    17      14.908   4.130  -2.068  1.00  0.00      PROA
ATOM    252  HB1 ALA    17      16.014   4.064  -1.998  1.00  0.00      PROA
ATOM    253  HB2 ALA    17      14.469   3.754  -1.119  1.00  0.00      PROA
ATOM    254  HB3 ALA    17      14.624   5.194  -2.215  1.00  0.00      PROA
ATOM    255  C   ALA    17      14.916   3.860  -4.571  1.00  0.00      PROA
ATOM    256  O   ALA    17      14.116   4.384  -5.347  1.00  0.00      PROA
ATOM    257  N   VAL    18      16.191   3.646  -4.915  1.00  0.00      PROA
ATOM    258  HN  VAL    18      16.816   3.128  -4.338  1.00  0.00      PROA
ATOM    259  CA  VAL    18      16.749   4.167  -6.175  1.00  0.00      PROA
ATOM    260  HA  VAL    18      16.396   5.180  -6.301  1.00  0.00      PROA
ATOM    261  CB  VAL    18      18.291   4.139  -6.155  1.00  0.00      PROA
ATOM    262  HB  VAL    18      18.639   4.632  -5.223  1.00  0.00      PROA
ATOM    263  CG1 VAL    18      18.891   2.732  -6.211  1.00  0.00      PROA
ATOM    264 HG11 VAL    18      18.725   2.286  -7.215  1.00  0.00      PROA
ATOM    265 HG12 VAL    18      18.405   2.083  -5.451  1.00  0.00      PROA
ATOM    266 HG13 VAL    18      19.984   2.779  -6.019  1.00  0.00      PROA
ATOM    267  CG2 VAL    18      18.870   4.950  -7.319  1.00  0.00      PROA
ATOM    268 HG21 VAL    18      18.538   6.008  -7.250  1.00  0.00      PROA
ATOM    269 HG22 VAL    18      18.516   4.530  -8.285  1.00  0.00      PROA
ATOM    270 HG23 VAL    18      19.980   4.924  -7.283  1.00  0.00      PROA
ATOM    271  C   VAL    18      16.145   3.480  -7.409  1.00  0.00      PROA
ATOM    272  O   VAL    18      15.702   4.175  -8.326  1.00  0.00      PROA
ATOM    273  N   LEU    19      15.848   2.176  -7.331  1.00  0.00      PROA
ATOM    274  HN  LEU    19      16.117   1.629  -6.543  1.00  0.00      PROA
ATOM    275  CA  LEU    19      15.113   1.453  -8.379  1.00  0.00      PROA
ATOM    276  HA  LEU    19      15.543   1.711  -9.335  1.00  0.00      PROA
ATOM    277  CB  LEU    19      15.219  -0.066  -8.128  1.00  0.00      PROA
ATOM    278  HB1 LEU    19      14.272  -0.533  -8.471  1.00  0.00      PROA
ATOM    279  HB2 LEU    19      15.323  -0.222  -7.034  1.00  0.00      PROA
ATOM    280  CG  LEU    19      16.384  -0.799  -8.821  1.00  0.00      PROA
ATOM    281  HG  LEU    19      16.403  -1.847  -8.456  1.00  0.00      PROA
ATOM    282  CD1 LEU    19      17.758  -0.179  -8.575  1.00  0.00      PROA
ATOM    283 HD11 LEU    19      17.987  -0.177  -7.488  1.00  0.00      PROA
ATOM    284 HD12 LEU    19      17.770   0.870  -8.942  1.00  0.00      PROA
ATOM    285 HD13 LEU    19      18.538  -0.769  -9.101  1.00  0.00      PROA
ATOM    286  CD2 LEU    19      16.159  -0.880 -10.335  1.00  0.00      PROA
ATOM    287 HD21 LEU    19      16.262   0.128 -10.791  1.00  0.00      PROA
ATOM    288 HD22 LEU    19      15.137  -1.261 -10.546  1.00  0.00      PROA
ATOM    289 HD23 LEU    19      16.912  -1.556 -10.794  1.00  0.00      PROA
ATOM    290  C   LEU    19      13.640   1.887  -8.476  1.00  0.00      PROA
ATOM    291  O   LEU    19      13.119   2.019  -9.587  1.00  0.00      PROA
ATOM    292  N   ALA    20      12.976   2.153  -7.350  1.00  0.00      PROA
ATOM    293  HN  ALA    20      13.410   2.047  -6.460  1.00  0.00      PROA
ATOM    294  CA  ALA    20      11.590   2.611  -7.312  1.00  0.00      PROA
ATOM    295  HA  ALA    20      11.008   1.993  -7.979  1.00  0.00      PROA
ATOM    296  CB  ALA    20      11.061   2.504  -5.876  1.00  0.00      PROA
ATOM    297  HB1 ALA    20      11.673   3.133  -5.196  1.00  0.00      PROA
ATOM    298  HB2 ALA    20      11.116   1.450  -5.530  1.00  0.00      PROA
ATOM    299  HB3 ALA    20      10.008   2.857  -5.833  1.00  0.00      PROA
ATOM    300  C   ALA    20      11.444   4.037  -7.867  1.00  0.00      PROA
ATOM    301  O   ALA    20      10.651   4.242  -8.789  1.00  0.00      PROA
ATOM    302  N   ILE    21      12.329   4.964  -7.487  1.00  0.00      PROA
ATOM    303  HN  ILE    21      13.051   4.750  -6.835  1.00  0.00      PROA
ATOM    304  CA  ILE    21      12.323   6.348  -7.980  1.00  0.00      PROA
ATOM    305  HA  ILE    21      11.314   6.724  -7.895  1.00  0.00      PROA
ATOM    306  CB  ILE    21      13.294   7.244  -7.175  1.00  0.00      PROA
ATOM    307  HB  ILE    21      14.303   6.781  -7.176  1.00  0.00      PROA
ATOM    308  CG2 ILE    21      13.384   8.659  -7.785  1.00  0.00      PROA
ATOM    309 HG21 ILE    21      12.382   9.140  -7.782  1.00  0.00      PROA
ATOM    310 HG22 ILE    21      13.744   8.596  -8.834  1.00  0.00      PROA
ATOM    311 HG23 ILE    21      14.080   9.285  -7.187  1.00  0.00      PROA
ATOM    312  CG1 ILE    21      12.834   7.353  -5.706  1.00  0.00      PROA
ATOM    313 HG11 ILE    21      12.532   6.344  -5.354  1.00  0.00      PROA
ATOM    314 HG12 ILE    21      11.953   8.028  -5.661  1.00  0.00      PROA
ATOM    315  CD  ILE    21      13.915   7.896  -4.762  1.00  0.00      PROA
ATOM    316  HD1 ILE    21      14.225   8.914  -5.082  1.00  0.00      PROA
ATOM    317  HD2 ILE    21      14.804   7.231  -4.784  1.00  0.00      PROA
ATOM    318  HD3 ILE    21      13.517   7.955  -3.726  1.00  0.00      PROA
ATOM    319  C   ILE    21      12.632   6.379  -9.477  1.00  0.00      PROA
ATOM    320  O   ILE    21      11.751   6.721 -10.267  1.00  0.00      PROA
ATOM    321  N   LEU    22      13.794   5.867  -9.899  1.00  0.00      PROA
ATOM    322  HN  LEU    22      14.428   5.416  -9.276  1.00  0.00      PROA
ATOM    323  CA  LEU    22      14.213   5.934 -11.303  1.00  0.00      PROA
ATOM    324  HA  LEU    22      14.104   6.956 -11.636  1.00  0.00      PROA
ATOM    325  CB  LEU    22      15.676   5.473 -11.456  1.00  0.00      PROA
ATOM    326  HB1 LEU    22      15.815   5.104 -12.494  1.00  0.00      PROA
ATOM    327  HB2 LEU    22      15.850   4.635 -10.748  1.00  0.00      PROA
ATOM    328  CG  LEU    22      16.738   6.559 -11.186  1.00  0.00      PROA
ATOM    329  HG  LEU    22      16.589   7.411 -11.884  1.00  0.00      PROA
ATOM    330  CD1 LEU    22      18.129   5.958 -11.392  1.00  0.00      PROA
ATOM    331 HD11 LEU    22      18.235   5.590 -12.435  1.00  0.00      PROA
ATOM    332 HD12 LEU    22      18.278   5.104 -10.697  1.00  0.00      PROA
ATOM    333 HD13 LEU    22      18.905   6.731 -11.208  1.00  0.00      PROA
ATOM    334  CD2 LEU    22      16.688   7.171  -9.786  1.00  0.00      PROA
ATOM    335 HD21 LEU    22      16.844   6.383  -9.019  1.00  0.00      PROA
ATOM    336 HD22 LEU    22      15.696   7.642  -9.614  1.00  0.00      PROA
ATOM    337 HD23 LEU    22      17.488   7.934  -9.678  1.00  0.00      PROA
ATOM    338  C   LEU    22      13.282   5.115 -12.207  1.00  0.00      PROA
ATOM    339  O   LEU    22      12.833   5.630 -13.229  1.00  0.00      PROA
ATOM    340  N   GLY    23      12.827   3.940 -11.759  1.00  0.00      PROA
ATOM    341  HN  GLY    23      13.090   3.592 -10.863  1.00  0.00      PROA
ATOM    342  CA  GLY    23      11.923   3.077 -12.523  1.00  0.00      PROA
ATOM    343  HA1 GLY    23      11.833   2.144 -11.986  1.00  0.00      PROA
ATOM    344  HA2 GLY    23      12.374   2.909 -13.489  1.00  0.00      PROA
ATOM    345  C   GLY    23      10.522   3.660 -12.731  1.00  0.00      PROA
ATOM    346  O   GLY    23       9.959   3.520 -13.820  1.00  0.00      PROA
ATOM    347  N   ASN    24       9.984   4.396 -11.754  1.00  0.00      PROA
ATOM    348  HN  ASN    24      10.473   4.573 -10.904  1.00  0.00      PROA
ATOM    349  CA  ASN    24       8.648   4.995 -11.852  1.00  0.00      PROA
ATOM    350  HA  ASN    24       8.108   4.492 -12.640  1.00  0.00      PROA
ATOM    351  CB  ASN    24       7.915   4.844 -10.518  1.00  0.00      PROA
ATOM    352  HB1 ASN    24       6.967   5.422 -10.554  1.00  0.00      PROA
ATOM    353  HB2 ASN    24       8.554   5.243  -9.702  1.00  0.00      PROA
ATOM    354  CG  ASN    24       7.590   3.396 -10.217  1.00  0.00      PROA
ATOM    355  OD1 ASN    24       6.520   2.895 -10.536  1.00  0.00      PROA
ATOM    356  ND2 ASN    24       8.446   2.725  -9.493  1.00  0.00      PROA
ATOM    357 HD21 ASN    24       8.269   1.766  -9.271  1.00  0.00      PROA
ATOM    358 HD22 ASN    24       9.277   3.170  -9.161  1.00  0.00      PROA
ATOM    359  C   ASN    24       8.645   6.442 -12.377  1.00  0.00      PROA
ATOM    360  O   ASN    24       7.752   6.772 -13.162  1.00  0.00      PROA
ATOM    361  N   VAL    25       9.755   7.178 -12.240  1.00  0.00      PROA
ATOM    362  HN  VAL    25      10.466   6.923 -11.590  1.00  0.00      PROA
ATOM    363  CA  VAL    25      10.024   8.403 -13.017  1.00  0.00      PROA
ATOM    364  HA  VAL    25       9.164   9.050 -12.921  1.00  0.00      PROA
ATOM    365  CB  VAL    25      11.293   9.127 -12.513  1.00  0.00      PROA
ATOM    366  HB  VAL    25      12.108   8.381 -12.400  1.00  0.00      PROA
ATOM    367  CG1 VAL    25      11.767  10.236 -13.464  1.00  0.00      PROA
ATOM    368 HG11 VAL    25      10.918  10.904 -13.725  1.00  0.00      PROA
ATOM    369 HG12 VAL    25      12.165   9.788 -14.399  1.00  0.00      PROA
ATOM    370 HG13 VAL    25      12.558  10.842 -12.973  1.00  0.00      PROA
ATOM    371  CG2 VAL    25      11.034   9.787 -11.153  1.00  0.00      PROA
ATOM    372 HG21 VAL    25      10.744   9.019 -10.405  1.00  0.00      PROA
ATOM    373 HG22 VAL    25      10.208  10.525 -11.242  1.00  0.00      PROA
ATOM    374 HG23 VAL    25      11.955  10.297 -10.799  1.00  0.00      PROA
ATOM    375  C   VAL    25      10.134   8.079 -14.508  1.00  0.00      PROA
ATOM    376  O   VAL    25       9.380   8.640 -15.296  1.00  0.00      PROA
ATOM    377  N   LEU    26      10.809   6.983 -14.863  1.00  0.00      PROA
ATOM    378  HN  LEU    26      11.289   6.445 -14.177  1.00  0.00      PROA
ATOM    379  CA  LEU    26      10.924   6.460 -16.231  1.00  0.00      PROA
ATOM    380  HA  LEU    26      11.159   7.268 -16.908  1.00  0.00      PROA
ATOM    381  CB  LEU    26      12.066   5.420 -16.162  1.00  0.00      PROA
ATOM    382  HB1 LEU    26      11.782   4.701 -15.368  1.00  0.00      PROA
ATOM    383  HB2 LEU    26      12.971   5.975 -15.847  1.00  0.00      PROA
ATOM    384  CG  LEU    26      12.480   4.577 -17.377  1.00  0.00      PROA
ATOM    385  HG  LEU    26      13.502   4.183 -17.197  1.00  0.00      PROA
ATOM    386  CD1 LEU    26      12.484   5.339 -18.701  1.00  0.00      PROA
ATOM    387 HD11 LEU    26      13.051   6.288 -18.593  1.00  0.00      PROA
ATOM    388 HD12 LEU    26      11.442   5.580 -19.002  1.00  0.00      PROA
ATOM    389 HD13 LEU    26      12.968   4.724 -19.490  1.00  0.00      PROA
ATOM    390  CD2 LEU    26      11.643   3.306 -17.456  1.00  0.00      PROA
ATOM    391 HD21 LEU    26      10.566   3.563 -17.553  1.00  0.00      PROA
ATOM    392 HD22 LEU    26      11.782   2.704 -16.533  1.00  0.00      PROA
ATOM    393 HD23 LEU    26      11.946   2.708 -18.342  1.00  0.00      PROA
ATOM    394  C   LEU    26       9.575   5.961 -16.812  1.00  0.00      PROA
ATOM    395  O   LEU    26       9.263   6.258 -17.969  1.00  0.00      PROA
ATOM    396  N   VAL    27       8.657   5.460 -15.975  1.00  0.00      PROA
ATOM    397  HN  VAL    27       8.890   5.230 -15.034  1.00  0.00      PROA
ATOM    398  CA  VAL    27       7.246   5.205 -16.351  1.00  0.00      PROA
ATOM    399  HA  VAL    27       7.240   4.714 -17.313  1.00  0.00      PROA
ATOM    400  CB  VAL    27       6.548   4.319 -15.292  1.00  0.00      PROA
ATOM    401  HB  VAL    27       6.885   4.653 -14.289  1.00  0.00      PROA
ATOM    402  CG1 VAL    27       5.012   4.346 -15.310  1.00  0.00      PROA
ATOM    403 HG11 VAL    27       4.635   3.997 -16.295  1.00  0.00      PROA
ATOM    404 HG12 VAL    27       4.650   5.382 -15.139  1.00  0.00      PROA
ATOM    405 HG13 VAL    27       4.612   3.675 -14.520  1.00  0.00      PROA
ATOM    406  CG2 VAL    27       6.969   2.856 -15.483  1.00  0.00      PROA
ATOM    407 HG21 VAL    27       8.069   2.758 -15.369  1.00  0.00      PROA
ATOM    408 HG22 VAL    27       6.685   2.511 -16.500  1.00  0.00      PROA
ATOM    409 HG23 VAL    27       6.475   2.218 -14.720  1.00  0.00      PROA
ATOM    410  C   VAL    27       6.459   6.497 -16.624  1.00  0.00      PROA
ATOM    411  O   VAL    27       5.800   6.583 -17.663  1.00  0.00      PROA
ATOM    412  N   CYS    28       6.578   7.525 -15.779  1.00  0.00      PROA
ATOM    413  HN  CYS    28       7.148   7.460 -14.965  1.00  0.00      PROA
ATOM    414  CA  CYS    28       5.897   8.817 -15.964  1.00  0.00      PROA
ATOM    415  HA  CYS    28       4.857   8.626 -16.187  1.00  0.00      PROA
ATOM    416  CB  CYS    28       6.032   9.648 -14.680  1.00  0.00      PROA
ATOM    417  HB1 CYS    28       5.557  10.640 -14.838  1.00  0.00      PROA
ATOM    418  HB2 CYS    28       7.109   9.809 -14.463  1.00  0.00      PROA
ATOM    419  SG  CYS    28       5.241   8.798 -13.289  1.00  0.00      PROA
ATOM    420  HG1 CYS    28       6.144   7.831 -13.216  1.00  0.00      PROA
ATOM    421  C   CYS    28       6.444   9.614 -17.160  1.00  0.00      PROA
ATOM    422  O   CYS    28       5.684  10.071 -18.014  1.00  0.00      PROA
ATOM    423  N   TRP    29       7.759   9.564 -17.354  1.00  0.00      PROA
ATOM    424  HN  TRP    29       8.341   9.089 -16.701  1.00  0.00      PROA
ATOM    425  CA  TRP    29       8.484  10.157 -18.474  1.00  0.00      PROA
ATOM    426  HA  TRP    29       8.229  11.204 -18.544  1.00  0.00      PROA
ATOM    427  CB  TRP    29       9.976   9.967 -18.184  1.00  0.00      PROA
ATOM    428  HB1 TRP    29      10.186   8.880 -18.251  1.00  0.00      PROA
ATOM    429  HB2 TRP    29      10.154  10.313 -17.145  1.00  0.00      PROA
ATOM    430  CG  TRP    29      10.988  10.654 -19.044  1.00  0.00      PROA
ATOM    431  CD1 TRP    29      10.770  11.488 -20.089  1.00  0.00      PROA
ATOM    432  HD1 TRP    29       9.803  11.716 -20.513  1.00  0.00      PROA
ATOM    433  NE1 TRP    29      11.974  12.003 -20.530  1.00  0.00      PROA
ATOM    434  HE1 TRP    29      12.065  12.623 -21.277  1.00  0.00      PROA
ATOM    435  CE2 TRP    29      13.030  11.530 -19.781  1.00  0.00      PROA
ATOM    436  CD2 TRP    29      12.431  10.647 -18.837  1.00  0.00      PROA
ATOM    437  CE3 TRP    29      13.284  10.013 -17.906  1.00  0.00      PROA
ATOM    438  HE3 TRP    29      12.885   9.327 -17.174  1.00  0.00      PROA
ATOM    439  CZ3 TRP    29      14.669  10.261 -17.913  1.00  0.00      PROA
ATOM    440  HZ3 TRP    29      15.306   9.767 -17.195  1.00  0.00      PROA
ATOM    441  CZ2 TRP    29      14.406  11.784 -19.796  1.00  0.00      PROA
ATOM    442  HZ2 TRP    29      14.847  12.456 -20.517  1.00  0.00      PROA
ATOM    443  CH2 TRP    29      15.229  11.148 -18.849  1.00  0.00      PROA
ATOM    444  HH2 TRP    29      16.291  11.341 -18.841  1.00  0.00      PROA
ATOM    445  C   TRP    29       8.085   9.534 -19.814  1.00  0.00      PROA
ATOM    446  O   TRP    29       7.819  10.263 -20.765  1.00  0.00      PROA
ATOM    447  N   ALA    30       7.756   8.240 -19.836  1.00  0.00      PROA
ATOM    448  HN  ALA    30       7.893   7.650 -19.044  1.00  0.00      PROA
ATOM    449  CA  ALA    30       7.175   7.599 -21.013  1.00  0.00      PROA
ATOM    450  HA  ALA    30       7.666   7.983 -21.895  1.00  0.00      PROA
ATOM    451  CB  ALA    30       7.386   6.093 -20.882  1.00  0.00      PROA
ATOM    452  HB1 ALA    30       6.889   5.717 -19.962  1.00  0.00      PROA
ATOM    453  HB2 ALA    30       8.471   5.868 -20.816  1.00  0.00      PROA
ATOM    454  HB3 ALA    30       6.948   5.572 -21.760  1.00  0.00      PROA
ATOM    455  C   ALA    30       5.698   7.958 -21.281  1.00  0.00      PROA
ATOM    456  O   ALA    30       5.287   7.902 -22.439  1.00  0.00      PROA
ATOM    457  N   VAL    31       4.920   8.366 -20.268  1.00  0.00      PROA
ATOM    458  HN  VAL    31       5.234   8.317 -19.324  1.00  0.00      PROA
ATOM    459  CA  VAL    31       3.556   8.914 -20.449  1.00  0.00      PROA
ATOM    460  HA  VAL    31       3.065   8.331 -21.214  1.00  0.00      PROA
ATOM    461  CB  VAL    31       2.739   8.861 -19.137  1.00  0.00      PROA
ATOM    462  HB  VAL    31       3.339   9.321 -18.324  1.00  0.00      PROA
ATOM    463  CG1 VAL    31       1.397   9.601 -19.239  1.00  0.00      PROA
ATOM    464 HG11 VAL    31       0.848   9.273 -20.147  1.00  0.00      PROA
ATOM    465 HG12 VAL    31       1.573  10.696 -19.307  1.00  0.00      PROA
ATOM    466 HG13 VAL    31       0.773   9.377 -18.347  1.00  0.00      PROA
ATOM    467  CG2 VAL    31       2.433   7.406 -18.754  1.00  0.00      PROA
ATOM    468 HG21 VAL    31       3.379   6.843 -18.606  1.00  0.00      PROA
ATOM    469 HG22 VAL    31       1.851   6.916 -19.564  1.00  0.00      PROA
ATOM    470 HG23 VAL    31       1.852   7.378 -17.807  1.00  0.00      PROA
ATOM    471  C   VAL    31       3.574  10.323 -21.046  1.00  0.00      PROA
ATOM    472  O   VAL    31       2.825  10.577 -21.985  1.00  0.00      PROA
ATOM    473  N   TRP    32       4.553  11.150 -20.671  1.00  0.00      PROA
ATOM    474  HN  TRP    32       5.143  10.933 -19.899  1.00  0.00      PROA
ATOM    475  CA  TRP    32       4.845  12.423 -21.341  1.00  0.00      PROA
ATOM    476  HA  TRP    32       3.922  12.973 -21.453  1.00  0.00      PROA
ATOM    477  CB  TRP    32       5.851  13.210 -20.480  1.00  0.00      PROA
ATOM    478  HB1 TRP    32       6.592  12.486 -20.083  1.00  0.00      PROA
ATOM    479  HB2 TRP    32       5.290  13.662 -19.635  1.00  0.00      PROA
ATOM    480  CG  TRP    32       6.622  14.317 -21.144  1.00  0.00      PROA
ATOM    481  CD1 TRP    32       6.174  15.151 -22.113  1.00  0.00      PROA
ATOM    482  HD1 TRP    32       5.178  15.139 -22.532  1.00  0.00      PROA
ATOM    483  NE1 TRP    32       7.183  16.019 -22.484  1.00  0.00      PROA
ATOM    484  HE1 TRP    32       7.091  16.702 -23.174  1.00  0.00      PROA
ATOM    485  CE2 TRP    32       8.333  15.801 -21.759  1.00  0.00      PROA
ATOM    486  CD2 TRP    32       7.994  14.741 -20.867  1.00  0.00      PROA
ATOM    487  CE3 TRP    32       8.991  14.332 -19.952  1.00  0.00      PROA
ATOM    488  HE3 TRP    32       8.790  13.546 -19.240  1.00  0.00      PROA
ATOM    489  CZ3 TRP    32      10.264  14.935 -19.945  1.00  0.00      PROA
ATOM    490  HZ3 TRP    32      11.009  14.604 -19.237  1.00  0.00      PROA
ATOM    491  CZ2 TRP    32       9.600  16.404 -21.767  1.00  0.00      PROA
ATOM    492  HZ2 TRP    32       9.842  17.197 -22.459  1.00  0.00      PROA
ATOM    493  CH2 TRP    32      10.572  15.964 -20.852  1.00  0.00      PROA
ATOM    494  HH2 TRP    32      11.553  16.415 -20.846  1.00  0.00      PROA
ATOM    495  C   TRP    32       5.365  12.216 -22.773  1.00  0.00      PROA
ATOM    496  O   TRP    32       4.779  12.710 -23.734  1.00  0.00      PROA
ATOM    497  N   LEU    33       6.460  11.470 -22.937  1.00  0.00      PROA
ATOM    498  HN  LEU    33       6.774  10.849 -22.224  1.00  0.00      PROA
ATOM    499  CA  LEU    33       7.282  11.496 -24.153  1.00  0.00      PROA
ATOM    500  HA  LEU    33       7.207  12.477 -24.599  1.00  0.00      PROA
ATOM    501  CB  LEU    33       8.742  11.180 -23.759  1.00  0.00      PROA
ATOM    502  HB1 LEU    33       8.916  10.092 -23.893  1.00  0.00      PROA
ATOM    503  HB2 LEU    33       8.883  11.438 -22.688  1.00  0.00      PROA
ATOM    504  CG  LEU    33       9.782  11.949 -24.590  1.00  0.00      PROA
ATOM    505  HG  LEU    33       9.470  11.956 -25.656  1.00  0.00      PROA
ATOM    506  CD1 LEU    33      11.155  11.289 -24.466  1.00  0.00      PROA
ATOM    507 HD11 LEU    33      11.109  10.241 -24.833  1.00  0.00      PROA
ATOM    508 HD12 LEU    33      11.474  11.279 -23.402  1.00  0.00      PROA
ATOM    509 HD13 LEU    33      11.898  11.846 -25.075  1.00  0.00      PROA
ATOM    510  CD2 LEU    33       9.905  13.406 -24.146  1.00  0.00      PROA
ATOM    511 HD21 LEU    33      10.215  13.456 -23.081  1.00  0.00      PROA
ATOM    512 HD22 LEU    33       8.925  13.918 -24.254  1.00  0.00      PROA
ATOM    513 HD23 LEU    33      10.668  13.926 -24.763  1.00  0.00      PROA
ATOM    514  C   LEU    33       6.742  10.620 -25.309  1.00  0.00      PROA
ATOM    515  O   LEU    33       7.486  10.315 -26.254  1.00  0.00      PROA
ATOM    516  N   ASN    34       5.486  10.163 -25.228  1.00  0.00      PROA
ATOM    517  HN  ASN    34       4.941  10.337 -24.413  1.00  0.00      PROA
ATOM    518  CA  ASN    34       4.790   9.394 -26.263  1.00  0.00      PROA
ATOM    519  HA  ASN    34       5.049   9.801 -27.229  1.00  0.00      PROA
ATOM    520  CB  ASN    34       5.231   7.921 -26.150  1.00  0.00      PROA
ATOM    521  HB1 ASN    34       4.866   7.517 -25.182  1.00  0.00      PROA
ATOM    522  HB2 ASN    34       6.340   7.883 -26.167  1.00  0.00      PROA
ATOM    523  CG  ASN    34       4.713   7.023 -27.259  1.00  0.00      PROA
ATOM    524  OD1 ASN    34       3.857   7.358 -28.058  1.00  0.00      PROA
ATOM    525  ND2 ASN    34       5.233   5.827 -27.369  1.00  0.00      PROA
ATOM    526 HD21 ASN    34       5.947   5.532 -26.734  1.00  0.00      PROA
ATOM    527 HD22 ASN    34       4.916   5.208 -28.088  1.00  0.00      PROA
ATOM    528  C   ASN    34       3.257   9.550 -26.149  1.00  0.00      PROA
ATOM    529  O   ASN    34       2.644   8.961 -25.257  1.00  0.00      PROA
ATOM    530  N   SER    35       2.621   9.986 -27.241  1.00  0.00      PROA
ATOM    531  HN  SER    35       3.133  10.253 -28.052  1.00  0.00      PROA
ATOM    532  CA  SER    35       1.159  10.118 -27.370  1.00  0.00      PROA
ATOM    533  HA  SER    35       0.795  10.704 -26.539  1.00  0.00      PROA
ATOM    534  CB  SER    35       0.826  10.801 -28.697  1.00  0.00      PROA
ATOM    535  HB1 SER    35       1.332  11.789 -28.748  1.00  0.00      PROA
ATOM    536  HB2 SER    35      -0.273  10.944 -28.780  1.00  0.00      PROA
ATOM    537  OG  SER    35       1.267  10.004 -29.785  1.00  0.00      PROA
ATOM    538  HG1 SER    35       1.028  10.487 -30.580  1.00  0.00      PROA
ATOM    539  C   SER    35       0.375   8.799 -27.263  1.00  0.00      PROA
ATOM    540  O   SER    35      -0.762   8.801 -26.796  1.00  0.00      PROA
ATOM    541  N   ASN    36       1.022   7.643 -27.473  1.00  0.00      PROA
ATOM    542  HN  ASN    36       1.941   7.621 -27.857  1.00  0.00      PROA
ATOM    543  CA  ASN    36       0.434   6.333 -27.157  1.00  0.00      PROA
ATOM    544  HA  ASN    36      -0.491   6.239 -27.707  1.00  0.00      PROA
ATOM    545  CB  ASN    36       1.406   5.198 -27.543  1.00  0.00      PROA
ATOM    546  HB1 ASN    36       1.000   4.257 -27.118  1.00  0.00      PROA
ATOM    547  HB2 ASN    36       2.383   5.425 -27.069  1.00  0.00      PROA
ATOM    548  CG  ASN    36       1.681   4.934 -29.012  1.00  0.00      PROA
ATOM    549  OD1 ASN    36       2.153   3.852 -29.346  1.00  0.00      PROA
ATOM    550  ND2 ASN    36       1.352   5.823 -29.918  1.00  0.00      PROA
ATOM    551 HD21 ASN    36       1.535   5.644 -30.884  1.00  0.00      PROA
ATOM    552 HD22 ASN    36       0.917   6.681 -29.642  1.00  0.00      PROA
ATOM    553  C   ASN    36       0.103   6.188 -25.655  1.00  0.00      PROA
ATOM    554  O   ASN    36      -0.804   5.435 -25.297  1.00  0.00      PROA
ATOM    555  N   LEU    37       0.980   6.699 -24.787  1.00  0.00      PROA
ATOM    556  HN  LEU    37       1.756   7.230 -25.114  1.00  0.00      PROA
ATOM    557  CA  LEU    37       0.921   6.556 -23.328  1.00  0.00      PROA
ATOM    558  HA  LEU    37       0.244   5.747 -23.095  1.00  0.00      PROA
ATOM    559  CB  LEU    37       2.324   6.261 -22.774  1.00  0.00      PROA
ATOM    560  HB1 LEU    37       2.297   6.437 -21.679  1.00  0.00      PROA
ATOM    561  HB2 LEU    37       3.028   6.981 -23.239  1.00  0.00      PROA
ATOM    562  CG  LEU    37       2.881   4.848 -23.006  1.00  0.00      PROA
ATOM    563  HG  LEU    37       2.164   4.095 -22.613  1.00  0.00      PROA
ATOM    564  CD1 LEU    37       4.218   4.705 -22.289  1.00  0.00      PROA
ATOM    565 HD11 LEU    37       4.124   5.044 -21.235  1.00  0.00      PROA
ATOM    566 HD12 LEU    37       4.986   5.327 -22.795  1.00  0.00      PROA
ATOM    567 HD13 LEU    37       4.536   3.641 -22.292  1.00  0.00      PROA
ATOM    568  CD2 LEU    37       3.134   4.516 -24.475  1.00  0.00      PROA
ATOM    569 HD21 LEU    37       3.563   5.398 -24.997  1.00  0.00      PROA
ATOM    570 HD22 LEU    37       2.178   4.241 -24.971  1.00  0.00      PROA
ATOM    571 HD23 LEU    37       3.852   3.672 -24.554  1.00  0.00      PROA
ATOM    572  C   LEU    37       0.336   7.802 -22.645  1.00  0.00      PROA
ATOM    573  O   LEU    37      -0.362   7.640 -21.655  1.00  0.00      PROA
ATOM    574  N   GLN    38       0.319   8.946 -23.331  1.00  0.00      PROA
ATOM    575  HN  GLN    38       0.798   9.001 -24.201  1.00  0.00      PROA
ATOM    576  CA  GLN    38      -0.351  10.203 -22.950  1.00  0.00      PROA
ATOM    577  HA  GLN    38      -0.047  10.484 -21.953  1.00  0.00      PROA
ATOM    578  CB  GLN    38       0.105  11.237 -23.994  1.00  0.00      PROA
ATOM    579  HB1 GLN    38      -0.532  11.109 -24.894  1.00  0.00      PROA
ATOM    580  HB2 GLN    38       1.157  11.006 -24.259  1.00  0.00      PROA
ATOM    581  CG  GLN    38       0.042  12.715 -23.586  1.00  0.00      PROA
ATOM    582  HG1 GLN    38       0.644  12.868 -22.665  1.00  0.00      PROA
ATOM    583  HG2 GLN    38      -1.014  12.995 -23.381  1.00  0.00      PROA
ATOM    584  CD  GLN    38       0.588  13.622 -24.690  1.00  0.00      PROA
ATOM    585  OE1 GLN    38       0.821  13.219 -25.822  1.00  0.00      PROA
ATOM    586  NE2 GLN    38       0.747  14.900 -24.429  1.00  0.00      PROA
ATOM    587 HE21 GLN    38       1.102  15.514 -25.134  1.00  0.00      PROA
ATOM    588 HE22 GLN    38       0.512  15.259 -23.525  1.00  0.00      PROA
ATOM    589  C   GLN    38      -1.901  10.119 -22.881  1.00  0.00      PROA
ATOM    590  O   GLN    38      -2.587  11.126 -22.703  1.00  0.00      PROA
ATOM    591  N   ASN    39      -2.476   8.947 -23.169  1.00  0.00      PROA
ATOM    592  HN  ASN    39      -1.920   8.126 -23.258  1.00  0.00      PROA
ATOM    593  CA  ASN    39      -3.907   8.724 -23.379  1.00  0.00      PROA
ATOM    594  HA  ASN    39      -4.267   9.444 -24.099  1.00  0.00      PROA
ATOM    595  CB  ASN    39      -4.103   7.283 -23.897  1.00  0.00      PROA
ATOM    596  HB1 ASN    39      -3.477   7.138 -24.803  1.00  0.00      PROA
ATOM    597  HB2 ASN    39      -5.172   7.140 -24.165  1.00  0.00      PROA
ATOM    598  CG  ASN    39      -3.718   6.226 -22.873  1.00  0.00      PROA
ATOM    599  OD1 ASN    39      -4.418   6.006 -21.899  1.00  0.00      PROA
ATOM    600  ND2 ASN    39      -2.632   5.516 -23.065  1.00  0.00      PROA
ATOM    601 HD21 ASN    39      -2.285   4.927 -22.336  1.00  0.00      PROA
ATOM    602 HD22 ASN    39      -2.152   5.564 -23.941  1.00  0.00      PROA
ATOM    603  C   ASN    39      -4.767   9.036 -22.130  1.00  0.00      PROA
ATOM    604  O   ASN    39      -4.345   8.818 -20.994  1.00  0.00      PROA
ATOM    605  N   VAL    40      -6.058   9.338 -22.345  1.00  0.00      PROA
ATOM    606  HN  VAL    40      -6.418   9.370 -23.273  1.00  0.00      PROA
ATOM    607  CA  VAL    40      -7.059   9.645 -21.293  1.00  0.00      PROA
ATOM    608  HA  VAL    40      -6.544  10.144 -20.485  1.00  0.00      PROA
ATOM    609  CB  VAL    40      -8.202  10.542 -21.825  1.00  0.00      PROA
ATOM    610  HB  VAL    40      -8.829   9.952 -22.527  1.00  0.00      PROA
ATOM    611  CG1 VAL    40      -9.087  11.071 -20.685  1.00  0.00      PROA
ATOM    612 HG11 VAL    40      -8.479  11.674 -19.977  1.00  0.00      PROA
ATOM    613 HG12 VAL    40      -9.538  10.220 -20.130  1.00  0.00      PROA
ATOM    614 HG13 VAL    40      -9.892  11.716 -21.099  1.00  0.00      PROA
ATOM    615  CG2 VAL    40      -7.659  11.768 -22.574  1.00  0.00      PROA
ATOM    616 HG21 VAL    40      -7.045  11.444 -23.441  1.00  0.00      PROA
ATOM    617 HG22 VAL    40      -7.023  12.375 -21.895  1.00  0.00      PROA
ATOM    618 HG23 VAL    40      -8.503  12.386 -22.949  1.00  0.00      PROA
ATOM    619  C   VAL    40      -7.575   8.379 -20.576  1.00  0.00      PROA
ATOM    620  O   VAL    40      -8.718   7.948 -20.743  1.00  0.00      PROA
ATOM    621  N   THR    41      -6.634   7.632 -20.000  1.00  0.00      PROA
ATOM    622  HN  THR    41      -5.686   7.913 -20.091  1.00  0.00      PROA
ATOM    623  CA  THR    41      -6.781   6.394 -19.210  1.00  0.00      PROA
ATOM    624  HA  THR    41      -7.570   6.550 -18.489  1.00  0.00      PROA
ATOM    625  CB  THR    41      -7.121   5.197 -20.122  1.00  0.00      PROA
ATOM    626  HB  THR    41      -6.441   5.185 -21.000  1.00  0.00      PROA
ATOM    627  OG1 THR    41      -8.451   5.311 -20.573  1.00  0.00      PROA
ATOM    628  HG1 THR    41      -8.586   6.242 -20.767  1.00  0.00      PROA
ATOM    629  CG2 THR    41      -7.019   3.831 -19.444  1.00  0.00      PROA
ATOM    630 HG21 THR    41      -7.578   3.839 -18.484  1.00  0.00      PROA
ATOM    631 HG22 THR    41      -5.955   3.592 -19.233  1.00  0.00      PROA
ATOM    632 HG23 THR    41      -7.456   3.049 -20.102  1.00  0.00      PROA
ATOM    633  C   THR    41      -5.486   6.100 -18.436  1.00  0.00      PROA
ATOM    634  O   THR    41      -5.540   5.754 -17.259  1.00  0.00      PROA
ATOM    635  N   ASN    42      -4.323   6.414 -19.016  1.00  0.00      PROA
ATOM    636  HN  ASN    42      -4.302   6.847 -19.913  1.00  0.00      PROA
ATOM    637  CA  ASN    42      -3.006   6.167 -18.421  1.00  0.00      PROA
ATOM    638  HA  ASN    42      -2.963   5.139 -18.093  1.00  0.00      PROA
ATOM    639  CB  ASN    42      -1.933   6.448 -19.485  1.00  0.00      PROA
ATOM    640  HB1 ASN    42      -1.270   7.263 -19.124  1.00  0.00      PROA
ATOM    641  HB2 ASN    42      -2.431   6.772 -20.424  1.00  0.00      PROA
ATOM    642  CG  ASN    42      -1.082   5.232 -19.786  1.00  0.00      PROA
ATOM    643  OD1 ASN    42      -1.364   4.440 -20.675  1.00  0.00      PROA
ATOM    644  ND2 ASN    42      -0.126   4.939 -18.936  1.00  0.00      PROA
ATOM    645 HD21 ASN    42       0.459   4.144 -19.096  1.00  0.00      PROA
ATOM    646 HD22 ASN    42       0.016   5.510 -18.128  1.00  0.00      PROA
ATOM    647  C   ASN    42      -2.708   6.979 -17.149  1.00  0.00      PROA
ATOM    648  O   ASN    42      -1.831   6.587 -16.387  1.00  0.00      PROA
ATOM    649  N   TYR    43      -3.446   8.050 -16.857  1.00  0.00      PROA
ATOM    650  HN  TYR    43      -4.213   8.328 -17.430  1.00  0.00      PROA
ATOM    651  CA  TYR    43      -3.192   8.896 -15.682  1.00  0.00      PROA
ATOM    652  HA  TYR    43      -2.125   9.028 -15.580  1.00  0.00      PROA
ATOM    653  CB  TYR    43      -3.888  10.248 -15.876  1.00  0.00      PROA
ATOM    654  HB1 TYR    43      -3.689  10.905 -15.003  1.00  0.00      PROA
ATOM    655  HB2 TYR    43      -4.982  10.097 -15.998  1.00  0.00      PROA
ATOM    656  CG  TYR    43      -3.371  10.952 -17.119  1.00  0.00      PROA
ATOM    657  CD1 TYR    43      -2.116  11.591 -17.080  1.00  0.00      PROA
ATOM    658  HD1 TYR    43      -1.559  11.628 -16.156  1.00  0.00      PROA
ATOM    659  CE1 TYR    43      -1.587  12.182 -18.244  1.00  0.00      PROA
ATOM    660  HE1 TYR    43      -0.627  12.674 -18.211  1.00  0.00      PROA
ATOM    661  CZ  TYR    43      -2.311  12.131 -19.452  1.00  0.00      PROA
ATOM    662  OH  TYR    43      -1.775  12.651 -20.586  1.00  0.00      PROA
ATOM    663  HH  TYR    43      -2.233  12.263 -21.335  1.00  0.00      PROA
ATOM    664  CD2 TYR    43      -4.110  10.925 -18.319  1.00  0.00      PROA
ATOM    665  HD2 TYR    43      -5.082  10.454 -18.345  1.00  0.00      PROA
ATOM    666  CE2 TYR    43      -3.579  11.514 -19.485  1.00  0.00      PROA
ATOM    667  HE2 TYR    43      -4.145  11.493 -20.405  1.00  0.00      PROA
ATOM    668  C   TYR    43      -3.519   8.232 -14.330  1.00  0.00      PROA
ATOM    669  O   TYR    43      -2.805   8.487 -13.365  1.00  0.00      PROA
ATOM    670  N   PHE    44      -4.281   7.131 -14.322  1.00  0.00      PROA
ATOM    671  HN  PHE    44      -4.826   6.862 -15.112  1.00  0.00      PROA
ATOM    672  CA  PHE    44      -4.368   6.243 -13.149  1.00  0.00      PROA
ATOM    673  HA  PHE    44      -4.396   6.855 -12.260  1.00  0.00      PROA
ATOM    674  CB  PHE    44      -5.637   5.383 -13.253  1.00  0.00      PROA
ATOM    675  HB1 PHE    44      -5.758   4.795 -12.319  1.00  0.00      PROA
ATOM    676  HB2 PHE    44      -5.547   4.701 -14.125  1.00  0.00      PROA
ATOM    677  CG  PHE    44      -6.910   6.189 -13.444  1.00  0.00      PROA
ATOM    678  CD1 PHE    44      -7.362   7.035 -12.414  1.00  0.00      PROA
ATOM    679  HD1 PHE    44      -6.820   7.086 -11.482  1.00  0.00      PROA
ATOM    680  CE1 PHE    44      -8.517   7.814 -12.595  1.00  0.00      PROA
ATOM    681  HE1 PHE    44      -8.862   8.459 -11.800  1.00  0.00      PROA
ATOM    682  CZ  PHE    44      -9.226   7.756 -13.807  1.00  0.00      PROA
ATOM    683  HZ  PHE    44     -10.112   8.359 -13.946  1.00  0.00      PROA
ATOM    684  CD2 PHE    44      -7.628   6.124 -14.655  1.00  0.00      PROA
ATOM    685  HD2 PHE    44      -7.293   5.468 -15.445  1.00  0.00      PROA
ATOM    686  CE2 PHE    44      -8.780   6.911 -14.838  1.00  0.00      PROA
ATOM    687  HE2 PHE    44      -9.322   6.866 -15.771  1.00  0.00      PROA
ATOM    688  C   PHE    44      -3.106   5.376 -12.944  1.00  0.00      PROA
ATOM    689  O   PHE    44      -2.708   5.136 -11.807  1.00  0.00      PROA
ATOM    690  N   VAL    45      -2.351   5.091 -14.015  1.00  0.00      PROA
ATOM    691  HN  VAL    45      -2.684   5.261 -14.939  1.00  0.00      PROA
ATOM    692  CA  VAL    45      -0.993   4.514 -13.935  1.00  0.00      PROA
ATOM    693  HA  VAL    45      -0.987   3.803 -13.123  1.00  0.00      PROA
ATOM    694  CB  VAL    45      -0.581   3.816 -15.252  1.00  0.00      PROA
ATOM    695  HB  VAL    45      -0.581   4.566 -16.071  1.00  0.00      PROA
ATOM    696  CG1 VAL    45       0.810   3.176 -15.165  1.00  0.00      PROA
ATOM    697 HG11 VAL    45       0.884   2.548 -14.252  1.00  0.00      PROA
ATOM    698 HG12 VAL    45       1.588   3.968 -15.115  1.00  0.00      PROA
ATOM    699 HG13 VAL    45       0.986   2.533 -16.054  1.00  0.00      PROA
ATOM    700  CG2 VAL    45      -1.591   2.731 -15.653  1.00  0.00      PROA
ATOM    701 HG21 VAL    45      -2.597   3.181 -15.800  1.00  0.00      PROA
ATOM    702 HG22 VAL    45      -1.660   1.964 -14.853  1.00  0.00      PROA
ATOM    703 HG23 VAL    45      -1.275   2.252 -16.604  1.00  0.00      PROA
ATOM    704  C   VAL    45       0.053   5.561 -13.536  1.00  0.00      PROA
ATOM    705  O   VAL    45       0.982   5.219 -12.815  1.00  0.00      PROA
ATOM    706  N   VAL    46      -0.157   6.845 -13.851  1.00  0.00      PROA
ATOM    707  HN  VAL    46      -0.889   7.120 -14.470  1.00  0.00      PROA
ATOM    708  CA  VAL    46       0.672   7.942 -13.310  1.00  0.00      PROA
ATOM    709  HA  VAL    46       1.704   7.632 -13.374  1.00  0.00      PROA
ATOM    710  CB  VAL    46       0.474   9.266 -14.076  1.00  0.00      PROA
ATOM    711  HB  VAL    46      -0.596   9.559 -14.014  1.00  0.00      PROA
ATOM    712  CG1 VAL    46       1.333  10.405 -13.514  1.00  0.00      PROA
ATOM    713 HG11 VAL    46       2.409  10.139 -13.578  1.00  0.00      PROA
ATOM    714 HG12 VAL    46       1.074  10.583 -12.448  1.00  0.00      PROA
ATOM    715 HG13 VAL    46       1.161  11.333 -14.101  1.00  0.00      PROA
ATOM    716  CG2 VAL    46       0.845   9.102 -15.555  1.00  0.00      PROA
ATOM    717 HG21 VAL    46       0.205   8.325 -16.025  1.00  0.00      PROA
ATOM    718 HG22 VAL    46       1.907   8.790 -15.646  1.00  0.00      PROA
ATOM    719 HG23 VAL    46       0.689  10.062 -16.092  1.00  0.00      PROA
ATOM    720  C   VAL    46       0.438   8.142 -11.809  1.00  0.00      PROA
ATOM    721  O   VAL    46       1.414   8.233 -11.081  1.00  0.00      PROA
ATOM    722  N   SER    47      -0.788   7.947 -11.312  1.00  0.00      PROA
ATOM    723  HN  SER    47      -1.571   7.791 -11.909  1.00  0.00      PROA
ATOM    724  CA  SER    47      -1.086   7.946  -9.868  1.00  0.00      PROA
ATOM    725  HA  SER    47      -0.656   8.835  -9.430  1.00  0.00      PROA
ATOM    726  CB  SER    47      -2.604   7.925  -9.665  1.00  0.00      PROA
ATOM    727  HB1 SER    47      -3.017   6.969 -10.053  1.00  0.00      PROA
ATOM    728  HB2 SER    47      -3.063   8.775 -10.214  1.00  0.00      PROA
ATOM    729  OG  SER    47      -2.941   8.038  -8.301  1.00  0.00      PROA
ATOM    730  HG1 SER    47      -3.137   7.147  -8.002  1.00  0.00      PROA
ATOM    731  C   SER    47      -0.411   6.787  -9.113  1.00  0.00      PROA
ATOM    732  O   SER    47       0.342   7.034  -8.174  1.00  0.00      PROA
ATOM    733  N   LEU    48      -0.416   5.588  -9.711  1.00  0.00      PROA
ATOM    734  HN  LEU    48      -0.950   5.434 -10.538  1.00  0.00      PROA
ATOM    735  CA  LEU    48       0.334   4.415  -9.234  1.00  0.00      PROA
ATOM    736  HA  LEU    48       0.050   4.208  -8.213  1.00  0.00      PROA
ATOM    737  CB  LEU    48      -0.031   3.238 -10.164  1.00  0.00      PROA
ATOM    738  HB1 LEU    48       0.533   3.375 -11.109  1.00  0.00      PROA
ATOM    739  HB2 LEU    48      -1.118   3.309 -10.378  1.00  0.00      PROA
ATOM    740  CG  LEU    48       0.248   1.809  -9.663  1.00  0.00      PROA
ATOM    741  HG  LEU    48      -0.461   1.594  -8.836  1.00  0.00      PROA
ATOM    742  CD1 LEU    48       1.659   1.536  -9.153  1.00  0.00      PROA
ATOM    743 HD11 LEU    48       1.827   2.068  -8.193  1.00  0.00      PROA
ATOM    744 HD12 LEU    48       2.404   1.896  -9.894  1.00  0.00      PROA
ATOM    745 HD13 LEU    48       1.795   0.447  -8.983  1.00  0.00      PROA
ATOM    746  CD2 LEU    48       0.029   0.864 -10.849  1.00  0.00      PROA
ATOM    747 HD21 LEU    48       0.721   1.125 -11.678  1.00  0.00      PROA
ATOM    748 HD22 LEU    48      -1.016   0.955 -11.217  1.00  0.00      PROA
ATOM    749 HD23 LEU    48       0.226  -0.184 -10.539  1.00  0.00      PROA
ATOM    750  C   LEU    48       1.855   4.677  -9.223  1.00  0.00      PROA
ATOM    751  O   LEU    48       2.538   4.433  -8.231  1.00  0.00      PROA
ATOM    752  N   ALA    49       2.389   5.228 -10.313  1.00  0.00      PROA
ATOM    753  HN  ALA    49       1.829   5.460 -11.105  1.00  0.00      PROA
ATOM    754  CA  ALA    49       3.809   5.533 -10.439  1.00  0.00      PROA
ATOM    755  HA  ALA    49       4.377   4.678 -10.104  1.00  0.00      PROA
ATOM    756  CB  ALA    49       4.101   5.841 -11.908  1.00  0.00      PROA
ATOM    757  HB1 ALA    49       3.497   6.712 -12.243  1.00  0.00      PROA
ATOM    758  HB2 ALA    49       3.838   4.964 -12.538  1.00  0.00      PROA
ATOM    759  HB3 ALA    49       5.177   6.085 -12.036  1.00  0.00      PROA
ATOM    760  C   ALA    49       4.260   6.666  -9.498  1.00  0.00      PROA
ATOM    761  O   ALA    49       5.294   6.517  -8.859  1.00  0.00      PROA
ATOM    762  N   ALA    50       3.411   7.659  -9.224  1.00  0.00      PROA
ATOM    763  HN  ALA    50       2.540   7.733  -9.703  1.00  0.00      PROA
ATOM    764  CA  ALA    50       3.656   8.705  -8.232  1.00  0.00      PROA
ATOM    765  HA  ALA    50       4.654   9.090  -8.378  1.00  0.00      PROA
ATOM    766  CB  ALA    50       2.612   9.812  -8.420  1.00  0.00      PROA
ATOM    767  HB1 ALA    50       1.589   9.400  -8.282  1.00  0.00      PROA
ATOM    768  HB2 ALA    50       2.688  10.234  -9.445  1.00  0.00      PROA
ATOM    769  HB3 ALA    50       2.774  10.616  -7.671  1.00  0.00      PROA
ATOM    770  C   ALA    50       3.656   8.167  -6.790  1.00  0.00      PROA
ATOM    771  O   ALA    50       4.610   8.429  -6.061  1.00  0.00      PROA
ATOM    772  N   ALA    51       2.760   7.227  -6.466  1.00  0.00      PROA
ATOM    773  HN  ALA    51       2.021   6.975  -7.086  1.00  0.00      PROA
ATOM    774  CA  ALA    51       2.791   6.503  -5.193  1.00  0.00      PROA
ATOM    775  HA  ALA    51       2.881   7.221  -4.392  1.00  0.00      PROA
ATOM    776  CB  ALA    51       1.496   5.694  -5.055  1.00  0.00      PROA
ATOM    777  HB1 ALA    51       1.407   4.969  -5.892  1.00  0.00      PROA
ATOM    778  HB2 ALA    51       0.619   6.376  -5.082  1.00  0.00      PROA
ATOM    779  HB3 ALA    51       1.502   5.131  -4.098  1.00  0.00      PROA
ATOM    780  C   ALA    51       4.050   5.626  -5.047  1.00  0.00      PROA
ATOM    781  O   ALA    51       4.801   5.818  -4.096  1.00  0.00      PROA
ATOM    782  N   ASP    52       4.475   4.949  -6.120  1.00  0.00      PROA
ATOM    783  HN  ASP    52       3.938   4.912  -6.959  1.00  0.00      PROA
ATOM    784  CA  ASP    52       5.749   4.215  -6.150  1.00  0.00      PROA
ATOM    785  HA  ASP    52       5.787   3.572  -5.284  1.00  0.00      PROA
ATOM    786  CB  ASP    52       5.852   3.387  -7.437  1.00  0.00      PROA
ATOM    787  HB1 ASP    52       6.880   2.974  -7.495  1.00  0.00      PROA
ATOM    788  HB2 ASP    52       5.682   4.070  -8.296  1.00  0.00      PROA
ATOM    789  CG  ASP    52       4.882   2.219  -7.584  1.00  0.00      PROA
ATOM    790  OD1 ASP    52       4.540   1.520  -6.637  1.00  0.00      PROA
ATOM    791  OD2 ASP    52       4.967   1.636  -8.808  1.00  0.00      PROA
ATOM    792  HD2 ASP    52       5.496   2.115  -9.450  1.00  0.00      PROA
ATOM    793  C   ASP    52       7.003   5.113  -6.051  1.00  0.00      PROA
ATOM    794  O   ASP    52       8.018   4.665  -5.523  1.00  0.00      PROA
ATOM    795  N   ILE    53       6.986   6.340  -6.592  1.00  0.00      PROA
ATOM    796  HN  ILE    53       6.217   6.654  -7.143  1.00  0.00      PROA
ATOM    797  CA  ILE    53       8.084   7.314  -6.421  1.00  0.00      PROA
ATOM    798  HA  ILE    53       9.013   6.797  -6.609  1.00  0.00      PROA
ATOM    799  CB  ILE    53       7.946   8.522  -7.384  1.00  0.00      PROA
ATOM    800  HB  ILE    53       6.911   8.920  -7.320  1.00  0.00      PROA
ATOM    801  CG2 ILE    53       8.941   9.648  -7.036  1.00  0.00      PROA
ATOM    802 HG21 ILE    53       9.965   9.233  -6.929  1.00  0.00      PROA
ATOM    803 HG22 ILE    53       8.650  10.126  -6.076  1.00  0.00      PROA
ATOM    804 HG23 ILE    53       8.949  10.409  -7.845  1.00  0.00      PROA
ATOM    805  CG1 ILE    53       8.169   8.094  -8.849  1.00  0.00      PROA
ATOM    806 HG11 ILE    53       7.672   7.114  -9.009  1.00  0.00      PROA
ATOM    807 HG12 ILE    53       9.260   7.978  -9.020  1.00  0.00      PROA
ATOM    808  CD  ILE    53       7.618   9.093  -9.876  1.00  0.00      PROA
ATOM    809  HD1 ILE    53       8.109  10.081  -9.749  1.00  0.00      PROA
ATOM    810  HD2 ILE    53       6.523   9.220  -9.731  1.00  0.00      PROA
ATOM    811  HD3 ILE    53       7.818   8.727 -10.905  1.00  0.00      PROA
ATOM    812  C   ILE    53       8.130   7.788  -4.967  1.00  0.00      PROA
ATOM    813  O   ILE    53       9.180   7.714  -4.337  1.00  0.00      PROA
ATOM    814  N   ALA    54       6.977   8.136  -4.393  1.00  0.00      PROA
ATOM    815  HN  ALA    54       6.122   8.120  -4.905  1.00  0.00      PROA
ATOM    816  CA  ALA    54       6.857   8.561  -3.003  1.00  0.00      PROA
ATOM    817  HA  ALA    54       7.613   9.305  -2.800  1.00  0.00      PROA
ATOM    818  CB  ALA    54       5.451   9.140  -2.813  1.00  0.00      PROA
ATOM    819  HB1 ALA    54       4.685   8.368  -3.043  1.00  0.00      PROA
ATOM    820  HB2 ALA    54       5.301  10.002  -3.497  1.00  0.00      PROA
ATOM    821  HB3 ALA    54       5.317   9.470  -1.761  1.00  0.00      PROA
ATOM    822  C   ALA    54       7.184   7.440  -1.994  1.00  0.00      PROA
ATOM    823  O   ALA    54       7.757   7.736  -0.947  1.00  0.00      PROA
ATOM    824  N   VAL    55       7.065   6.162  -2.383  1.00  0.00      PROA
ATOM    825  HN  VAL    55       6.601   5.917  -3.230  1.00  0.00      PROA
ATOM    826  CA  VAL    55       7.601   5.031  -1.603  1.00  0.00      PROA
ATOM    827  HA  VAL    55       7.285   5.162  -0.579  1.00  0.00      PROA
ATOM    828  CB  VAL    55       7.109   3.665  -2.135  1.00  0.00      PROA
ATOM    829  HB  VAL    55       7.207   3.662  -3.241  1.00  0.00      PROA
ATOM    830  CG1 VAL    55       7.885   2.463  -1.573  1.00  0.00      PROA
ATOM    831 HG11 VAL    55       7.943   2.530  -0.466  1.00  0.00      PROA
ATOM    832 HG12 VAL    55       8.917   2.455  -1.983  1.00  0.00      PROA
ATOM    833 HG13 VAL    55       7.367   1.518  -1.844  1.00  0.00      PROA
ATOM    834  CG2 VAL    55       5.636   3.456  -1.762  1.00  0.00      PROA
ATOM    835 HG21 VAL    55       5.011   4.261  -2.206  1.00  0.00      PROA
ATOM    836 HG22 VAL    55       5.517   3.484  -0.658  1.00  0.00      PROA
ATOM    837 HG23 VAL    55       5.282   2.477  -2.151  1.00  0.00      PROA
ATOM    838  C   VAL    55       9.129   5.082  -1.491  1.00  0.00      PROA
ATOM    839  O   VAL    55       9.650   4.995  -0.385  1.00  0.00      PROA
ATOM    840  N   GLY    56       9.836   5.451  -2.562  1.00  0.00      PROA
ATOM    841  HN  GLY    56       9.406   5.591  -3.451  1.00  0.00      PROA
ATOM    842  CA  GLY    56      11.284   5.676  -2.512  1.00  0.00      PROA
ATOM    843  HA1 GLY    56      11.647   5.675  -3.529  1.00  0.00      PROA
ATOM    844  HA2 GLY    56      11.720   4.857  -1.960  1.00  0.00      PROA
ATOM    845  C   GLY    56      11.698   6.992  -1.845  1.00  0.00      PROA
ATOM    846  O   GLY    56      12.650   7.002  -1.073  1.00  0.00      PROA
ATOM    847  N   VAL    57      10.993   8.094  -2.129  1.00  0.00      PROA
ATOM    848  HN  VAL    57      10.173   8.051  -2.694  1.00  0.00      PROA
ATOM    849  CA  VAL    57      11.353   9.444  -1.644  1.00  0.00      PROA
ATOM    850  HA  VAL    57      12.429   9.529  -1.663  1.00  0.00      PROA
ATOM    851  CB  VAL    57      10.713  10.538  -2.532  1.00  0.00      PROA
ATOM    852  HB  VAL    57       9.615  10.373  -2.557  1.00  0.00      PROA
ATOM    853  CG1 VAL    57      10.978  11.970  -2.046  1.00  0.00      PROA
ATOM    854 HG11 VAL    57      12.070  12.170  -2.026  1.00  0.00      PROA
ATOM    855 HG12 VAL    57      10.574  12.102  -1.019  1.00  0.00      PROA
ATOM    856 HG13 VAL    57      10.496  12.698  -2.733  1.00  0.00      PROA
ATOM    857  CG2 VAL    57      11.243  10.468  -3.970  1.00  0.00      PROA
ATOM    858 HG21 VAL    57      11.008   9.478  -4.415  1.00  0.00      PROA
ATOM    859 HG22 VAL    57      12.345  10.607  -3.974  1.00  0.00      PROA
ATOM    860 HG23 VAL    57      10.764  11.257  -4.588  1.00  0.00      PROA
ATOM    861  C   VAL    57      11.001   9.665  -0.168  1.00  0.00      PROA
ATOM    862  O   VAL    57      11.718  10.390   0.513  1.00  0.00      PROA
ATOM    863  N   LEU    58       9.913   9.066   0.333  1.00  0.00      PROA
ATOM    864  HN  LEU    58       9.371   8.437  -0.219  1.00  0.00      PROA
ATOM    865  CA  LEU    58       9.425   9.271   1.703  1.00  0.00      PROA
ATOM    866  HA  LEU    58      10.202   9.773   2.259  1.00  0.00      PROA
ATOM    867  CB  LEU    58       8.134  10.110   1.721  1.00  0.00      PROA
ATOM    868  HB1 LEU    58       7.775  10.183   2.770  1.00  0.00      PROA
ATOM    869  HB2 LEU    58       7.365   9.587   1.114  1.00  0.00      PROA
ATOM    870  CG  LEU    58       8.311  11.538   1.163  1.00  0.00      PROA
ATOM    871  HG  LEU    58       9.395  11.757   1.060  1.00  0.00      PROA
ATOM    872  CD1 LEU    58       7.675  12.581   2.083  1.00  0.00      PROA
ATOM    873 HD11 LEU    58       8.146  12.542   3.088  1.00  0.00      PROA
ATOM    874 HD12 LEU    58       6.588  12.376   2.193  1.00  0.00      PROA
ATOM    875 HD13 LEU    58       7.823  13.598   1.661  1.00  0.00      PROA
ATOM    876  CD2 LEU    58       7.660  11.670  -0.217  1.00  0.00      PROA
ATOM    877 HD21 LEU    58       6.572  11.452  -0.149  1.00  0.00      PROA
ATOM    878 HD22 LEU    58       8.122  10.949  -0.924  1.00  0.00      PROA
ATOM    879 HD23 LEU    58       7.790  12.705  -0.599  1.00  0.00      PROA
ATOM    880  C   LEU    58       9.231   7.966   2.475  1.00  0.00      PROA
ATOM    881  O   LEU    58       9.845   7.821   3.525  1.00  0.00      PROA
ATOM    882  N   ALA    59       8.488   6.976   1.958  1.00  0.00      PROA
ATOM    883  HN  ALA    59       8.127   6.999   1.029  1.00  0.00      PROA
ATOM    884  CA  ALA    59       8.170   5.787   2.767  1.00  0.00      PROA
ATOM    885  HA  ALA    59       7.750   6.128   3.702  1.00  0.00      PROA
ATOM    886  CB  ALA    59       7.183   4.862   2.058  1.00  0.00      PROA
ATOM    887  HB1 ALA    59       7.674   4.373   1.190  1.00  0.00      PROA
ATOM    888  HB2 ALA    59       6.313   5.447   1.690  1.00  0.00      PROA
ATOM    889  HB3 ALA    59       6.833   4.073   2.758  1.00  0.00      PROA
ATOM    890  C   ALA    59       9.404   4.970   3.172  1.00  0.00      PROA
ATOM    891  O   ALA    59       9.399   4.372   4.242  1.00  0.00      PROA
ATOM    892  N   ILE    60      10.453   4.938   2.347  1.00  0.00      PROA
ATOM    893  HN  ILE    60      10.430   5.385   1.456  1.00  0.00      PROA
ATOM    894  CA  ILE    60      11.704   4.254   2.678  1.00  0.00      PROA
ATOM    895  HA  ILE    60      11.461   3.387   3.274  1.00  0.00      PROA
ATOM    896  CB  ILE    60      12.460   3.828   1.400  1.00  0.00      PROA
ATOM    897  HB  ILE    60      12.391   4.638   0.643  1.00  0.00      PROA
ATOM    898  CG2 ILE    60      13.938   3.552   1.721  1.00  0.00      PROA
ATOM    899 HG21 ILE    60      14.018   2.871   2.595  1.00  0.00      PROA
ATOM    900 HG22 ILE    60      14.456   4.504   1.964  1.00  0.00      PROA
ATOM    901 HG23 ILE    60      14.430   3.070   0.850  1.00  0.00      PROA
ATOM    902  CG1 ILE    60      11.743   2.568   0.865  1.00  0.00      PROA
ATOM    903 HG11 ILE    60      10.655   2.785   0.829  1.00  0.00      PROA
ATOM    904 HG12 ILE    60      11.923   1.743   1.585  1.00  0.00      PROA
ATOM    905  CD  ILE    60      12.170   2.083  -0.520  1.00  0.00      PROA
ATOM    906  HD1 ILE    60      13.252   1.833  -0.520  1.00  0.00      PROA
ATOM    907  HD2 ILE    60      11.989   2.881  -1.272  1.00  0.00      PROA
ATOM    908  HD3 ILE    60      11.595   1.173  -0.795  1.00  0.00      PROA
ATOM    909  C   ILE    60      12.532   5.027   3.718  1.00  0.00      PROA
ATOM    910  O   ILE    60      12.704   4.462   4.792  1.00  0.00      PROA
ATOM    911  N   PRO    61      12.798   6.342   3.588  1.00  0.00      PROA
ATOM    912  CD  PRO    61      12.853   7.096   2.341  1.00  0.00      PROA
ATOM    913  HD1 PRO    61      11.830   7.428   2.061  1.00  0.00      PROA
ATOM    914  HD2 PRO    61      13.276   6.457   1.538  1.00  0.00      PROA
ATOM    915  CA  PRO    61      13.380   7.132   4.684  1.00  0.00      PROA
ATOM    916  HA  PRO    61      14.308   6.689   5.004  1.00  0.00      PROA
ATOM    917  CB  PRO    61      13.520   8.547   4.116  1.00  0.00      PROA
ATOM    918  HB1 PRO    61      14.376   9.083   4.576  1.00  0.00      PROA
ATOM    919  HB2 PRO    61      12.595   9.140   4.279  1.00  0.00      PROA
ATOM    920  CG  PRO    61      13.760   8.290   2.629  1.00  0.00      PROA
ATOM    921  HG1 PRO    61      13.473   9.171   2.016  1.00  0.00      PROA
ATOM    922  HG2 PRO    61      14.824   8.045   2.429  1.00  0.00      PROA
ATOM    923  C   PRO    61      12.555   7.122   5.985  1.00  0.00      PROA
ATOM    924  O   PRO    61      13.113   7.003   7.079  1.00  0.00      PROA
ATOM    925  N   PHE    62      11.228   7.052   5.869  1.00  0.00      PROA
ATOM    926  HN  PHE    62      10.795   7.050   4.972  1.00  0.00      PROA
ATOM    927  CA  PHE    62      10.298   6.974   6.995  1.00  0.00      PROA
ATOM    928  HA  PHE    62      10.614   7.681   7.748  1.00  0.00      PROA
ATOM    929  CB  PHE    62       8.874   7.303   6.505  1.00  0.00      PROA
ATOM    930  HB1 PHE    62       8.149   6.920   7.254  1.00  0.00      PROA
ATOM    931  HB2 PHE    62       8.715   6.801   5.527  1.00  0.00      PROA
ATOM    932  CG  PHE    62       8.530   8.777   6.290  1.00  0.00      PROA
ATOM    933  CD1 PHE    62       9.500   9.751   5.962  1.00  0.00      PROA
ATOM    934  HD1 PHE    62      10.529   9.455   5.826  1.00  0.00      PROA
ATOM    935  CE1 PHE    62       9.138  11.101   5.811  1.00  0.00      PROA
ATOM    936  HE1 PHE    62       9.885  11.832   5.540  1.00  0.00      PROA
ATOM    937  CZ  PHE    62       7.807  11.500   6.012  1.00  0.00      PROA
ATOM    938  HZ  PHE    62       7.528  12.537   5.898  1.00  0.00      PROA
ATOM    939  CD2 PHE    62       7.202   9.193   6.496  1.00  0.00      PROA
ATOM    940  HD2 PHE    62       6.450   8.464   6.761  1.00  0.00      PROA
ATOM    941  CE2 PHE    62       6.840  10.546   6.362  1.00  0.00      PROA
ATOM    942  HE2 PHE    62       5.817  10.850   6.529  1.00  0.00      PROA
ATOM    943  C   PHE    62      10.346   5.601   7.684  1.00  0.00      PROA
ATOM    944  O   PHE    62      10.688   5.529   8.861  1.00  0.00      PROA
ATOM    945  N   ALA    63      10.249   4.503   6.932  1.00  0.00      PROA
ATOM    946  HN  ALA    63      10.084   4.560   5.951  1.00  0.00      PROA
ATOM    947  CA  ALA    63      10.373   3.147   7.469  1.00  0.00      PROA
ATOM    948  HA  ALA    63       9.841   3.100   8.408  1.00  0.00      PROA
ATOM    949  CB  ALA    63       9.780   2.161   6.459  1.00  0.00      PROA
ATOM    950  HB1 ALA    63      10.430   2.097   5.561  1.00  0.00      PROA
ATOM    951  HB2 ALA    63       8.771   2.504   6.143  1.00  0.00      PROA
ATOM    952  HB3 ALA    63       9.705   1.151   6.916  1.00  0.00      PROA
ATOM    953  C   ALA    63      11.815   2.766   7.864  1.00  0.00      PROA
ATOM    954  O   ALA    63      12.013   1.793   8.589  1.00  0.00      PROA
ATOM    955  N   ILE    64      12.823   3.512   7.404  1.00  0.00      PROA
ATOM    956  HN  ILE    64      12.675   4.157   6.659  1.00  0.00      PROA
ATOM    957  CA  ILE    64      14.199   3.475   7.913  1.00  0.00      PROA
ATOM    958  HA  ILE    64      14.458   2.445   8.106  1.00  0.00      PROA
ATOM    959  CB  ILE    64      15.171   4.091   6.880  1.00  0.00      PROA
ATOM    960  HB  ILE    64      14.665   4.939   6.370  1.00  0.00      PROA
ATOM    961  CG2 ILE    64      16.468   4.603   7.537  1.00  0.00      PROA
ATOM    962 HG21 ILE    64      16.901   3.816   8.190  1.00  0.00      PROA
ATOM    963 HG22 ILE    64      16.249   5.498   8.157  1.00  0.00      PROA
ATOM    964 HG23 ILE    64      17.211   4.863   6.754  1.00  0.00      PROA
ATOM    965  CG1 ILE    64      15.431   3.029   5.783  1.00  0.00      PROA
ATOM    966 HG11 ILE    64      14.451   2.652   5.422  1.00  0.00      PROA
ATOM    967 HG12 ILE    64      15.995   2.188   6.237  1.00  0.00      PROA
ATOM    968  CD  ILE    64      16.223   3.546   4.577  1.00  0.00      PROA
ATOM    969  HD1 ILE    64      17.276   3.746   4.869  1.00  0.00      PROA
ATOM    970  HD2 ILE    64      15.772   4.491   4.206  1.00  0.00      PROA
ATOM    971  HD3 ILE    64      16.218   2.786   3.767  1.00  0.00      PROA
ATOM    972  C   ILE    64      14.280   4.136   9.289  1.00  0.00      PROA
ATOM    973  O   ILE    64      14.658   3.457  10.242  1.00  0.00      PROA
ATOM    974  N   THR    65      13.677   5.314   9.454  1.00  0.00      PROA
ATOM    975  HN  THR    65      13.253   5.787   8.686  1.00  0.00      PROA
ATOM    976  CA  THR    65      13.579   6.014  10.748  1.00  0.00      PROA
ATOM    977  HA  THR    65      14.578   6.145  11.136  1.00  0.00      PROA
ATOM    978  CB  THR    65      12.891   7.378  10.562  1.00  0.00      PROA
ATOM    979  HB  THR    65      11.847   7.228  10.211  1.00  0.00      PROA
ATOM    980  OG1 THR    65      13.587   8.146   9.606  1.00  0.00      PROA
ATOM    981  HG1 THR    65      13.430   7.720   8.760  1.00  0.00      PROA
ATOM    982  CG2 THR    65      12.840   8.196  11.851  1.00  0.00      PROA
ATOM    983 HG21 THR    65      13.869   8.390  12.221  1.00  0.00      PROA
ATOM    984 HG22 THR    65      12.281   7.637  12.632  1.00  0.00      PROA
ATOM    985 HG23 THR    65      12.341   9.171  11.661  1.00  0.00      PROA
ATOM    986  C   THR    65      12.835   5.174  11.795  1.00  0.00      PROA
ATOM    987  O   THR    65      13.433   4.800  12.806  1.00  0.00      PROA
ATOM    988  N   ILE    66      11.723   4.560  11.372  1.00  0.00      PROA
ATOM    989  HN  ILE    66      11.395   4.710  10.444  1.00  0.00      PROA
ATOM    990  CA  ILE    66      10.884   3.641  12.161  1.00  0.00      PROA
ATOM    991  HA  ILE    66      10.877   3.977  13.187  1.00  0.00      PROA
ATOM    992  CB  ILE    66       9.444   3.648  11.568  1.00  0.00      PROA
ATOM    993  HB  ILE    66       9.394   4.446  10.798  1.00  0.00      PROA
ATOM    994  CG2 ILE    66       8.980   2.331  10.918  1.00  0.00      PROA
ATOM    995 HG21 ILE    66       8.822   1.555  11.698  1.00  0.00      PROA
ATOM    996 HG22 ILE    66       9.752   1.968  10.207  1.00  0.00      PROA
ATOM    997 HG23 ILE    66       8.021   2.492  10.380  1.00  0.00      PROA
ATOM    998  CG1 ILE    66       8.463   4.155  12.643  1.00  0.00      PROA
ATOM    999 HG11 ILE    66       8.858   5.107  13.055  1.00  0.00      PROA
ATOM   1000 HG12 ILE    66       8.416   3.401  13.457  1.00  0.00      PROA
ATOM   1001  CD  ILE    66       7.041   4.404  12.137  1.00  0.00      PROA
ATOM   1002  HD1 ILE    66       6.545   3.438  11.901  1.00  0.00      PROA
ATOM   1003  HD2 ILE    66       7.070   5.022  11.214  1.00  0.00      PROA
ATOM   1004  HD3 ILE    66       6.447   4.926  12.918  1.00  0.00      PROA
ATOM   1005  C   ILE    66      11.490   2.234  12.377  1.00  0.00      PROA
ATOM   1006  O   ILE    66      10.875   1.380  13.012  1.00  0.00      PROA
ATOM   1007  N   SER    67      12.697   1.972  11.862  1.00  0.00      PROA
ATOM   1008  HN  SER    67      13.144   2.619  11.250  1.00  0.00      PROA
ATOM   1009  CA  SER    67      13.464   0.743  12.136  1.00  0.00      PROA
ATOM   1010  HA  SER    67      12.810   0.042  12.632  1.00  0.00      PROA
ATOM   1011  CB  SER    67      13.992   0.148  10.827  1.00  0.00      PROA
ATOM   1012  HB1 SER    67      13.194   0.189  10.054  1.00  0.00      PROA
ATOM   1013  HB2 SER    67      14.289  -0.909  10.995  1.00  0.00      PROA
ATOM   1014  OG  SER    67      15.119   0.862  10.349  1.00  0.00      PROA
ATOM   1015  HG1 SER    67      14.820   1.764  10.208  1.00  0.00      PROA
ATOM   1016  C   SER    67      14.615   0.943  13.131  1.00  0.00      PROA
ATOM   1017  O   SER    67      15.264  -0.031  13.518  1.00  0.00      PROA
ATOM   1018  N   THR    68      14.954   2.190  13.473  1.00  0.00      PROA
ATOM   1019  HN  THR    68      14.437   2.979  13.150  1.00  0.00      PROA
ATOM   1020  CA  THR    68      16.104   2.494  14.344  1.00  0.00      PROA
ATOM   1021  HA  THR    68      16.936   1.891  14.013  1.00  0.00      PROA
ATOM   1022  CB  THR    68      16.478   3.981  14.292  1.00  0.00      PROA
ATOM   1023  HB  THR    68      17.355   4.170  14.946  1.00  0.00      PROA
ATOM   1024  OG1 THR    68      15.403   4.769  14.737  1.00  0.00      PROA
ATOM   1025  HG1 THR    68      14.797   4.835  13.995  1.00  0.00      PROA
ATOM   1026  CG2 THR    68      16.892   4.458  12.902  1.00  0.00      PROA
ATOM   1027 HG21 THR    68      16.059   4.307  12.183  1.00  0.00      PROA
ATOM   1028 HG22 THR    68      17.773   3.880  12.551  1.00  0.00      PROA
ATOM   1029 HG23 THR    68      17.142   5.540  12.932  1.00  0.00      PROA
ATOM   1030  C   THR    68      15.858   2.123  15.808  1.00  0.00      PROA
ATOM   1031  O   THR    68      16.797   1.726  16.496  1.00  0.00      PROA
ATOM   1032  N   GLY    69      14.609   2.230  16.275  1.00  0.00      PROA
ATOM   1033  HN  GLY    69      13.852   2.448  15.665  1.00  0.00      PROA
ATOM   1034  CA  GLY    69      14.234   2.045  17.679  1.00  0.00      PROA
ATOM   1035  HA1 GLY    69      14.755   1.170  18.038  1.00  0.00      PROA
ATOM   1036  HA2 GLY    69      13.167   1.880  17.707  1.00  0.00      PROA
ATOM   1037  C   GLY    69      14.568   3.223  18.604  1.00  0.00      PROA
ATOM   1038  O   GLY    69      14.417   3.083  19.812  1.00  0.00      PROA
ATOM   1039  N   PHE    70      15.019   4.370  18.081  1.00  0.00      PROA
ATOM   1040  HN  PHE    70      15.234   4.458  17.112  1.00  0.00      PROA
ATOM   1041  CA  PHE    70      15.227   5.575  18.898  1.00  0.00      PROA
ATOM   1042  HA  PHE    70      15.790   5.291  19.774  1.00  0.00      PROA
ATOM   1043  CB  PHE    70      15.987   6.653  18.099  1.00  0.00      PROA
ATOM   1044  HB1 PHE    70      16.711   6.141  17.432  1.00  0.00      PROA
ATOM   1045  HB2 PHE    70      16.523   7.303  18.821  1.00  0.00      PROA
ATOM   1046  CG  PHE    70      15.183   7.594  17.203  1.00  0.00      PROA
ATOM   1047  CD1 PHE    70      14.156   7.121  16.361  1.00  0.00      PROA
ATOM   1048  HD1 PHE    70      13.925   6.066  16.341  1.00  0.00      PROA
ATOM   1049  CE1 PHE    70      13.429   8.006  15.547  1.00  0.00      PROA
ATOM   1050  HE1 PHE    70      12.649   7.629  14.902  1.00  0.00      PROA
ATOM   1051  CZ  PHE    70      13.716   9.381  15.572  1.00  0.00      PROA
ATOM   1052  HZ  PHE    70      13.168  10.061  14.936  1.00  0.00      PROA
ATOM   1053  CD2 PHE    70      15.443   8.979  17.243  1.00  0.00      PROA
ATOM   1054  HD2 PHE    70      16.205   9.362  17.905  1.00  0.00      PROA
ATOM   1055  CE2 PHE    70      14.718   9.867  16.428  1.00  0.00      PROA
ATOM   1056  HE2 PHE    70      14.932  10.925  16.460  1.00  0.00      PROA
ATOM   1057  C   PHE    70      13.907   6.112  19.479  1.00  0.00      PROA
ATOM   1058  O   PHE    70      12.853   5.970  18.861  1.00  0.00      PROA
ATOM   1059  N   CYS    71      13.953   6.791  20.624  1.00  0.00      PROA
ATOM   1060  HN  CYS    71      14.775   6.826  21.186  1.00  0.00      PROA
ATOM   1061  CA  CYS    71      12.797   7.529  21.130  1.00  0.00      PROA
ATOM   1062  HA  CYS    71      11.911   6.937  20.953  1.00  0.00      PROA
ATOM   1063  CB  CYS    71      12.976   7.795  22.623  1.00  0.00      PROA
ATOM   1064  HB1 CYS    71      12.483   8.756  22.885  1.00  0.00      PROA
ATOM   1065  HB2 CYS    71      14.059   7.883  22.851  1.00  0.00      PROA
ATOM   1066  SG  CYS    71      12.254   6.453  23.586  1.00  0.00      PROA
ATOM   1067  C   CYS    71      12.522   8.810  20.332  1.00  0.00      PROA
ATOM   1068  O   CYS    71      13.433   9.585  20.043  1.00  0.00      PROA
ATOM   1069  N   ALA    72      11.240   9.085  20.083  1.00  0.00      PROA
ATOM   1070  HN  ALA    72      10.520   8.457  20.366  1.00  0.00      PROA
ATOM   1071  CA  ALA    72      10.768  10.286  19.398  1.00  0.00      PROA
ATOM   1072  HA  ALA    72      11.403  11.113  19.678  1.00  0.00      PROA
ATOM   1073  CB  ALA    72      10.824  10.044  17.884  1.00  0.00      PROA
ATOM   1074  HB1 ALA    72      10.177   9.183  17.611  1.00  0.00      PROA
ATOM   1075  HB2 ALA    72      11.866   9.817  17.576  1.00  0.00      PROA
ATOM   1076  HB3 ALA    72      10.461  10.945  17.343  1.00  0.00      PROA
ATOM   1077  C   ALA    72       9.350  10.669  19.850  1.00  0.00      PROA
ATOM   1078  O   ALA    72       8.577   9.815  20.286  1.00  0.00      PROA
ATOM   1079  N   ALA    73       8.966  11.937  19.657  1.00  0.00      PROA
ATOM   1080  HN  ALA    73       9.585  12.611  19.264  1.00  0.00      PROA
ATOM   1081  CA  ALA    73       7.632  12.437  19.998  1.00  0.00      PROA
ATOM   1082  HA  ALA    73       7.472  12.293  21.056  1.00  0.00      PROA
ATOM   1083  CB  ALA    73       7.548  13.924  19.635  1.00  0.00      PROA
ATOM   1084  HB1 ALA    73       7.726  14.062  18.547  1.00  0.00      PROA
ATOM   1085  HB2 ALA    73       8.318  14.494  20.196  1.00  0.00      PROA
ATOM   1086  HB3 ALA    73       6.538  14.317  19.881  1.00  0.00      PROA
ATOM   1087  C   ALA    73       6.532  11.610  19.304  1.00  0.00      PROA
ATOM   1088  O   ALA    73       6.537  11.463  18.078  1.00  0.00      PROA
ATOM   1089  N   CYS    74       5.597  11.066  20.085  1.00  0.00      PROA
ATOM   1090  HN  CYS    74       5.426  11.417  21.002  1.00  0.00      PROA
ATOM   1091  CA  CYS    74       4.755   9.937  19.690  1.00  0.00      PROA
ATOM   1092  HA  CYS    74       5.392   9.142  19.332  1.00  0.00      PROA
ATOM   1093  CB  CYS    74       3.944   9.477  20.908  1.00  0.00      PROA
ATOM   1094  HB1 CYS    74       3.290  10.316  21.227  1.00  0.00      PROA
ATOM   1095  HB2 CYS    74       4.652   9.250  21.732  1.00  0.00      PROA
ATOM   1096  SG  CYS    74       2.917   8.016  20.596  1.00  0.00      PROA
ATOM   1097  C   CYS    74       3.852  10.251  18.494  1.00  0.00      PROA
ATOM   1098  O   CYS    74       4.032   9.658  17.434  1.00  0.00      PROA
ATOM   1099  N   HSD    75       3.172  11.399  18.535  1.00  0.00      PROA
ATOM   1100  HN  HSD    75       3.191  11.981  19.344  1.00  0.00      PROA
ATOM   1101  CA  HSD    75       2.353  11.902  17.426  1.00  0.00      PROA
ATOM   1102  HA  HSD    75       1.733  11.095  17.063  1.00  0.00      PROA
ATOM   1103  CB  HSD    75       1.488  13.066  17.937  1.00  0.00      PROA
ATOM   1104  HB1 HSD    75       0.734  13.317  17.161  1.00  0.00      PROA
ATOM   1105  HB2 HSD    75       2.142  13.947  18.109  1.00  0.00      PROA
ATOM   1106  ND1 HSD    75       1.134  13.148  20.497  1.00  0.00      PROA
ATOM   1107  HD1 HSD    75       1.926  13.718  20.715  1.00  0.00      PROA
ATOM   1108  CG  HSD    75       0.757  12.760  19.226  1.00  0.00      PROA
ATOM   1109  CE1 HSD    75       0.254  12.626  21.369  1.00  0.00      PROA
ATOM   1110  HE1 HSD    75       0.303  12.788  22.446  1.00  0.00      PROA
ATOM   1111  NE2 HSD    75      -0.665  11.897  20.722  1.00  0.00      PROA
ATOM   1112  CD2 HSD    75      -0.357  11.972  19.361  1.00  0.00      PROA
ATOM   1113  HD2 HSD    75      -0.960  11.458  18.622  1.00  0.00      PROA
ATOM   1114  C   HSD    75       3.170  12.311  16.178  1.00  0.00      PROA
ATOM   1115  O   HSD    75       2.639  12.311  15.068  1.00  0.00      PROA
ATOM   1116  N   GLY    76       4.482  12.538  16.320  1.00  0.00      PROA
ATOM   1117  HN  GLY    76       4.902  12.554  17.223  1.00  0.00      PROA
ATOM   1118  CA  GLY    76       5.407  12.778  15.207  1.00  0.00      PROA
ATOM   1119  HA1 GLY    76       6.255  13.322  15.595  1.00  0.00      PROA
ATOM   1120  HA2 GLY    76       4.888  13.373  14.470  1.00  0.00      PROA
ATOM   1121  C   GLY    76       5.904  11.490  14.544  1.00  0.00      PROA
ATOM   1122  O   GLY    76       5.693  11.303  13.348  1.00  0.00      PROA
ATOM   1123  N   CYS    77       6.334  10.503  15.337  1.00  0.00      PROA
ATOM   1124  HN  CYS    77       6.464  10.643  16.315  1.00  0.00      PROA
ATOM   1125  CA  CYS    77       6.646   9.152  14.848  1.00  0.00      PROA
ATOM   1126  HA  CYS    77       7.311   9.237  14.002  1.00  0.00      PROA
ATOM   1127  CB  CYS    77       7.307   8.364  15.986  1.00  0.00      PROA
ATOM   1128  HB1 CYS    77       6.610   8.350  16.850  1.00  0.00      PROA
ATOM   1129  HB2 CYS    77       8.232   8.898  16.288  1.00  0.00      PROA
ATOM   1130  SG  CYS    77       7.730   6.657  15.542  1.00  0.00      PROA
ATOM   1131  C   CYS    77       5.402   8.420  14.291  1.00  0.00      PROA
ATOM   1132  O   CYS    77       5.474   7.761  13.254  1.00  0.00      PROA
ATOM   1133  N   LEU    78       4.213   8.764  14.788  1.00  0.00      PROA
ATOM   1134  HN  LEU    78       4.148   9.364  15.580  1.00  0.00      PROA
ATOM   1135  CA  LEU    78       2.929   8.321  14.253  1.00  0.00      PROA
ATOM   1136  HA  LEU    78       2.939   7.245  14.165  1.00  0.00      PROA
ATOM   1137  CB  LEU    78       1.844   8.784  15.230  1.00  0.00      PROA
ATOM   1138  HB1 LEU    78       1.876   9.892  15.284  1.00  0.00      PROA
ATOM   1139  HB2 LEU    78       2.079   8.368  16.232  1.00  0.00      PROA
ATOM   1140  CG  LEU    78       0.416   8.365  14.862  1.00  0.00      PROA
ATOM   1141  HG  LEU    78       0.195   8.642  13.809  1.00  0.00      PROA
ATOM   1142  CD1 LEU    78      -0.531   9.095  15.805  1.00  0.00      PROA
ATOM   1143 HD11 LEU    78      -0.413  10.194  15.690  1.00  0.00      PROA
ATOM   1144 HD12 LEU    78      -0.303   8.822  16.857  1.00  0.00      PROA
ATOM   1145 HD13 LEU    78      -1.583   8.825  15.569  1.00  0.00      PROA
ATOM   1146  CD2 LEU    78       0.213   6.859  15.014  1.00  0.00      PROA
ATOM   1147 HD21 LEU    78       0.401   6.553  16.065  1.00  0.00      PROA
ATOM   1148 HD22 LEU    78       0.920   6.314  14.354  1.00  0.00      PROA
ATOM   1149 HD23 LEU    78      -0.832   6.589  14.747  1.00  0.00      PROA
ATOM   1150  C   LEU    78       2.665   8.830  12.830  1.00  0.00      PROA
ATOM   1151  O   LEU    78       2.317   8.023  11.975  1.00  0.00      PROA
ATOM   1152  N   PHE    79       3.053  10.066  12.490  1.00  0.00      PROA
ATOM   1153  HN  PHE    79       3.396  10.715  13.164  1.00  0.00      PROA
ATOM   1154  CA  PHE    79       2.998  10.547  11.103  1.00  0.00      PROA
ATOM   1155  HA  PHE    79       2.014  10.333  10.711  1.00  0.00      PROA
ATOM   1156  CB  PHE    79       3.277  12.054  11.053  1.00  0.00      PROA
ATOM   1157  HB1 PHE    79       4.280  12.257  11.484  1.00  0.00      PROA
ATOM   1158  HB2 PHE    79       2.496  12.592  11.633  1.00  0.00      PROA
ATOM   1159  CG  PHE    79       3.266  12.621   9.645  1.00  0.00      PROA
ATOM   1160  CD1 PHE    79       2.046  12.952   9.023  1.00  0.00      PROA
ATOM   1161  HD1 PHE    79       1.114  12.807   9.550  1.00  0.00      PROA
ATOM   1162  CE1 PHE    79       2.040  13.472   7.715  1.00  0.00      PROA
ATOM   1163  HE1 PHE    79       1.103  13.724   7.239  1.00  0.00      PROA
ATOM   1164  CZ  PHE    79       3.251  13.664   7.027  1.00  0.00      PROA
ATOM   1165  HZ  PHE    79       3.244  14.064   6.024  1.00  0.00      PROA
ATOM   1166  CD2 PHE    79       4.477  12.817   8.952  1.00  0.00      PROA
ATOM   1167  HD2 PHE    79       5.414  12.568   9.427  1.00  0.00      PROA
ATOM   1168  CE2 PHE    79       4.469  13.335   7.645  1.00  0.00      PROA
ATOM   1169  HE2 PHE    79       5.399  13.480   7.116  1.00  0.00      PROA
ATOM   1170  C   PHE    79       3.948   9.779  10.164  1.00  0.00      PROA
ATOM   1171  O   PHE    79       3.564   9.454   9.038  1.00  0.00      PROA
ATOM   1172  N   ILE    80       5.106   9.336  10.671  1.00  0.00      PROA
ATOM   1173  HN  ILE    80       5.376   9.562  11.603  1.00  0.00      PROA
ATOM   1174  CA  ILE    80       6.067   8.498   9.932  1.00  0.00      PROA
ATOM   1175  HA  ILE    80       6.237   8.954   8.968  1.00  0.00      PROA
ATOM   1176  CB  ILE    80       7.402   8.380  10.718  1.00  0.00      PROA
ATOM   1177  HB  ILE    80       7.197   7.898  11.697  1.00  0.00      PROA
ATOM   1178  CG2 ILE    80       8.463   7.559   9.980  1.00  0.00      PROA
ATOM   1179 HG21 ILE    80       8.696   8.029   9.001  1.00  0.00      PROA
ATOM   1180 HG22 ILE    80       8.085   6.530   9.798  1.00  0.00      PROA
ATOM   1181 HG23 ILE    80       9.394   7.515  10.584  1.00  0.00      PROA
ATOM   1182  CG1 ILE    80       8.014   9.748  11.108  1.00  0.00      PROA
ATOM   1183 HG11 ILE    80       8.973   9.555  11.631  1.00  0.00      PROA
ATOM   1184 HG12 ILE    80       7.314  10.246  11.811  1.00  0.00      PROA
ATOM   1185  CD  ILE    80       8.294  10.721   9.952  1.00  0.00      PROA
ATOM   1186  HD1 ILE    80       7.350  10.957   9.415  1.00  0.00      PROA
ATOM   1187  HD2 ILE    80       9.005  10.260   9.234  1.00  0.00      PROA
ATOM   1188  HD3 ILE    80       8.722  11.666  10.349  1.00  0.00      PROA
ATOM   1189  C   ILE    80       5.466   7.121   9.579  1.00  0.00      PROA
ATOM   1190  O   ILE    80       5.565   6.692   8.427  1.00  0.00      PROA
ATOM   1191  N   ALA    81       4.647   6.550  10.470  1.00  0.00      PROA
ATOM   1192  HN  ALA    81       4.546   6.926  11.387  1.00  0.00      PROA
ATOM   1193  CA  ALA    81       3.840   5.355  10.200  1.00  0.00      PROA
ATOM   1194  HA  ALA    81       4.447   4.640   9.666  1.00  0.00      PROA
ATOM   1195  CB  ALA    81       3.375   4.784  11.546  1.00  0.00      PROA
ATOM   1196  HB1 ALA    81       2.765   5.537  12.090  1.00  0.00      PROA
ATOM   1197  HB2 ALA    81       4.255   4.522  12.170  1.00  0.00      PROA
ATOM   1198  HB3 ALA    81       2.753   3.879  11.378  1.00  0.00      PROA
ATOM   1199  C   ALA    81       2.639   5.627   9.266  1.00  0.00      PROA
ATOM   1200  O   ALA    81       2.472   4.970   8.236  1.00  0.00      PROA
ATOM   1201  N   CYS    82       1.870   6.682   9.536  1.00  0.00      PROA
ATOM   1202  HN  CYS    82       2.082   7.289  10.297  1.00  0.00      PROA
ATOM   1203  CA  CYS    82       0.678   7.046   8.772  1.00  0.00      PROA
ATOM   1204  HA  CYS    82       0.009   6.198   8.749  1.00  0.00      PROA
ATOM   1205  CB  CYS    82       0.017   8.246   9.461  1.00  0.00      PROA
ATOM   1206  HB1 CYS    82      -0.753   8.677   8.786  1.00  0.00      PROA
ATOM   1207  HB2 CYS    82       0.785   9.025   9.655  1.00  0.00      PROA
ATOM   1208  SG  CYS    82      -0.747   7.719  11.022  1.00  0.00      PROA
ATOM   1209  HG1 CYS    82      -1.717   7.023  10.447  1.00  0.00      PROA
ATOM   1210  C   CYS    82       0.976   7.360   7.297  1.00  0.00      PROA
ATOM   1211  O   CYS    82       0.201   6.979   6.419  1.00  0.00      PROA
ATOM   1212  N   PHE    83       2.120   7.975   6.981  1.00  0.00      PROA
ATOM   1213  HN  PHE    83       2.820   8.170   7.663  1.00  0.00      PROA
ATOM   1214  CA  PHE    83       2.422   8.404   5.613  1.00  0.00      PROA
ATOM   1215  HA  PHE    83       1.515   8.789   5.169  1.00  0.00      PROA
ATOM   1216  CB  PHE    83       3.505   9.482   5.645  1.00  0.00      PROA
ATOM   1217  HB1 PHE    83       4.494   9.006   5.812  1.00  0.00      PROA
ATOM   1218  HB2 PHE    83       3.284  10.203   6.461  1.00  0.00      PROA
ATOM   1219  CG  PHE    83       3.594  10.272   4.355  1.00  0.00      PROA
ATOM   1220  CD1 PHE    83       2.823  11.440   4.200  1.00  0.00      PROA
ATOM   1221  HD1 PHE    83       2.176  11.768   5.000  1.00  0.00      PROA
ATOM   1222  CE1 PHE    83       2.892  12.181   3.007  1.00  0.00      PROA
ATOM   1223  HE1 PHE    83       2.303  13.079   2.894  1.00  0.00      PROA
ATOM   1224  CZ  PHE    83       3.728  11.751   1.962  1.00  0.00      PROA
ATOM   1225  HZ  PHE    83       3.776  12.315   1.042  1.00  0.00      PROA
ATOM   1226  CD2 PHE    83       4.443   9.852   3.314  1.00  0.00      PROA
ATOM   1227  HD2 PHE    83       5.049   8.967   3.435  1.00  0.00      PROA
ATOM   1228  CE2 PHE    83       4.500  10.587   2.116  1.00  0.00      PROA
ATOM   1229  HE2 PHE    83       5.139  10.255   1.311  1.00  0.00      PROA
ATOM   1230  C   PHE    83       2.798   7.253   4.660  1.00  0.00      PROA
ATOM   1231  O   PHE    83       2.339   7.245   3.515  1.00  0.00      PROA
ATOM   1232  N   VAL    84       3.444   6.179   5.139  1.00  0.00      PROA
ATOM   1233  HN  VAL    84       3.838   6.156   6.054  1.00  0.00      PROA
ATOM   1234  CA  VAL    84       3.605   4.957   4.320  1.00  0.00      PROA
ATOM   1235  HA  VAL    84       3.848   5.271   3.316  1.00  0.00      PROA
ATOM   1236  CB  VAL    84       4.706   4.011   4.853  1.00  0.00      PROA
ATOM   1237  HB  VAL    84       5.682   4.534   4.772  1.00  0.00      PROA
ATOM   1238  CG1 VAL    84       4.522   3.563   6.303  1.00  0.00      PROA
ATOM   1239 HG11 VAL    84       3.560   3.018   6.415  1.00  0.00      PROA
ATOM   1240 HG12 VAL    84       4.508   4.449   6.974  1.00  0.00      PROA
ATOM   1241 HG13 VAL    84       5.350   2.884   6.597  1.00  0.00      PROA
ATOM   1242  CG2 VAL    84       4.815   2.751   3.983  1.00  0.00      PROA
ATOM   1243 HG21 VAL    84       4.887   3.033   2.911  1.00  0.00      PROA
ATOM   1244 HG22 VAL    84       3.914   2.116   4.123  1.00  0.00      PROA
ATOM   1245 HG23 VAL    84       5.724   2.177   4.262  1.00  0.00      PROA
ATOM   1246  C   VAL    84       2.268   4.240   4.081  1.00  0.00      PROA
ATOM   1247  O   VAL    84       2.020   3.793   2.958  1.00  0.00      PROA
ATOM   1248  N   LEU    85       1.294   4.394   4.982  1.00  0.00      PROA
ATOM   1249  HN  LEU    85       1.464   4.838   5.858  1.00  0.00      PROA
ATOM   1250  CA  LEU    85      -0.083   3.935   4.769  1.00  0.00      PROA
ATOM   1251  HA  LEU    85      -0.049   2.976   4.273  1.00  0.00      PROA
ATOM   1252  CB  LEU    85      -0.801   3.818   6.123  1.00  0.00      PROA
ATOM   1253  HB1 LEU    85      -1.886   3.991   5.962  1.00  0.00      PROA
ATOM   1254  HB2 LEU    85      -0.408   4.606   6.799  1.00  0.00      PROA
ATOM   1255  CG  LEU    85      -0.623   2.454   6.810  1.00  0.00      PROA
ATOM   1256  HG  LEU    85      -1.195   1.676   6.260  1.00  0.00      PROA
ATOM   1257  CD1 LEU    85      -1.142   2.567   8.239  1.00  0.00      PROA
ATOM   1258 HD11 LEU    85      -2.157   3.019   8.242  1.00  0.00      PROA
ATOM   1259 HD12 LEU    85      -0.465   3.213   8.837  1.00  0.00      PROA
ATOM   1260 HD13 LEU    85      -1.202   1.558   8.701  1.00  0.00      PROA
ATOM   1261  CD2 LEU    85       0.813   1.948   6.877  1.00  0.00      PROA
ATOM   1262 HD21 LEU    85       1.444   2.666   7.443  1.00  0.00      PROA
ATOM   1263 HD22 LEU    85       1.225   1.844   5.851  1.00  0.00      PROA
ATOM   1264 HD23 LEU    85       0.843   0.965   7.394  1.00  0.00      PROA
ATOM   1265  C   LEU    85      -0.871   4.805   3.775  1.00  0.00      PROA
ATOM   1266  O   LEU    85      -1.528   4.229   2.910  1.00  0.00      PROA
ATOM   1267  N   VAL    86      -0.589   6.111   3.667  1.00  0.00      PROA
ATOM   1268  HN  VAL    86      -0.008   6.577   4.328  1.00  0.00      PROA
ATOM   1269  CA  VAL    86      -1.115   6.954   2.567  1.00  0.00      PROA
ATOM   1270  HA  VAL    86      -2.188   6.832   2.550  1.00  0.00      PROA
ATOM   1271  CB  VAL    86      -0.762   8.448   2.734  1.00  0.00      PROA
ATOM   1272  HB  VAL    86       0.343   8.559   2.747  1.00  0.00      PROA
ATOM   1273  CG1 VAL    86      -1.337   9.307   1.597  1.00  0.00      PROA
ATOM   1274 HG11 VAL    86      -2.445   9.219   1.575  1.00  0.00      PROA
ATOM   1275 HG12 VAL    86      -0.935   8.961   0.621  1.00  0.00      PROA
ATOM   1276 HG13 VAL    86      -1.069  10.373   1.756  1.00  0.00      PROA
ATOM   1277  CG2 VAL    86      -1.295   9.001   4.054  1.00  0.00      PROA
ATOM   1278 HG21 VAL    86      -0.726   8.571   4.906  1.00  0.00      PROA
ATOM   1279 HG22 VAL    86      -2.367   8.732   4.172  1.00  0.00      PROA
ATOM   1280 HG23 VAL    86      -1.183  10.106   4.074  1.00  0.00      PROA
ATOM   1281  C   VAL    86      -0.613   6.475   1.205  1.00  0.00      PROA
ATOM   1282  O   VAL    86      -1.390   6.362   0.260  1.00  0.00      PROA
ATOM   1283  N   LEU    87       0.670   6.134   1.093  1.00  0.00      PROA
ATOM   1284  HN  LEU    87       1.284   6.185   1.875  1.00  0.00      PROA
ATOM   1285  CA  LEU    87       1.289   5.664  -0.154  1.00  0.00      PROA
ATOM   1286  HA  LEU    87       0.937   6.276  -0.971  1.00  0.00      PROA
ATOM   1287  CB  LEU    87       2.811   5.788   0.014  1.00  0.00      PROA
ATOM   1288  HB1 LEU    87       3.295   5.046  -0.655  1.00  0.00      PROA
ATOM   1289  HB2 LEU    87       3.065   5.545   1.067  1.00  0.00      PROA
ATOM   1290  CG  LEU    87       3.388   7.181  -0.312  1.00  0.00      PROA
ATOM   1291  HG  LEU    87       3.474   7.308  -1.412  1.00  0.00      PROA
ATOM   1292  CD1 LEU    87       4.765   7.289   0.334  1.00  0.00      PROA
ATOM   1293 HD11 LEU    87       5.437   6.500  -0.066  1.00  0.00      PROA
ATOM   1294 HD12 LEU    87       4.678   7.157   1.434  1.00  0.00      PROA
ATOM   1295 HD13 LEU    87       5.210   8.282   0.110  1.00  0.00      PROA
ATOM   1296  CD2 LEU    87       2.578   8.397   0.148  1.00  0.00      PROA
ATOM   1297 HD21 LEU    87       2.461   8.382   1.253  1.00  0.00      PROA
ATOM   1298 HD22 LEU    87       1.568   8.376  -0.316  1.00  0.00      PROA
ATOM   1299 HD23 LEU    87       3.103   9.332  -0.141  1.00  0.00      PROA
ATOM   1300  C   LEU    87       0.866   4.229  -0.523  1.00  0.00      PROA
ATOM   1301  O   LEU    87       0.576   3.952  -1.692  1.00  0.00      PROA
ATOM   1302  N   THR    88       0.626   3.391   0.486  1.00  0.00      PROA
ATOM   1303  HN  THR    88       0.823   3.659   1.425  1.00  0.00      PROA
ATOM   1304  CA  THR    88       0.068   2.037   0.342  1.00  0.00      PROA
ATOM   1305  HA  THR    88       0.628   1.523  -0.425  1.00  0.00      PROA
ATOM   1306  CB  THR    88       0.160   1.274   1.677  1.00  0.00      PROA
ATOM   1307  HB  THR    88      -0.469   1.778   2.442  1.00  0.00      PROA
ATOM   1308  OG1 THR    88       1.492   1.249   2.127  1.00  0.00      PROA
ATOM   1309  HG1 THR    88       1.699   2.149   2.389  1.00  0.00      PROA
ATOM   1310  CG2 THR    88      -0.283  -0.184   1.560  1.00  0.00      PROA
ATOM   1311 HG21 THR    88       0.356  -0.720   0.826  1.00  0.00      PROA
ATOM   1312 HG22 THR    88      -1.338  -0.232   1.213  1.00  0.00      PROA
ATOM   1313 HG23 THR    88      -0.191  -0.688   2.546  1.00  0.00      PROA
ATOM   1314  C   THR    88      -1.386   2.087  -0.137  1.00  0.00      PROA
ATOM   1315  O   THR    88      -1.704   1.562  -1.207  1.00  0.00      PROA
ATOM   1316  N   GLN    89      -2.207   2.939   0.484  1.00  0.00      PROA
ATOM   1317  HN  GLN    89      -1.891   3.505   1.240  1.00  0.00      PROA
ATOM   1318  CA  GLN    89      -3.611   3.113   0.118  1.00  0.00      PROA
ATOM   1319  HA  GLN    89      -4.025   2.142  -0.111  1.00  0.00      PROA
ATOM   1320  CB  GLN    89      -4.371   3.762   1.285  1.00  0.00      PROA
ATOM   1321  HB1 GLN    89      -4.124   4.844   1.326  1.00  0.00      PROA
ATOM   1322  HB2 GLN    89      -4.056   3.285   2.237  1.00  0.00      PROA
ATOM   1323  CG  GLN    89      -5.890   3.596   1.115  1.00  0.00      PROA
ATOM   1324  HG1 GLN    89      -6.189   3.998   0.124  1.00  0.00      PROA
ATOM   1325  HG2 GLN    89      -6.408   4.170   1.913  1.00  0.00      PROA
ATOM   1326  CD  GLN    89      -6.335   2.135   1.201  1.00  0.00      PROA
ATOM   1327  OE1 GLN    89      -5.704   1.294   1.812  1.00  0.00      PROA
ATOM   1328  NE2 GLN    89      -7.410   1.752   0.556  1.00  0.00      PROA
ATOM   1329 HE21 GLN    89      -7.710   0.799   0.605  1.00  0.00      PROA
ATOM   1330 HE22 GLN    89      -7.931   2.413   0.015  1.00  0.00      PROA
ATOM   1331  C   GLN    89      -3.810   3.888  -1.192  1.00  0.00      PROA
ATOM   1332  O   GLN    89      -4.622   3.474  -2.016  1.00  0.00      PROA
ATOM   1333  N   SER    90      -2.897   4.802  -1.528  1.00  0.00      PROA
ATOM   1334  HN  SER    90      -2.171   5.062  -0.897  1.00  0.00      PROA
ATOM   1335  CA  SER    90      -2.877   5.493  -2.823  1.00  0.00      PROA
ATOM   1336  HA  SER    90      -3.877   5.839  -3.039  1.00  0.00      PROA
ATOM   1337  CB  SER    90      -1.903   6.669  -2.760  1.00  0.00      PROA
ATOM   1338  HB1 SER    90      -0.895   6.310  -2.462  1.00  0.00      PROA
ATOM   1339  HB2 SER    90      -2.262   7.418  -2.022  1.00  0.00      PROA
ATOM   1340  OG  SER    90      -1.817   7.278  -4.028  1.00  0.00      PROA
ATOM   1341  HG1 SER    90      -1.197   8.004  -3.931  1.00  0.00      PROA
ATOM   1342  C   SER    90      -2.505   4.555  -3.973  1.00  0.00      PROA
ATOM   1343  O   SER    90      -3.155   4.571  -5.025  1.00  0.00      PROA
ATOM   1344  N   SER    91      -1.657   3.561  -3.699  1.00  0.00      PROA
ATOM   1345  HN  SER    91      -1.160   3.528  -2.836  1.00  0.00      PROA
ATOM   1346  CA  SER    91      -1.387   2.454  -4.620  1.00  0.00      PROA
ATOM   1347  HA  SER    91      -1.215   2.869  -5.602  1.00  0.00      PROA
ATOM   1348  CB  SER    91      -0.164   1.658  -4.155  1.00  0.00      PROA
ATOM   1349  HB1 SER    91       0.061   0.855  -4.888  1.00  0.00      PROA
ATOM   1350  HB2 SER    91      -0.368   1.205  -3.161  1.00  0.00      PROA
ATOM   1351  OG  SER    91       0.961   2.506  -4.048  1.00  0.00      PROA
ATOM   1352  HG1 SER    91       0.867   2.965  -3.210  1.00  0.00      PROA
ATOM   1353  C   SER    91      -2.606   1.535  -4.789  1.00  0.00      PROA
ATOM   1354  O   SER    91      -3.048   1.341  -5.923  1.00  0.00      PROA
ATOM   1355  N   ILE    92      -3.316   1.202  -3.702  1.00  0.00      PROA
ATOM   1356  HN  ILE    92      -3.026   1.490  -2.794  1.00  0.00      PROA
ATOM   1357  CA  ILE    92      -4.558   0.402  -3.733  1.00  0.00      PROA
ATOM   1358  HA  ILE    92      -4.364  -0.491  -4.309  1.00  0.00      PROA
ATOM   1359  CB  ILE    92      -5.016   0.026  -2.302  1.00  0.00      PROA
ATOM   1360  HB  ILE    92      -5.016   0.942  -1.674  1.00  0.00      PROA
ATOM   1361  CG2 ILE    92      -6.427  -0.597  -2.269  1.00  0.00      PROA
ATOM   1362 HG21 ILE    92      -6.501  -1.416  -3.016  1.00  0.00      PROA
ATOM   1363 HG22 ILE    92      -7.188   0.175  -2.514  1.00  0.00      PROA
ATOM   1364 HG23 ILE    92      -6.632  -1.017  -1.261  1.00  0.00      PROA
ATOM   1365  CG1 ILE    92      -4.003  -0.962  -1.699  1.00  0.00      PROA
ATOM   1366 HG11 ILE    92      -2.985  -0.669  -2.032  1.00  0.00      PROA
ATOM   1367 HG12 ILE    92      -4.230  -1.978  -2.085  1.00  0.00      PROA
ATOM   1368  CD  ILE    92      -4.019  -1.009  -0.173  1.00  0.00      PROA
ATOM   1369  HD1 ILE    92      -5.024  -1.316   0.189  1.00  0.00      PROA
ATOM   1370  HD2 ILE    92      -3.786  -0.004   0.239  1.00  0.00      PROA
ATOM   1371  HD3 ILE    92      -3.271  -1.745   0.191  1.00  0.00      PROA
ATOM   1372  C   ILE    92      -5.679   1.113  -4.493  1.00  0.00      PROA
ATOM   1373  O   ILE    92      -6.254   0.532  -5.412  1.00  0.00      PROA
ATOM   1374  N   PHE    93      -5.908   2.401  -4.242  1.00  0.00      PROA
ATOM   1375  HN  PHE    93      -5.386   2.897  -3.553  1.00  0.00      PROA
ATOM   1376  CA  PHE    93      -6.925   3.184  -4.940  1.00  0.00      PROA
ATOM   1377  HA  PHE    93      -7.774   2.543  -5.126  1.00  0.00      PROA
ATOM   1378  CB  PHE    93      -7.342   4.391  -4.091  1.00  0.00      PROA
ATOM   1379  HB1 PHE    93      -7.958   5.067  -4.721  1.00  0.00      PROA
ATOM   1380  HB2 PHE    93      -6.424   4.915  -3.751  1.00  0.00      PROA
ATOM   1381  CG  PHE    93      -8.164   4.104  -2.836  1.00  0.00      PROA
ATOM   1382  CD1 PHE    93      -8.946   2.935  -2.678  1.00  0.00      PROA
ATOM   1383  HD1 PHE    93      -8.960   2.190  -3.460  1.00  0.00      PROA
ATOM   1384  CE1 PHE    93      -9.706   2.736  -1.511  1.00  0.00      PROA
ATOM   1385  HE1 PHE    93     -10.306   1.844  -1.404  1.00  0.00      PROA
ATOM   1386  CZ  PHE    93      -9.686   3.695  -0.485  1.00  0.00      PROA
ATOM   1387  HZ  PHE    93     -10.282   3.551   0.405  1.00  0.00      PROA
ATOM   1388  CD2 PHE    93      -8.134   5.041  -1.789  1.00  0.00      PROA
ATOM   1389  HD2 PHE    93      -7.523   5.926  -1.883  1.00  0.00      PROA
ATOM   1390  CE2 PHE    93      -8.888   4.841  -0.623  1.00  0.00      PROA
ATOM   1391  HE2 PHE    93      -8.855   5.572   0.171  1.00  0.00      PROA
ATOM   1392  C   PHE    93      -6.534   3.571  -6.374  1.00  0.00      PROA
ATOM   1393  O   PHE    93      -7.413   3.563  -7.237  1.00  0.00      PROA
ATOM   1394  N   SER    94      -5.243   3.586  -6.715  1.00  0.00      PROA
ATOM   1395  HN  SER    94      -4.523   3.553  -6.027  1.00  0.00      PROA
ATOM   1396  CA  SER    94      -4.781   3.651  -8.111  1.00  0.00      PROA
ATOM   1397  HA  SER    94      -5.391   4.376  -8.630  1.00  0.00      PROA
ATOM   1398  CB  SER    94      -3.303   4.053  -8.182  1.00  0.00      PROA
ATOM   1399  HB1 SER    94      -2.981   4.100  -9.244  1.00  0.00      PROA
ATOM   1400  HB2 SER    94      -2.687   3.304  -7.641  1.00  0.00      PROA
ATOM   1401  OG  SER    94      -3.097   5.323  -7.589  1.00  0.00      PROA
ATOM   1402  HG1 SER    94      -3.068   5.171  -6.642  1.00  0.00      PROA
ATOM   1403  C   SER    94      -5.016   2.333  -8.868  1.00  0.00      PROA
ATOM   1404  O   SER    94      -5.568   2.356  -9.970  1.00  0.00      PROA
ATOM   1405  N   LEU    95      -4.805   1.178  -8.225  1.00  0.00      PROA
ATOM   1406  HN  LEU    95      -4.383   1.173  -7.323  1.00  0.00      PROA
ATOM   1407  CA  LEU    95      -5.152  -0.158  -8.743  1.00  0.00      PROA
ATOM   1408  HA  LEU    95      -4.758  -0.252  -9.744  1.00  0.00      PROA
ATOM   1409  CB  LEU    95      -4.536  -1.223  -7.807  1.00  0.00      PROA
ATOM   1410  HB1 LEU    95      -5.236  -2.083  -7.762  1.00  0.00      PROA
ATOM   1411  HB2 LEU    95      -4.447  -0.777  -6.795  1.00  0.00      PROA
ATOM   1412  CG  LEU    95      -3.150  -1.761  -8.212  1.00  0.00      PROA
ATOM   1413  HG  LEU    95      -3.242  -2.361  -9.142  1.00  0.00      PROA
ATOM   1414  CD1 LEU    95      -2.589  -2.637  -7.090  1.00  0.00      PROA
ATOM   1415 HD11 LEU    95      -3.269  -3.494  -6.899  1.00  0.00      PROA
ATOM   1416 HD12 LEU    95      -2.497  -2.042  -6.156  1.00  0.00      PROA
ATOM   1417 HD13 LEU    95      -1.593  -3.033  -7.381  1.00  0.00      PROA
ATOM   1418  CD2 LEU    95      -2.109  -0.688  -8.519  1.00  0.00      PROA
ATOM   1419 HD21 LEU    95      -1.947  -0.047  -7.626  1.00  0.00      PROA
ATOM   1420 HD22 LEU    95      -2.462  -0.048  -9.356  1.00  0.00      PROA
ATOM   1421 HD23 LEU    95      -1.144  -1.165  -8.793  1.00  0.00      PROA
ATOM   1422  C   LEU    95      -6.677  -0.355  -8.881  1.00  0.00      PROA
ATOM   1423  O   LEU    95      -7.153  -0.748  -9.951  1.00  0.00      PROA
ATOM   1424  N   LEU    96      -7.452   0.123  -7.906  1.00  0.00      PROA
ATOM   1425  HN  LEU    96      -7.044   0.545  -7.102  1.00  0.00      PROA
ATOM   1426  CA  LEU    96      -8.918   0.093  -7.890  1.00  0.00      PROA
ATOM   1427  HA  LEU    96      -9.251  -0.903  -8.142  1.00  0.00      PROA
ATOM   1428  CB  LEU    96      -9.368   0.486  -6.468  1.00  0.00      PROA
ATOM   1429  HB1 LEU    96      -9.027   1.528  -6.300  1.00  0.00      PROA
ATOM   1430  HB2 LEU    96      -8.838  -0.188  -5.766  1.00  0.00      PROA
ATOM   1431  CG  LEU    96     -10.860   0.439  -6.090  1.00  0.00      PROA
ATOM   1432  HG  LEU    96     -10.963   0.656  -5.006  1.00  0.00      PROA
ATOM   1433  CD1 LEU    96     -11.493  -0.919  -6.384  1.00  0.00      PROA
ATOM   1434 HD11 LEU    96     -10.975  -1.715  -5.808  1.00  0.00      PROA
ATOM   1435 HD12 LEU    96     -11.405  -1.151  -7.467  1.00  0.00      PROA
ATOM   1436 HD13 LEU    96     -12.565  -0.908  -6.090  1.00  0.00      PROA
ATOM   1437  CD2 LEU    96     -11.689   1.550  -6.737  1.00  0.00      PROA
ATOM   1438 HD21 LEU    96     -11.780   1.372  -7.830  1.00  0.00      PROA
ATOM   1439 HD22 LEU    96     -11.195   2.532  -6.578  1.00  0.00      PROA
ATOM   1440 HD23 LEU    96     -12.708   1.568  -6.295  1.00  0.00      PROA
ATOM   1441  C   LEU    96      -9.507   0.992  -8.983  1.00  0.00      PROA
ATOM   1442  O   LEU    96     -10.331   0.526  -9.772  1.00  0.00      PROA
ATOM   1443  N   ALA    97      -8.909   2.163  -9.217  1.00  0.00      PROA
ATOM   1444  HN  ALA    97      -8.194   2.507  -8.614  1.00  0.00      PROA
ATOM   1445  CA  ALA    97      -9.237   3.025 -10.346  1.00  0.00      PROA
ATOM   1446  HA  ALA    97     -10.310   3.145 -10.384  1.00  0.00      PROA
ATOM   1447  CB  ALA    97      -8.547   4.382 -10.161  1.00  0.00      PROA
ATOM   1448  HB1 ALA    97      -7.446   4.247 -10.110  1.00  0.00      PROA
ATOM   1449  HB2 ALA    97      -8.891   4.855  -9.216  1.00  0.00      PROA
ATOM   1450  HB3 ALA    97      -8.784   5.047 -11.019  1.00  0.00      PROA
ATOM   1451  C   ALA    97      -8.870   2.381 -11.694  1.00  0.00      PROA
ATOM   1452  O   ALA    97      -9.713   2.353 -12.596  1.00  0.00      PROA
ATOM   1453  N   ILE    98      -7.714   1.717 -11.813  1.00  0.00      PROA
ATOM   1454  HN  ILE    98      -7.056   1.704 -11.066  1.00  0.00      PROA
ATOM   1455  CA  ILE    98      -7.301   0.961 -13.012  1.00  0.00      PROA
ATOM   1456  HA  ILE    98      -7.413   1.604 -13.873  1.00  0.00      PROA
ATOM   1457  CB  ILE    98      -5.825   0.504 -12.862  1.00  0.00      PROA
ATOM   1458  HB  ILE    98      -5.674   0.123 -11.830  1.00  0.00      PROA
ATOM   1459  CG2 ILE    98      -5.430  -0.601 -13.858  1.00  0.00      PROA
ATOM   1460 HG21 ILE    98      -5.559  -0.239 -14.901  1.00  0.00      PROA
ATOM   1461 HG22 ILE    98      -6.077  -1.492 -13.710  1.00  0.00      PROA
ATOM   1462 HG23 ILE    98      -4.366  -0.881 -13.709  1.00  0.00      PROA
ATOM   1463  CG1 ILE    98      -4.876   1.712 -13.040  1.00  0.00      PROA
ATOM   1464 HG11 ILE    98      -5.316   2.587 -12.516  1.00  0.00      PROA
ATOM   1465 HG12 ILE    98      -4.799   1.943 -14.123  1.00  0.00      PROA
ATOM   1466  CD  ILE    98      -3.464   1.474 -12.490  1.00  0.00      PROA
ATOM   1467  HD1 ILE    98      -2.993   0.612 -13.009  1.00  0.00      PROA
ATOM   1468  HD2 ILE    98      -3.515   1.249 -11.403  1.00  0.00      PROA
ATOM   1469  HD3 ILE    98      -2.837   2.375 -12.657  1.00  0.00      PROA
ATOM   1470  C   ILE    98      -8.255  -0.211 -13.319  1.00  0.00      PROA
ATOM   1471  O   ILE    98      -8.572  -0.437 -14.488  1.00  0.00      PROA
ATOM   1472  N   ALA    99      -8.851  -0.847 -12.308  1.00  0.00      PROA
ATOM   1473  HN  ALA    99      -8.606  -0.654 -11.362  1.00  0.00      PROA
ATOM   1474  CA  ALA    99      -9.892  -1.860 -12.487  1.00  0.00      PROA
ATOM   1475  HA  ALA    99      -9.660  -2.442 -13.366  1.00  0.00      PROA
ATOM   1476  CB  ALA    99      -9.920  -2.748 -11.233  1.00  0.00      PROA
ATOM   1477  HB1 ALA    99     -10.144  -2.133 -10.335  1.00  0.00      PROA
ATOM   1478  HB2 ALA    99      -8.932  -3.235 -11.092  1.00  0.00      PROA
ATOM   1479  HB3 ALA    99     -10.708  -3.524 -11.337  1.00  0.00      PROA
ATOM   1480  C   ALA    99     -11.273  -1.249 -12.821  1.00  0.00      PROA
ATOM   1481  O   ALA    99     -11.812  -1.453 -13.914  1.00  0.00      PROA
ATOM   1482  N   ILE   100     -11.846  -0.462 -11.905  1.00  0.00      PROA
ATOM   1483  HN  ILE   100     -11.337  -0.145 -11.110  1.00  0.00      PROA
ATOM   1484  CA  ILE   100     -13.241   0.001 -11.974  1.00  0.00      PROA
ATOM   1485  HA  ILE   100     -13.848  -0.816 -12.336  1.00  0.00      PROA
ATOM   1486  CB  ILE   100     -13.735   0.461 -10.577  1.00  0.00      PROA
ATOM   1487  HB  ILE   100     -12.957   1.102 -10.112  1.00  0.00      PROA
ATOM   1488  CG2 ILE   100     -15.054   1.256 -10.662  1.00  0.00      PROA
ATOM   1489 HG21 ILE   100     -15.851   0.627 -11.114  1.00  0.00      PROA
ATOM   1490 HG22 ILE   100     -14.912   2.158 -11.295  1.00  0.00      PROA
ATOM   1491 HG23 ILE   100     -15.379   1.561  -9.644  1.00  0.00      PROA
ATOM   1492  CG1 ILE   100     -13.909  -0.799  -9.696  1.00  0.00      PROA
ATOM   1493 HG11 ILE   100     -12.911  -1.267  -9.569  1.00  0.00      PROA
ATOM   1494 HG12 ILE   100     -14.573  -1.505 -10.237  1.00  0.00      PROA
ATOM   1495  CD  ILE   100     -14.503  -0.569  -8.302  1.00  0.00      PROA
ATOM   1496  HD1 ILE   100     -15.576  -0.291  -8.385  1.00  0.00      PROA
ATOM   1497  HD2 ILE   100     -13.962   0.256  -7.792  1.00  0.00      PROA
ATOM   1498  HD3 ILE   100     -14.423  -1.498  -7.699  1.00  0.00      PROA
ATOM   1499  C   ILE   100     -13.460   1.058 -13.057  1.00  0.00      PROA
ATOM   1500  O   ILE   100     -14.407   0.916 -13.830  1.00  0.00      PROA
ATOM   1501  N   ASP   101     -12.502   1.956 -13.317  1.00  0.00      PROA
ATOM   1502  HN  ASP   101     -11.650   1.995 -12.802  1.00  0.00      PROA
ATOM   1503  CA  ASP   101     -12.665   2.947 -14.395  1.00  0.00      PROA
ATOM   1504  HA  ASP   101     -13.679   3.317 -14.353  1.00  0.00      PROA
ATOM   1505  CB  ASP   101     -11.664   4.118 -14.246  1.00  0.00      PROA
ATOM   1506  HB1 ASP   101     -11.271   4.113 -13.208  1.00  0.00      PROA
ATOM   1507  HB2 ASP   101     -12.209   5.069 -14.426  1.00  0.00      PROA
ATOM   1508  CG  ASP   101     -10.471   4.071 -15.201  1.00  0.00      PROA
ATOM   1509  OD1 ASP   101     -10.570   4.550 -16.322  1.00  0.00      PROA
ATOM   1510  OD2 ASP   101      -9.704   2.966 -15.074  1.00  0.00      PROA
ATOM   1511  HD2 ASP   101      -9.682   2.587 -14.192  1.00  0.00      PROA
ATOM   1512  C   ASP   101     -12.673   2.305 -15.803  1.00  0.00      PROA
ATOM   1513  O   ASP   101     -13.373   2.786 -16.695  1.00  0.00      PROA
ATOM   1514  N   ARG   102     -12.066   1.119 -15.966  1.00  0.00      PROA
ATOM   1515  HN  ARG   102     -11.515   0.720 -15.238  1.00  0.00      PROA
ATOM   1516  CA  ARG   102     -12.151   0.314 -17.198  1.00  0.00      PROA
ATOM   1517  HA  ARG   102     -12.247   0.988 -18.036  1.00  0.00      PROA
ATOM   1518  CB  ARG   102     -10.889  -0.553 -17.345  1.00  0.00      PROA
ATOM   1519  HB1 ARG   102     -11.002  -1.178 -18.256  1.00  0.00      PROA
ATOM   1520  HB2 ARG   102     -10.820  -1.218 -16.458  1.00  0.00      PROA
ATOM   1521  CG  ARG   102      -9.570   0.234 -17.461  1.00  0.00      PROA
ATOM   1522  HG1 ARG   102      -8.737  -0.496 -17.529  1.00  0.00      PROA
ATOM   1523  HG2 ARG   102      -9.446   0.838 -16.538  1.00  0.00      PROA
ATOM   1524  CD  ARG   102      -9.477   1.180 -18.668  1.00  0.00      PROA
ATOM   1525  HD1 ARG   102      -9.941   0.697 -19.554  1.00  0.00      PROA
ATOM   1526  HD2 ARG   102      -8.411   1.414 -18.875  1.00  0.00      PROA
ATOM   1527  NE  ARG   102     -10.177   2.460 -18.443  1.00  0.00      PROA
ATOM   1528  HE  ARG   102     -10.381   2.693 -17.494  1.00  0.00      PROA
ATOM   1529  CZ  ARG   102     -10.564   3.332 -19.356  1.00  0.00      PROA
ATOM   1530  NH1 ARG   102     -10.428   3.125 -20.633  1.00  0.00      PROA
ATOM   1531 HH11 ARG   102     -10.157   2.223 -20.967  1.00  0.00      PROA
ATOM   1532 HH12 ARG   102     -10.596   3.868 -21.281  1.00  0.00      PROA
ATOM   1533  NH2 ARG   102     -11.058   4.472 -18.995  1.00  0.00      PROA
ATOM   1534 HH21 ARG   102     -11.147   4.693 -18.024  1.00  0.00      PROA
ATOM   1535 HH22 ARG   102     -11.351   5.132 -19.687  1.00  0.00      PROA
ATOM   1536  C   ARG   102     -13.417  -0.540 -17.281  1.00  0.00      PROA
ATOM   1537  O   ARG   102     -13.958  -0.683 -18.376  1.00  0.00      PROA
ATOM   1538  N   TYR   103     -14.005  -0.926 -16.148  1.00  0.00      PROA
ATOM   1539  HN  TYR   103     -13.558  -0.823 -15.263  1.00  0.00      PROA
ATOM   1540  CA  TYR   103     -15.344  -1.526 -16.121  1.00  0.00      PROA
ATOM   1541  HA  TYR   103     -15.424  -2.212 -16.951  1.00  0.00      PROA
ATOM   1542  CB  TYR   103     -15.561  -2.262 -14.793  1.00  0.00      PROA
ATOM   1543  HB1 TYR   103     -15.857  -1.535 -14.007  1.00  0.00      PROA
ATOM   1544  HB2 TYR   103     -14.626  -2.784 -14.498  1.00  0.00      PROA
ATOM   1545  CG  TYR   103     -16.659  -3.304 -14.892  1.00  0.00      PROA
ATOM   1546  CD1 TYR   103     -16.394  -4.516 -15.558  1.00  0.00      PROA
ATOM   1547  HD1 TYR   103     -15.410  -4.703 -15.961  1.00  0.00      PROA
ATOM   1548  CE1 TYR   103     -17.405  -5.485 -15.701  1.00  0.00      PROA
ATOM   1549  HE1 TYR   103     -17.202  -6.407 -16.226  1.00  0.00      PROA
ATOM   1550  CZ  TYR   103     -18.685  -5.247 -15.156  1.00  0.00      PROA
ATOM   1551  OH  TYR   103     -19.664  -6.179 -15.294  1.00  0.00      PROA
ATOM   1552  HH  TYR   103     -19.355  -6.844 -15.913  1.00  0.00      PROA
ATOM   1553  CD2 TYR   103     -17.936  -3.065 -14.348  1.00  0.00      PROA
ATOM   1554  HD2 TYR   103     -18.140  -2.138 -13.833  1.00  0.00      PROA
ATOM   1555  CE2 TYR   103     -18.948  -4.038 -14.477  1.00  0.00      PROA
ATOM   1556  HE2 TYR   103     -19.926  -3.858 -14.056  1.00  0.00      PROA
ATOM   1557  C   TYR   103     -16.463  -0.502 -16.405  1.00  0.00      PROA
ATOM   1558  O   TYR   103     -17.336  -0.766 -17.230  1.00  0.00      PROA
ATOM   1559  N   ILE   104     -16.275   0.751 -15.976  1.00  0.00      PROA
ATOM   1560  HN  ILE   104     -15.526   0.968 -15.357  1.00  0.00      PROA
ATOM   1561  CA  ILE   104     -17.114   1.902 -16.350  1.00  0.00      PROA
ATOM   1562  HA  ILE   104     -18.150   1.620 -16.227  1.00  0.00      PROA
ATOM   1563  CB  ILE   104     -16.771   3.116 -15.450  1.00  0.00      PROA
ATOM   1564  HB  ILE   104     -15.667   3.221 -15.394  1.00  0.00      PROA
ATOM   1565  CG2 ILE   104     -17.371   4.431 -15.986  1.00  0.00      PROA
ATOM   1566 HG21 ILE   104     -18.478   4.352 -16.039  1.00  0.00      PROA
ATOM   1567 HG22 ILE   104     -16.982   4.637 -17.006  1.00  0.00      PROA
ATOM   1568 HG23 ILE   104     -17.108   5.271 -15.308  1.00  0.00      PROA
ATOM   1569  CG1 ILE   104     -17.260   2.850 -14.006  1.00  0.00      PROA
ATOM   1570 HG11 ILE   104     -16.954   1.823 -13.715  1.00  0.00      PROA
ATOM   1571 HG12 ILE   104     -18.369   2.912 -13.994  1.00  0.00      PROA
ATOM   1572  CD  ILE   104     -16.708   3.834 -12.965  1.00  0.00      PROA
ATOM   1573  HD1 ILE   104     -17.014   4.871 -13.220  1.00  0.00      PROA
ATOM   1574  HD2 ILE   104     -15.599   3.785 -12.949  1.00  0.00      PROA
ATOM   1575  HD3 ILE   104     -17.108   3.584 -11.959  1.00  0.00      PROA
ATOM   1576  C   ILE   104     -16.990   2.230 -17.848  1.00  0.00      PROA
ATOM   1577  O   ILE   104     -18.011   2.382 -18.518  1.00  0.00      PROA
ATOM   1578  N   ALA   105     -15.795   2.111 -18.438  1.00  0.00      PROA
ATOM   1579  HN  ALA   105     -14.981   1.854 -17.924  1.00  0.00      PROA
ATOM   1580  CA  ALA   105     -15.592   2.347 -19.872  1.00  0.00      PROA
ATOM   1581  HA  ALA   105     -16.031   3.300 -20.130  1.00  0.00      PROA
ATOM   1582  CB  ALA   105     -14.086   2.345 -20.158  1.00  0.00      PROA
ATOM   1583  HB1 ALA   105     -13.678   1.318 -20.047  1.00  0.00      PROA
ATOM   1584  HB2 ALA   105     -13.564   3.013 -19.440  1.00  0.00      PROA
ATOM   1585  HB3 ALA   105     -13.898   2.692 -21.197  1.00  0.00      PROA
ATOM   1586  C   ALA   105     -16.345   1.359 -20.794  1.00  0.00      PROA
ATOM   1587  O   ALA   105     -16.839   1.777 -21.838  1.00  0.00      PROA
ATOM   1588  N   ILE   106     -16.619   0.124 -20.344  1.00  0.00      PROA
ATOM   1589  HN  ILE   106     -16.234  -0.205 -19.486  1.00  0.00      PROA
ATOM   1590  CA  ILE   106     -17.491  -0.845 -21.049  1.00  0.00      PROA
ATOM   1591  HA  ILE   106     -17.620  -0.504 -22.066  1.00  0.00      PROA
ATOM   1592  CB  ILE   106     -16.850  -2.258 -21.028  1.00  0.00      PROA
ATOM   1593  HB  ILE   106     -15.808  -2.185 -21.405  1.00  0.00      PROA
ATOM   1594  CG2 ILE   106     -16.827  -2.871 -19.620  1.00  0.00      PROA
ATOM   1595 HG21 ILE   106     -17.863  -2.965 -19.228  1.00  0.00      PROA
ATOM   1596 HG22 ILE   106     -16.246  -2.219 -18.933  1.00  0.00      PROA
ATOM   1597 HG23 ILE   106     -16.368  -3.882 -19.655  1.00  0.00      PROA
ATOM   1598  CG1 ILE   106     -17.503  -3.230 -22.039  1.00  0.00      PROA
ATOM   1599 HG11 ILE   106     -17.788  -2.657 -22.947  1.00  0.00      PROA
ATOM   1600 HG12 ILE   106     -18.421  -3.655 -21.579  1.00  0.00      PROA
ATOM   1601  CD  ILE   106     -16.584  -4.387 -22.458  1.00  0.00      PROA
ATOM   1602  HD1 ILE   106     -16.296  -4.987 -21.568  1.00  0.00      PROA
ATOM   1603  HD2 ILE   106     -15.662  -3.985 -22.929  1.00  0.00      PROA
ATOM   1604  HD3 ILE   106     -17.114  -5.049 -23.176  1.00  0.00      PROA
ATOM   1605  C   ILE   106     -18.977  -0.764 -20.615  1.00  0.00      PROA
ATOM   1606  O   ILE   106     -19.801  -1.604 -20.999  1.00  0.00      PROA
ATOM   1607  N   ARG   107     -19.365   0.300 -19.893  1.00  0.00      PROA
ATOM   1608  HN  ARG   107     -18.691   0.957 -19.570  1.00  0.00      PROA
ATOM   1609  CA  ARG   107     -20.754   0.620 -19.505  1.00  0.00      PROA
ATOM   1610  HA  ARG   107     -21.415  -0.032 -20.056  1.00  0.00      PROA
ATOM   1611  CB  ARG   107     -20.950   0.424 -17.987  1.00  0.00      PROA
ATOM   1612  HB1 ARG   107     -21.966   0.788 -17.724  1.00  0.00      PROA
ATOM   1613  HB2 ARG   107     -20.196   1.047 -17.462  1.00  0.00      PROA
ATOM   1614  CG  ARG   107     -20.815  -1.023 -17.468  1.00  0.00      PROA
ATOM   1615  HG1 ARG   107     -20.739  -0.989 -16.361  1.00  0.00      PROA
ATOM   1616  HG2 ARG   107     -19.879  -1.453 -17.881  1.00  0.00      PROA
ATOM   1617  CD  ARG   107     -21.980  -1.959 -17.841  1.00  0.00      PROA
ATOM   1618  HD1 ARG   107     -22.947  -1.475 -17.584  1.00  0.00      PROA
ATOM   1619  HD2 ARG   107     -21.878  -2.921 -17.295  1.00  0.00      PROA
ATOM   1620  NE  ARG   107     -21.998  -2.261 -19.284  1.00  0.00      PROA
ATOM   1621  HE  ARG   107     -21.137  -2.582 -19.670  1.00  0.00      PROA
ATOM   1622  CZ  ARG   107     -23.005  -2.162 -20.133  1.00  0.00      PROA
ATOM   1623  NH1 ARG   107     -24.241  -1.977 -19.761  1.00  0.00      PROA
ATOM   1624 HH11 ARG   107     -24.465  -1.903 -18.789  1.00  0.00      PROA
ATOM   1625 HH12 ARG   107     -24.965  -1.909 -20.448  1.00  0.00      PROA
ATOM   1626  NH2 ARG   107     -22.738  -2.167 -21.405  1.00  0.00      PROA
ATOM   1627 HH21 ARG   107     -21.791  -2.244 -21.717  1.00  0.00      PROA
ATOM   1628 HH22 ARG   107     -23.480  -2.093 -22.072  1.00  0.00      PROA
ATOM   1629  C   ARG   107     -21.259   1.994 -19.950  1.00  0.00      PROA
ATOM   1630  O   ARG   107     -22.383   2.034 -20.435  1.00  0.00      PROA
ATOM   1631  N   ILE   108     -20.390   2.999 -20.093  1.00  0.00      PROA
ATOM   1632  HN  ILE   108     -19.425   2.882 -19.876  1.00  0.00      PROA
ATOM   1633  CA  ILE   108     -20.770   4.346 -20.575  1.00  0.00      PROA
ATOM   1634  HA  ILE   108     -21.813   4.322 -20.854  1.00  0.00      PROA
ATOM   1635  CB  ILE   108     -20.532   5.401 -19.462  1.00  0.00      PROA
ATOM   1636  HB  ILE   108     -20.900   6.390 -19.811  1.00  0.00      PROA
ATOM   1637  CG2 ILE   108     -21.269   5.014 -18.166  1.00  0.00      PROA
ATOM   1638 HG21 ILE   108     -20.786   4.128 -17.702  1.00  0.00      PROA
ATOM   1639 HG22 ILE   108     -22.328   4.763 -18.393  1.00  0.00      PROA
ATOM   1640 HG23 ILE   108     -21.232   5.857 -17.443  1.00  0.00      PROA
ATOM   1641  CG1 ILE   108     -19.030   5.666 -19.203  1.00  0.00      PROA
ATOM   1642 HG11 ILE   108     -18.513   5.762 -20.181  1.00  0.00      PROA
ATOM   1643 HG12 ILE   108     -18.606   4.798 -18.655  1.00  0.00      PROA
ATOM   1644  CD  ILE   108     -18.770   6.935 -18.386  1.00  0.00      PROA
ATOM   1645  HD1 ILE   108     -19.266   6.859 -17.394  1.00  0.00      PROA
ATOM   1646  HD2 ILE   108     -19.180   7.819 -18.920  1.00  0.00      PROA
ATOM   1647  HD3 ILE   108     -17.679   7.066 -18.228  1.00  0.00      PROA
ATOM   1648  C   ILE   108     -20.184   4.786 -21.945  1.00  0.00      PROA
ATOM   1649  O   ILE   108     -20.081   5.994 -22.165  1.00  0.00      PROA
ATOM   1650  N   PRO   109     -19.758   3.903 -22.880  1.00  0.00      PROA
ATOM   1651  CD  PRO   109     -20.058   2.481 -22.975  1.00  0.00      PROA
ATOM   1652  HD1 PRO   109     -21.130   2.313 -22.736  1.00  0.00      PROA
ATOM   1653  HD2 PRO   109     -19.419   1.920 -22.261  1.00  0.00      PROA
ATOM   1654  CA  PRO   109     -18.914   4.309 -24.015  1.00  0.00      PROA
ATOM   1655  HA  PRO   109     -18.039   4.821 -23.651  1.00  0.00      PROA
ATOM   1656  CB  PRO   109     -18.609   3.021 -24.790  1.00  0.00      PROA
ATOM   1657  HB1 PRO   109     -17.629   2.597 -24.486  1.00  0.00      PROA
ATOM   1658  HB2 PRO   109     -18.595   3.210 -25.885  1.00  0.00      PROA
ATOM   1659  CG  PRO   109     -19.751   2.080 -24.414  1.00  0.00      PROA
ATOM   1660  HG1 PRO   109     -20.633   2.233 -25.072  1.00  0.00      PROA
ATOM   1661  HG2 PRO   109     -19.436   1.017 -24.478  1.00  0.00      PROA
ATOM   1662  C   PRO   109     -19.534   5.391 -24.918  1.00  0.00      PROA
ATOM   1663  O   PRO   109     -18.880   6.401 -25.161  1.00  0.00      PROA
ATOM   1664  N   LEU   110     -20.854   5.346 -25.144  1.00  0.00      PROA
ATOM   1665  HN  LEU   110     -21.410   4.618 -24.753  1.00  0.00      PROA
ATOM   1666  CA  LEU   110     -21.606   6.319 -25.957  1.00  0.00      PROA
ATOM   1667  HA  LEU   110     -21.057   6.499 -26.869  1.00  0.00      PROA
ATOM   1668  CB  LEU   110     -23.008   5.745 -26.269  1.00  0.00      PROA
ATOM   1669  HB1 LEU   110     -23.680   6.593 -26.518  1.00  0.00      PROA
ATOM   1670  HB2 LEU   110     -23.386   5.242 -25.354  1.00  0.00      PROA
ATOM   1671  CG  LEU   110     -23.065   4.731 -27.431  1.00  0.00      PROA
ATOM   1672  HG  LEU   110     -22.601   5.174 -28.338  1.00  0.00      PROA
ATOM   1673  CD1 LEU   110     -24.524   4.377 -27.721  1.00  0.00      PROA
ATOM   1674 HD11 LEU   110     -25.090   5.291 -28.004  1.00  0.00      PROA
ATOM   1675 HD12 LEU   110     -24.994   3.936 -26.816  1.00  0.00      PROA
ATOM   1676 HD13 LEU   110     -24.578   3.652 -28.561  1.00  0.00      PROA
ATOM   1677  CD2 LEU   110     -22.321   3.422 -27.151  1.00  0.00      PROA
ATOM   1678 HD21 LEU   110     -22.632   3.009 -26.167  1.00  0.00      PROA
ATOM   1679 HD22 LEU   110     -21.226   3.607 -27.128  1.00  0.00      PROA
ATOM   1680 HD23 LEU   110     -22.559   2.676 -27.940  1.00  0.00      PROA
ATOM   1681  C   LEU   110     -21.713   7.735 -25.338  1.00  0.00      PROA
ATOM   1682  O   LEU   110     -22.229   8.643 -25.989  1.00  0.00      PROA
ATOM   1683  N   ARG   111     -21.227   7.946 -24.106  1.00  0.00      PROA
ATOM   1684  HN  ARG   111     -20.863   7.187 -23.574  1.00  0.00      PROA
ATOM   1685  CA  ARG   111     -21.171   9.253 -23.416  1.00  0.00      PROA
ATOM   1686  HA  ARG   111     -21.108  10.030 -24.164  1.00  0.00      PROA
ATOM   1687  CB  ARG   111     -22.443   9.436 -22.547  1.00  0.00      PROA
ATOM   1688  HB1 ARG   111     -22.131   9.513 -21.484  1.00  0.00      PROA
ATOM   1689  HB2 ARG   111     -23.082   8.536 -22.671  1.00  0.00      PROA
ATOM   1690  CG  ARG   111     -23.288  10.678 -22.892  1.00  0.00      PROA
ATOM   1691  HG1 ARG   111     -22.639  11.577 -22.843  1.00  0.00      PROA
ATOM   1692  HG2 ARG   111     -24.099  10.779 -22.140  1.00  0.00      PROA
ATOM   1693  CD  ARG   111     -23.919  10.599 -24.293  1.00  0.00      PROA
ATOM   1694  HD1 ARG   111     -24.424   9.617 -24.417  1.00  0.00      PROA
ATOM   1695  HD2 ARG   111     -23.128  10.722 -25.063  1.00  0.00      PROA
ATOM   1696  NE  ARG   111     -24.932  11.650 -24.527  1.00  0.00      PROA
ATOM   1697  HE  ARG   111     -25.267  12.147 -23.728  1.00  0.00      PROA
ATOM   1698  CZ  ARG   111     -25.434  11.990 -25.705  1.00  0.00      PROA
ATOM   1699  NH1 ARG   111     -24.999  11.468 -26.819  1.00  0.00      PROA
ATOM   1700 HH11 ARG   111     -24.265  10.789 -26.800  1.00  0.00      PROA
ATOM   1701 HH12 ARG   111     -25.400  11.747 -27.692  1.00  0.00      PROA
ATOM   1702  NH2 ARG   111     -26.406  12.855 -25.788  1.00  0.00      PROA
ATOM   1703 HH21 ARG   111     -26.780  13.269 -24.958  1.00  0.00      PROA
ATOM   1704 HH22 ARG   111     -26.778  13.105 -26.682  1.00  0.00      PROA
ATOM   1705  C   ARG   111     -19.867   9.469 -22.623  1.00  0.00      PROA
ATOM   1706  O   ARG   111     -19.763  10.437 -21.872  1.00  0.00      PROA
ATOM   1707  N   TYR   112     -18.847   8.631 -22.844  1.00  0.00      PROA
ATOM   1708  HN  TYR   112     -18.866   8.013 -23.624  1.00  0.00      PROA
ATOM   1709  CA  TYR   112     -17.636   8.520 -22.012  1.00  0.00      PROA
ATOM   1710  HA  TYR   112     -17.925   8.210 -21.018  1.00  0.00      PROA
ATOM   1711  CB  TYR   112     -16.709   7.482 -22.665  1.00  0.00      PROA
ATOM   1712  HB1 TYR   112     -16.565   7.758 -23.731  1.00  0.00      PROA
ATOM   1713  HB2 TYR   112     -17.188   6.483 -22.589  1.00  0.00      PROA
ATOM   1714  CG  TYR   112     -15.319   7.342 -22.063  1.00  0.00      PROA
ATOM   1715  CD1 TYR   112     -15.091   6.451 -20.996  1.00  0.00      PROA
ATOM   1716  HD1 TYR   112     -15.914   5.893 -20.574  1.00  0.00      PROA
ATOM   1717  CE1 TYR   112     -13.791   6.287 -20.478  1.00  0.00      PROA
ATOM   1718  HE1 TYR   112     -13.618   5.598 -19.665  1.00  0.00      PROA
ATOM   1719  CZ  TYR   112     -12.713   7.023 -21.021  1.00  0.00      PROA
ATOM   1720  OH  TYR   112     -11.454   6.840 -20.536  1.00  0.00      PROA
ATOM   1721  HH  TYR   112     -10.892   7.524 -20.906  1.00  0.00      PROA
ATOM   1722  CD2 TYR   112     -14.240   8.068 -22.608  1.00  0.00      PROA
ATOM   1723  HD2 TYR   112     -14.411   8.743 -23.434  1.00  0.00      PROA
ATOM   1724  CE2 TYR   112     -12.942   7.920 -22.084  1.00  0.00      PROA
ATOM   1725  HE2 TYR   112     -12.124   8.492 -22.495  1.00  0.00      PROA
ATOM   1726  C   TYR   112     -16.904   9.852 -21.781  1.00  0.00      PROA
ATOM   1727  O   TYR   112     -16.686  10.232 -20.630  1.00  0.00      PROA
ATOM   1728  N   ASN   113     -16.746  10.656 -22.836  1.00  0.00      PROA
ATOM   1729  HN  ASN   113     -17.099  10.400 -23.732  1.00  0.00      PROA
ATOM   1730  CA  ASN   113     -16.062  11.953 -22.790  1.00  0.00      PROA
ATOM   1731  HA  ASN   113     -15.082  11.805 -22.363  1.00  0.00      PROA
ATOM   1732  CB  ASN   113     -15.952  12.527 -24.221  1.00  0.00      PROA
ATOM   1733  HB1 ASN   113     -15.449  13.515 -24.162  1.00  0.00      PROA
ATOM   1734  HB2 ASN   113     -16.979  12.663 -24.621  1.00  0.00      PROA
ATOM   1735  CG  ASN   113     -15.177  11.669 -25.212  1.00  0.00      PROA
ATOM   1736  OD1 ASN   113     -15.129  10.453 -25.132  1.00  0.00      PROA
ATOM   1737  ND2 ASN   113     -14.595  12.272 -26.221  1.00  0.00      PROA
ATOM   1738 HD21 ASN   113     -14.078  11.739 -26.891  1.00  0.00      PROA
ATOM   1739 HD22 ASN   113     -14.669  13.264 -26.320  1.00  0.00      PROA
ATOM   1740  C   ASN   113     -16.753  12.979 -21.871  1.00  0.00      PROA
ATOM   1741  O   ASN   113     -16.068  13.791 -21.258  1.00  0.00      PROA
ATOM   1742  N   GLY   114     -18.081  12.905 -21.714  1.00  0.00      PROA
ATOM   1743  HN  GLY   114     -18.621  12.216 -22.190  1.00  0.00      PROA
ATOM   1744  CA  GLY   114     -18.845  13.809 -20.848  1.00  0.00      PROA
ATOM   1745  HA1 GLY   114     -19.886  13.726 -21.125  1.00  0.00      PROA
ATOM   1746  HA2 GLY   114     -18.491  14.813 -21.029  1.00  0.00      PROA
ATOM   1747  C   GLY   114     -18.706  13.498 -19.354  1.00  0.00      PROA
ATOM   1748  O   GLY   114     -18.687  14.416 -18.535  1.00  0.00      PROA
ATOM   1749  N   LEU   115     -18.423  12.239 -19.002  1.00  0.00      PROA
ATOM   1750  HN  LEU   115     -18.452  11.495 -19.664  1.00  0.00      PROA
ATOM   1751  CA  LEU   115     -18.054  11.855 -17.637  1.00  0.00      PROA
ATOM   1752  HA  LEU   115     -18.558  12.514 -16.946  1.00  0.00      PROA
ATOM   1753  CB  LEU   115     -18.481  10.390 -17.409  1.00  0.00      PROA
ATOM   1754  HB1 LEU   115     -17.876   9.758 -18.091  1.00  0.00      PROA
ATOM   1755  HB2 LEU   115     -19.551  10.308 -17.693  1.00  0.00      PROA
ATOM   1756  CG  LEU   115     -18.335   9.807 -15.986  1.00  0.00      PROA
ATOM   1757  HG  LEU   115     -18.902   8.853 -15.932  1.00  0.00      PROA
ATOM   1758  CD1 LEU   115     -18.853  10.746 -14.898  1.00  0.00      PROA
ATOM   1759 HD11 LEU   115     -19.874  11.102 -15.155  1.00  0.00      PROA
ATOM   1760 HD12 LEU   115     -18.183  11.627 -14.808  1.00  0.00      PROA
ATOM   1761 HD13 LEU   115     -18.899  10.210 -13.926  1.00  0.00      PROA
ATOM   1762  CD2 LEU   115     -16.909   9.378 -15.638  1.00  0.00      PROA
ATOM   1763 HD21 LEU   115     -16.259  10.271 -15.526  1.00  0.00      PROA
ATOM   1764 HD22 LEU   115     -16.498   8.739 -16.449  1.00  0.00      PROA
ATOM   1765 HD23 LEU   115     -16.907   8.815 -14.680  1.00  0.00      PROA
ATOM   1766  C   LEU   115     -16.565  12.118 -17.374  1.00  0.00      PROA
ATOM   1767  O   LEU   115     -16.228  12.891 -16.478  1.00  0.00      PROA
ATOM   1768  N   VAL   116     -15.690  11.645 -18.270  1.00  0.00      PROA
ATOM   1769  HN  VAL   116     -16.013  11.176 -19.087  1.00  0.00      PROA
ATOM   1770  CA  VAL   116     -14.218  11.751 -18.170  1.00  0.00      PROA
ATOM   1771  HA  VAL   116     -13.968  11.891 -17.129  1.00  0.00      PROA
ATOM   1772  CB  VAL   116     -13.511  10.484 -18.722  1.00  0.00      PROA
ATOM   1773  HB  VAL   116     -13.499  10.537 -19.831  1.00  0.00      PROA
ATOM   1774  CG1 VAL   116     -12.063  10.339 -18.217  1.00  0.00      PROA
ATOM   1775 HG11 VAL   116     -12.051  10.270 -17.108  1.00  0.00      PROA
ATOM   1776 HG12 VAL   116     -11.465  11.223 -18.524  1.00  0.00      PROA
ATOM   1777 HG13 VAL   116     -11.608   9.416 -18.635  1.00  0.00      PROA
ATOM   1778  CG2 VAL   116     -14.215   9.190 -18.274  1.00  0.00      PROA
ATOM   1779 HG21 VAL   116     -15.198   9.094 -18.783  1.00  0.00      PROA
ATOM   1780 HG22 VAL   116     -14.386   9.213 -17.176  1.00  0.00      PROA
ATOM   1781 HG23 VAL   116     -13.592   8.309 -18.538  1.00  0.00      PROA
ATOM   1782  C   VAL   116     -13.689  13.080 -18.752  1.00  0.00      PROA
ATOM   1783  O   VAL   116     -12.593  13.159 -19.300  1.00  0.00      PROA
ATOM   1784  N   THR   117     -14.428  14.170 -18.535  1.00  0.00      PROA
ATOM   1785  HN  THR   117     -15.377  14.094 -18.240  1.00  0.00      PROA
ATOM   1786  CA  THR   117     -13.941  15.551 -18.702  1.00  0.00      PROA
ATOM   1787  HA  THR   117     -13.650  15.681 -19.734  1.00  0.00      PROA
ATOM   1788  CB  THR   117     -15.036  16.560 -18.326  1.00  0.00      PROA
ATOM   1789  HB  THR   117     -14.607  17.583 -18.267  1.00  0.00      PROA
ATOM   1790  OG1 THR   117     -15.574  16.211 -17.067  1.00  0.00      PROA
ATOM   1791  HG1 THR   117     -14.920  15.650 -16.646  1.00  0.00      PROA
ATOM   1792  CG2 THR   117     -16.170  16.615 -19.342  1.00  0.00      PROA
ATOM   1793 HG21 THR   117     -16.654  15.619 -19.428  1.00  0.00      PROA
ATOM   1794 HG22 THR   117     -15.772  16.903 -20.338  1.00  0.00      PROA
ATOM   1795 HG23 THR   117     -16.934  17.353 -19.017  1.00  0.00      PROA
ATOM   1796  C   THR   117     -12.735  15.801 -17.793  1.00  0.00      PROA
ATOM   1797  O   THR   117     -12.790  15.428 -16.619  1.00  0.00      PROA
ATOM   1798  N   GLY   118     -11.796  16.657 -18.215  1.00  0.00      PROA
ATOM   1799  HN  GLY   118     -11.920  17.185 -19.051  1.00  0.00      PROA
ATOM   1800  CA  GLY   118     -10.526  16.895 -17.507  1.00  0.00      PROA
ATOM   1801  HA1 GLY   118     -10.011  17.682 -18.037  1.00  0.00      PROA
ATOM   1802  HA2 GLY   118      -9.959  15.978 -17.558  1.00  0.00      PROA
ATOM   1803  C   GLY   118     -10.642  17.307 -16.030  1.00  0.00      PROA
ATOM   1804  O   GLY   118     -10.037  16.656 -15.180  1.00  0.00      PROA
ATOM   1805  N   THR   119     -11.639  18.125 -15.682  1.00  0.00      PROA
ATOM   1806  HN  THR   119     -12.258  18.506 -16.364  1.00  0.00      PROA
ATOM   1807  CA  THR   119     -11.910  18.531 -14.289  1.00  0.00      PROA
ATOM   1808  HA  THR   119     -10.988  18.888 -13.856  1.00  0.00      PROA
ATOM   1809  CB  THR   119     -12.981  19.636 -14.261  1.00  0.00      PROA
ATOM   1810  HB  THR   119     -13.986  19.197 -14.443  1.00  0.00      PROA
ATOM   1811  OG1 THR   119     -12.700  20.576 -15.269  1.00  0.00      PROA
ATOM   1812  HG1 THR   119     -13.291  21.317 -15.112  1.00  0.00      PROA
ATOM   1813  CG2 THR   119     -13.023  20.378 -12.928  1.00  0.00      PROA
ATOM   1814 HG21 THR   119     -12.042  20.858 -12.727  1.00  0.00      PROA
ATOM   1815 HG22 THR   119     -13.245  19.665 -12.105  1.00  0.00      PROA
ATOM   1816 HG23 THR   119     -13.804  21.168 -12.959  1.00  0.00      PROA
ATOM   1817  C   THR   119     -12.362  17.365 -13.399  1.00  0.00      PROA
ATOM   1818  O   THR   119     -11.822  17.175 -12.311  1.00  0.00      PROA
ATOM   1819  N   ARG   120     -13.181  16.450 -13.938  1.00  0.00      PROA
ATOM   1820  HN  ARG   120     -13.579  16.586 -14.841  1.00  0.00      PROA
ATOM   1821  CA  ARG   120     -13.564  15.191 -13.271  1.00  0.00      PROA
ATOM   1822  HA  ARG   120     -13.683  15.394 -12.217  1.00  0.00      PROA
ATOM   1823  CB  ARG   120     -14.876  14.638 -13.860  1.00  0.00      PROA
ATOM   1824  HB1 ARG   120     -14.993  13.576 -13.555  1.00  0.00      PROA
ATOM   1825  HB2 ARG   120     -14.827  14.690 -14.968  1.00  0.00      PROA
ATOM   1826  CG  ARG   120     -16.097  15.438 -13.373  1.00  0.00      PROA
ATOM   1827  HG1 ARG   120     -16.026  16.474 -13.767  1.00  0.00      PROA
ATOM   1828  HG2 ARG   120     -16.081  15.474 -12.263  1.00  0.00      PROA
ATOM   1829  CD  ARG   120     -17.432  14.827 -13.828  1.00  0.00      PROA
ATOM   1830  HD1 ARG   120     -18.240  15.145 -13.134  1.00  0.00      PROA
ATOM   1831  HD2 ARG   120     -17.349  13.719 -13.835  1.00  0.00      PROA
ATOM   1832  NE  ARG   120     -17.825  15.250 -15.188  1.00  0.00      PROA
ATOM   1833  HE  ARG   120     -17.497  14.686 -15.944  1.00  0.00      PROA
ATOM   1834  CZ  ARG   120     -18.567  16.299 -15.510  1.00  0.00      PROA
ATOM   1835  NH1 ARG   120     -18.851  16.550 -16.752  1.00  0.00      PROA
ATOM   1836 HH11 ARG   120     -18.509  15.949 -17.474  1.00  0.00      PROA
ATOM   1837 HH12 ARG   120     -19.412  17.344 -16.986  1.00  0.00      PROA
ATOM   1838  NH2 ARG   120     -19.082  17.099 -14.615  1.00  0.00      PROA
ATOM   1839 HH21 ARG   120     -18.922  16.931 -13.642  1.00  0.00      PROA
ATOM   1840 HH22 ARG   120     -19.637  17.880 -14.902  1.00  0.00      PROA
ATOM   1841  C   ARG   120     -12.461  14.130 -13.300  1.00  0.00      PROA
ATOM   1842  O   ARG   120     -12.324  13.411 -12.318  1.00  0.00      PROA
ATOM   1843  N   ALA   121     -11.564  14.143 -14.286  1.00  0.00      PROA
ATOM   1844  HN  ALA   121     -11.666  14.739 -15.078  1.00  0.00      PROA
ATOM   1845  CA  ALA   121     -10.372  13.290 -14.281  1.00  0.00      PROA
ATOM   1846  HA  ALA   121     -10.668  12.292 -13.992  1.00  0.00      PROA
ATOM   1847  CB  ALA   121      -9.749  13.286 -15.683  1.00  0.00      PROA
ATOM   1848  HB1 ALA   121      -9.461  14.318 -15.976  1.00  0.00      PROA
ATOM   1849  HB2 ALA   121     -10.484  12.900 -16.422  1.00  0.00      PROA
ATOM   1850  HB3 ALA   121      -8.840  12.648 -15.691  1.00  0.00      PROA
ATOM   1851  C   ALA   121      -9.358  13.693 -13.187  1.00  0.00      PROA
ATOM   1852  O   ALA   121      -8.961  12.827 -12.405  1.00  0.00      PROA
ATOM   1853  N   LYS   122      -9.164  15.004 -12.953  1.00  0.00      PROA
ATOM   1854  HN  LYS   122      -9.494  15.697 -13.589  1.00  0.00      PROA
ATOM   1855  CA  LYS   122      -8.462  15.524 -11.762  1.00  0.00      PROA
ATOM   1856  HA  LYS   122      -7.514  15.013 -11.686  1.00  0.00      PROA
ATOM   1857  CB  LYS   122      -8.239  17.051 -11.869  1.00  0.00      PROA
ATOM   1858  HB1 LYS   122      -9.227  17.558 -11.912  1.00  0.00      PROA
ATOM   1859  HB2 LYS   122      -7.682  17.270 -12.804  1.00  0.00      PROA
ATOM   1860  CG  LYS   122      -7.442  17.607 -10.668  1.00  0.00      PROA
ATOM   1861  HG1 LYS   122      -6.451  17.108 -10.641  1.00  0.00      PROA
ATOM   1862  HG2 LYS   122      -7.994  17.363  -9.735  1.00  0.00      PROA
ATOM   1863  CD  LYS   122      -7.222  19.130 -10.723  1.00  0.00      PROA
ATOM   1864  HD1 LYS   122      -8.205  19.646 -10.783  1.00  0.00      PROA
ATOM   1865  HD2 LYS   122      -6.626  19.387 -11.625  1.00  0.00      PROA
ATOM   1866  CE  LYS   122      -6.472  19.594  -9.459  1.00  0.00      PROA
ATOM   1867  HE1 LYS   122      -5.469  19.119  -9.430  1.00  0.00      PROA
ATOM   1868  HE2 LYS   122      -7.056  19.309  -8.558  1.00  0.00      PROA
ATOM   1869  NZ  LYS   122      -6.269  21.068  -9.410  1.00  0.00      PROA
ATOM   1870  HZ1 LYS   122      -7.193  21.546  -9.422  1.00  0.00      PROA
ATOM   1871  HZ2 LYS   122      -5.713  21.369 -10.235  1.00  0.00      PROA
ATOM   1872  HZ3 LYS   122      -5.760  21.319  -8.539  1.00  0.00      PROA
ATOM   1873  C   LYS   122      -9.205  15.155 -10.476  1.00  0.00      PROA
ATOM   1874  O   LYS   122      -8.586  14.607  -9.573  1.00  0.00      PROA
ATOM   1875  N   GLY   123     -10.528  15.332 -10.444  1.00  0.00      PROA
ATOM   1876  HN  GLY   123     -11.021  15.671 -11.241  1.00  0.00      PROA
ATOM   1877  CA  GLY   123     -11.362  15.054  -9.270  1.00  0.00      PROA
ATOM   1878  HA1 GLY   123     -12.379  15.313  -9.526  1.00  0.00      PROA
ATOM   1879  HA2 GLY   123     -11.009  15.682  -8.466  1.00  0.00      PROA
ATOM   1880  C   GLY   123     -11.332  13.595  -8.802  1.00  0.00      PROA
ATOM   1881  O   GLY   123     -11.044  13.350  -7.638  1.00  0.00      PROA
ATOM   1882  N   ILE   124     -11.380  12.626  -9.724  1.00  0.00      PROA
ATOM   1883  HN  ILE   124     -11.475  12.833 -10.694  1.00  0.00      PROA
ATOM   1884  CA  ILE   124     -11.298  11.194  -9.385  1.00  0.00      PROA
ATOM   1885  HA  ILE   124     -11.981  11.004  -8.570  1.00  0.00      PROA
ATOM   1886  CB  ILE   124     -11.667  10.320 -10.610  1.00  0.00      PROA
ATOM   1887  HB  ILE   124     -11.052  10.636 -11.479  1.00  0.00      PROA
ATOM   1888  CG2 ILE   124     -11.423   8.820 -10.340  1.00  0.00      PROA
ATOM   1889 HG21 ILE   124     -12.040   8.482  -9.480  1.00  0.00      PROA
ATOM   1890 HG22 ILE   124     -10.353   8.649 -10.098  1.00  0.00      PROA
ATOM   1891 HG23 ILE   124     -11.705   8.224 -11.234  1.00  0.00      PROA
ATOM   1892  CG1 ILE   124     -13.151  10.515 -11.008  1.00  0.00      PROA
ATOM   1893 HG11 ILE   124     -13.417  11.585 -10.876  1.00  0.00      PROA
ATOM   1894 HG12 ILE   124     -13.784   9.902 -10.332  1.00  0.00      PROA
ATOM   1895  CD  ILE   124     -13.449  10.111 -12.459  1.00  0.00      PROA
ATOM   1896  HD1 ILE   124     -13.207   9.038 -12.614  1.00  0.00      PROA
ATOM   1897  HD2 ILE   124     -12.833  10.719 -13.155  1.00  0.00      PROA
ATOM   1898  HD3 ILE   124     -14.527  10.266 -12.681  1.00  0.00      PROA
ATOM   1899  C   ILE   124      -9.918  10.830  -8.818  1.00  0.00      PROA
ATOM   1900  O   ILE   124      -9.844  10.149  -7.800  1.00  0.00      PROA
ATOM   1901  N   ILE   125      -8.828  11.340  -9.406  1.00  0.00      PROA
ATOM   1902  HN  ILE   125      -8.888  11.912 -10.220  1.00  0.00      PROA
ATOM   1903  CA  ILE   125      -7.471  11.091  -8.891  1.00  0.00      PROA
ATOM   1904  HA  ILE   125      -7.397  10.044  -8.638  1.00  0.00      PROA
ATOM   1905  CB  ILE   125      -6.403  11.465  -9.950  1.00  0.00      PROA
ATOM   1906  HB  ILE   125      -6.593  12.499 -10.308  1.00  0.00      PROA
ATOM   1907  CG2 ILE   125      -4.978  11.385  -9.366  1.00  0.00      PROA
ATOM   1908 HG21 ILE   125      -4.768  10.353  -9.012  1.00  0.00      PROA
ATOM   1909 HG22 ILE   125      -4.883  12.082  -8.506  1.00  0.00      PROA
ATOM   1910 HG23 ILE   125      -4.234  11.651 -10.147  1.00  0.00      PROA
ATOM   1911  CG1 ILE   125      -6.538  10.521 -11.170  1.00  0.00      PROA
ATOM   1912 HG11 ILE   125      -7.591  10.558 -11.520  1.00  0.00      PROA
ATOM   1913 HG12 ILE   125      -6.306   9.489 -10.835  1.00  0.00      PROA
ATOM   1914  CD  ILE   125      -5.628  10.853 -12.360  1.00  0.00      PROA
ATOM   1915  HD1 ILE   125      -4.570  10.633 -12.104  1.00  0.00      PROA
ATOM   1916  HD2 ILE   125      -5.715  11.931 -12.613  1.00  0.00      PROA
ATOM   1917  HD3 ILE   125      -5.916  10.238 -13.239  1.00  0.00      PROA
ATOM   1918  C   ILE   125      -7.250  11.795  -7.542  1.00  0.00      PROA
ATOM   1919  O   ILE   125      -6.755  11.166  -6.611  1.00  0.00      PROA
ATOM   1920  N   ALA   126      -7.787  13.004  -7.359  1.00  0.00      PROA
ATOM   1921  HN  ALA   126      -8.240  13.489  -8.103  1.00  0.00      PROA
ATOM   1922  CA  ALA   126      -7.758  13.708  -6.078  1.00  0.00      PROA
ATOM   1923  HA  ALA   126      -6.740  13.724  -5.719  1.00  0.00      PROA
ATOM   1924  CB  ALA   126      -8.284  15.134  -6.284  1.00  0.00      PROA
ATOM   1925  HB1 ALA   126      -9.327  15.105  -6.667  1.00  0.00      PROA
ATOM   1926  HB2 ALA   126      -7.650  15.668  -7.023  1.00  0.00      PROA
ATOM   1927  HB3 ALA   126      -8.277  15.683  -5.318  1.00  0.00      PROA
ATOM   1928  C   ALA   126      -8.537  12.967  -4.977  1.00  0.00      PROA
ATOM   1929  O   ALA   126      -7.981  12.762  -3.905  1.00  0.00      PROA
ATOM   1930  N   ILE   127      -9.677  12.348  -5.304  1.00  0.00      PROA
ATOM   1931  HN  ILE   127     -10.074  12.448  -6.213  1.00  0.00      PROA
ATOM   1932  CA  ILE   127     -10.438  11.484  -4.384  1.00  0.00      PROA
ATOM   1933  HA  ILE   127     -10.566  12.013  -3.451  1.00  0.00      PROA
ATOM   1934  CB  ILE   127     -11.815  11.136  -5.003  1.00  0.00      PROA
ATOM   1935  HB  ILE   127     -11.667  10.859  -6.068  1.00  0.00      PROA
ATOM   1936  CG2 ILE   127     -12.523   9.972  -4.283  1.00  0.00      PROA
ATOM   1937 HG21 ILE   127     -12.696  10.231  -3.217  1.00  0.00      PROA
ATOM   1938 HG22 ILE   127     -11.892   9.059  -4.328  1.00  0.00      PROA
ATOM   1939 HG23 ILE   127     -13.505   9.772  -4.763  1.00  0.00      PROA
ATOM   1940  CG1 ILE   127     -12.727  12.386  -4.984  1.00  0.00      PROA
ATOM   1941 HG11 ILE   127     -12.116  13.273  -5.253  1.00  0.00      PROA
ATOM   1942 HG12 ILE   127     -13.122  12.519  -3.955  1.00  0.00      PROA
ATOM   1943  CD  ILE   127     -13.914  12.300  -5.954  1.00  0.00      PROA
ATOM   1944  HD1 ILE   127     -14.554  11.429  -5.698  1.00  0.00      PROA
ATOM   1945  HD2 ILE   127     -13.545  12.175  -6.994  1.00  0.00      PROA
ATOM   1946  HD3 ILE   127     -14.528  13.223  -5.883  1.00  0.00      PROA
ATOM   1947  C   ILE   127      -9.635  10.236  -3.983  1.00  0.00      PROA
ATOM   1948  O   ILE   127      -9.523   9.964  -2.789  1.00  0.00      PROA
ATOM   1949  N   CYS   128      -8.912   9.597  -4.913  1.00  0.00      PROA
ATOM   1950  HN  CYS   128      -8.950   9.853  -5.876  1.00  0.00      PROA
ATOM   1951  CA  CYS   128      -8.018   8.480  -4.581  1.00  0.00      PROA
ATOM   1952  HA  CYS   128      -8.598   7.729  -4.065  1.00  0.00      PROA
ATOM   1953  CB  CYS   128      -7.396   7.892  -5.859  1.00  0.00      PROA
ATOM   1954  HB1 CYS   128      -6.649   7.122  -5.571  1.00  0.00      PROA
ATOM   1955  HB2 CYS   128      -6.869   8.702  -6.405  1.00  0.00      PROA
ATOM   1956  SG  CYS   128      -8.659   7.148  -6.936  1.00  0.00      PROA
ATOM   1957  HG1 CYS   128      -9.211   8.302  -7.281  1.00  0.00      PROA
ATOM   1958  C   CYS   128      -6.911   8.877  -3.587  1.00  0.00      PROA
ATOM   1959  O   CYS   128      -6.658   8.134  -2.641  1.00  0.00      PROA
ATOM   1960  N   TRP   129      -6.305  10.058  -3.730  1.00  0.00      PROA
ATOM   1961  HN  TRP   129      -6.522  10.672  -4.485  1.00  0.00      PROA
ATOM   1962  CA  TRP   129      -5.281  10.535  -2.791  1.00  0.00      PROA
ATOM   1963  HA  TRP   129      -4.687   9.689  -2.479  1.00  0.00      PROA
ATOM   1964  CB  TRP   129      -4.402  11.587  -3.479  1.00  0.00      PROA
ATOM   1965  HB1 TRP   129      -3.882  12.181  -2.698  1.00  0.00      PROA
ATOM   1966  HB2 TRP   129      -5.054  12.260  -4.076  1.00  0.00      PROA
ATOM   1967  CG  TRP   129      -3.364  11.005  -4.395  1.00  0.00      PROA
ATOM   1968  CD1 TRP   129      -3.549  10.664  -5.690  1.00  0.00      PROA
ATOM   1969  HD1 TRP   129      -4.457  10.834  -6.250  1.00  0.00      PROA
ATOM   1970  NE1 TRP   129      -2.411  10.067  -6.192  1.00  0.00      PROA
ATOM   1971  HE1 TRP   129      -2.323   9.731  -7.104  1.00  0.00      PROA
ATOM   1972  CE2 TRP   129      -1.416  10.006  -5.243  1.00  0.00      PROA
ATOM   1973  CD2 TRP   129      -2.009  10.561  -4.068  1.00  0.00      PROA
ATOM   1974  CE3 TRP   129      -1.230  10.543  -2.889  1.00  0.00      PROA
ATOM   1975  HE3 TRP   129      -1.630  10.928  -1.963  1.00  0.00      PROA
ATOM   1976  CZ3 TRP   129       0.080  10.026  -2.892  1.00  0.00      PROA
ATOM   1977  HZ3 TRP   129       0.658  10.031  -1.980  1.00  0.00      PROA
ATOM   1978  CZ2 TRP   129      -0.115   9.479  -5.254  1.00  0.00      PROA
ATOM   1979  HZ2 TRP   129       0.314   9.057  -6.150  1.00  0.00      PROA
ATOM   1980  CH2 TRP   129       0.642   9.503  -4.070  1.00  0.00      PROA
ATOM   1981  HH2 TRP   129       1.652   9.121  -4.065  1.00  0.00      PROA
ATOM   1982  C   TRP   129      -5.862  11.039  -1.460  1.00  0.00      PROA
ATOM   1983  O   TRP   129      -5.409  10.592  -0.413  1.00  0.00      PROA
ATOM   1984  N   VAL   130      -6.964  11.793  -1.464  1.00  0.00      PROA
ATOM   1985  HN  VAL   130      -7.431  12.018  -2.315  1.00  0.00      PROA
ATOM   1986  CA  VAL   130      -7.582  12.352  -0.243  1.00  0.00      PROA
ATOM   1987  HA  VAL   130      -6.800  12.799   0.353  1.00  0.00      PROA
ATOM   1988  CB  VAL   130      -8.648  13.407  -0.605  1.00  0.00      PROA
ATOM   1989  HB  VAL   130      -9.323  12.978  -1.375  1.00  0.00      PROA
ATOM   1990  CG1 VAL   130      -9.496  13.857   0.592  1.00  0.00      PROA
ATOM   1991 HG11 VAL   130      -8.838  14.137   1.442  1.00  0.00      PROA
ATOM   1992 HG12 VAL   130     -10.162  13.029   0.917  1.00  0.00      PROA
ATOM   1993 HG13 VAL   130     -10.109  14.741   0.311  1.00  0.00      PROA
ATOM   1994  CG2 VAL   130      -7.976  14.665  -1.176  1.00  0.00      PROA
ATOM   1995 HG21 VAL   130      -7.401  14.409  -2.091  1.00  0.00      PROA
ATOM   1996 HG22 VAL   130      -7.278  15.094  -0.426  1.00  0.00      PROA
ATOM   1997 HG23 VAL   130      -8.748  15.419  -1.442  1.00  0.00      PROA
ATOM   1998  C   VAL   130      -8.161  11.269   0.673  1.00  0.00      PROA
ATOM   1999  O   VAL   130      -7.850  11.260   1.862  1.00  0.00      PROA
ATOM   2000  N   LEU   131      -8.797  10.234   0.116  1.00  0.00      PROA
ATOM   2001  HN  LEU   131      -8.990  10.196  -0.861  1.00  0.00      PROA
ATOM   2002  CA  LEU   131      -9.254   9.083   0.908  1.00  0.00      PROA
ATOM   2003  HA  LEU   131      -9.696   9.455   1.821  1.00  0.00      PROA
ATOM   2004  CB  LEU   131     -10.284   8.266   0.106  1.00  0.00      PROA
ATOM   2005  HB1 LEU   131     -10.279   7.226   0.495  1.00  0.00      PROA
ATOM   2006  HB2 LEU   131      -9.964   8.255  -0.957  1.00  0.00      PROA
ATOM   2007  CG  LEU   131     -11.732   8.793   0.165  1.00  0.00      PROA
ATOM   2008  HG  LEU   131     -12.119   8.717   1.204  1.00  0.00      PROA
ATOM   2009  CD1 LEU   131     -12.600   7.953  -0.774  1.00  0.00      PROA
ATOM   2010 HD11 LEU   131     -12.580   6.887  -0.461  1.00  0.00      PROA
ATOM   2011 HD12 LEU   131     -12.213   8.025  -1.813  1.00  0.00      PROA
ATOM   2012 HD13 LEU   131     -13.651   8.313  -0.741  1.00  0.00      PROA
ATOM   2013  CD2 LEU   131     -11.907  10.264  -0.220  1.00  0.00      PROA
ATOM   2014 HD21 LEU   131     -11.560  10.430  -1.262  1.00  0.00      PROA
ATOM   2015 HD22 LEU   131     -11.308  10.907   0.460  1.00  0.00      PROA
ATOM   2016 HD23 LEU   131     -12.980  10.547  -0.154  1.00  0.00      PROA
ATOM   2017  C   LEU   131      -8.084   8.203   1.386  1.00  0.00      PROA
ATOM   2018  O   LEU   131      -8.195   7.580   2.438  1.00  0.00      PROA
ATOM   2019  N   SER   132      -6.929   8.247   0.714  1.00  0.00      PROA
ATOM   2020  HN  SER   132      -6.852   8.717  -0.162  1.00  0.00      PROA
ATOM   2021  CA  SER   132      -5.696   7.614   1.207  1.00  0.00      PROA
ATOM   2022  HA  SER   132      -5.962   6.655   1.626  1.00  0.00      PROA
ATOM   2023  CB  SER   132      -4.672   7.432   0.088  1.00  0.00      PROA
ATOM   2024  HB1 SER   132      -3.779   6.899   0.478  1.00  0.00      PROA
ATOM   2025  HB2 SER   132      -4.368   8.424  -0.309  1.00  0.00      PROA
ATOM   2026  OG  SER   132      -5.236   6.674  -0.959  1.00  0.00      PROA
ATOM   2027  HG1 SER   132      -5.775   7.285  -1.468  1.00  0.00      PROA
ATOM   2028  C   SER   132      -5.046   8.389   2.354  1.00  0.00      PROA
ATOM   2029  O   SER   132      -4.625   7.762   3.321  1.00  0.00      PROA
ATOM   2030  N   PHE   133      -5.097   9.728   2.337  1.00  0.00      PROA
ATOM   2031  HN  PHE   133      -5.406  10.226   1.531  1.00  0.00      PROA
ATOM   2032  CA  PHE   133      -4.710  10.560   3.483  1.00  0.00      PROA
ATOM   2033  HA  PHE   133      -3.737  10.233   3.817  1.00  0.00      PROA
ATOM   2034  CB  PHE   133      -4.667  12.049   3.102  1.00  0.00      PROA
ATOM   2035  HB1 PHE   133      -4.774  12.664   4.021  1.00  0.00      PROA
ATOM   2036  HB2 PHE   133      -5.496  12.270   2.396  1.00  0.00      PROA
ATOM   2037  CG  PHE   133      -3.376  12.474   2.425  1.00  0.00      PROA
ATOM   2038  CD1 PHE   133      -3.327  12.711   1.039  1.00  0.00      PROA
ATOM   2039  HD1 PHE   133      -4.218  12.588   0.441  1.00  0.00      PROA
ATOM   2040  CE1 PHE   133      -2.123  13.107   0.428  1.00  0.00      PROA
ATOM   2041  HE1 PHE   133      -2.089  13.279  -0.638  1.00  0.00      PROA
ATOM   2042  CZ  PHE   133      -0.964  13.279   1.207  1.00  0.00      PROA
ATOM   2043  HZ  PHE   133      -0.038  13.578   0.739  1.00  0.00      PROA
ATOM   2044  CD2 PHE   133      -2.217  12.662   3.202  1.00  0.00      PROA
ATOM   2045  HD2 PHE   133      -2.253  12.499   4.269  1.00  0.00      PROA
ATOM   2046  CE2 PHE   133      -1.013  13.061   2.595  1.00  0.00      PROA
ATOM   2047  HE2 PHE   133      -0.126  13.200   3.195  1.00  0.00      PROA
ATOM   2048  C   PHE   133      -5.620  10.323   4.694  1.00  0.00      PROA
ATOM   2049  O   PHE   133      -5.104   9.996   5.757  1.00  0.00      PROA
ATOM   2050  N   ALA   134      -6.938  10.231   4.489  1.00  0.00      PROA
ATOM   2051  HN  ALA   134      -7.339  10.371   3.587  1.00  0.00      PROA
ATOM   2052  CA  ALA   134      -7.885   9.921   5.562  1.00  0.00      PROA
ATOM   2053  HA  ALA   134      -7.717  10.606   6.379  1.00  0.00      PROA
ATOM   2054  CB  ALA   134      -9.308  10.069   5.009  1.00  0.00      PROA
ATOM   2055  HB1 ALA   134      -9.463   9.370   4.160  1.00  0.00      PROA
ATOM   2056  HB2 ALA   134      -9.467  11.107   4.647  1.00  0.00      PROA
ATOM   2057  HB3 ALA   134     -10.049   9.832   5.802  1.00  0.00      PROA
ATOM   2058  C   ALA   134      -7.656   8.527   6.180  1.00  0.00      PROA
ATOM   2059  O   ALA   134      -7.473   8.415   7.390  1.00  0.00      PROA
ATOM   2060  N   ILE   135      -7.477   7.493   5.349  1.00  0.00      PROA
ATOM   2061  HN  ILE   135      -7.527   7.605   4.360  1.00  0.00      PROA
ATOM   2062  CA  ILE   135      -7.197   6.126   5.820  1.00  0.00      PROA
ATOM   2063  HA  ILE   135      -7.903   5.886   6.602  1.00  0.00      PROA
ATOM   2064  CB  ILE   135      -7.331   5.131   4.643  1.00  0.00      PROA
ATOM   2065  HB  ILE   135      -6.907   5.602   3.732  1.00  0.00      PROA
ATOM   2066  CG2 ILE   135      -6.609   3.789   4.885  1.00  0.00      PROA
ATOM   2067 HG21 ILE   135      -6.896   3.375   5.875  1.00  0.00      PROA
ATOM   2068 HG22 ILE   135      -5.509   3.943   4.869  1.00  0.00      PROA
ATOM   2069 HG23 ILE   135      -6.896   3.058   4.099  1.00  0.00      PROA
ATOM   2070  CG1 ILE   135      -8.838   4.913   4.367  1.00  0.00      PROA
ATOM   2071 HG11 ILE   135      -9.343   5.902   4.378  1.00  0.00      PROA
ATOM   2072 HG12 ILE   135      -9.257   4.286   5.182  1.00  0.00      PROA
ATOM   2073  CD  ILE   135      -9.140   4.232   3.030  1.00  0.00      PROA
ATOM   2074  HD1 ILE   135      -8.662   3.230   2.995  1.00  0.00      PROA
ATOM   2075  HD2 ILE   135      -8.741   4.845   2.194  1.00  0.00      PROA
ATOM   2076  HD3 ILE   135     -10.238   4.105   2.910  1.00  0.00      PROA
ATOM   2077  C   ILE   135      -5.837   6.024   6.520  1.00  0.00      PROA
ATOM   2078  O   ILE   135      -5.737   5.361   7.552  1.00  0.00      PROA
ATOM   2079  N   GLY   136      -4.799   6.672   5.984  1.00  0.00      PROA
ATOM   2080  HN  GLY   136      -4.900   7.232   5.166  1.00  0.00      PROA
ATOM   2081  CA  GLY   136      -3.451   6.613   6.545  1.00  0.00      PROA
ATOM   2082  HA1 GLY   136      -2.774   7.035   5.817  1.00  0.00      PROA
ATOM   2083  HA2 GLY   136      -3.213   5.574   6.717  1.00  0.00      PROA
ATOM   2084  C   GLY   136      -3.304   7.378   7.859  1.00  0.00      PROA
ATOM   2085  O   GLY   136      -2.687   6.856   8.780  1.00  0.00      PROA
ATOM   2086  N   LEU   137      -3.927   8.557   7.982  1.00  0.00      PROA
ATOM   2087  HN  LEU   137      -4.531   8.893   7.264  1.00  0.00      PROA
ATOM   2088  CA  LEU   137      -3.793   9.448   9.144  1.00  0.00      PROA
ATOM   2089  HA  LEU   137      -2.928   9.132   9.708  1.00  0.00      PROA
ATOM   2090  CB  LEU   137      -3.632  10.918   8.697  1.00  0.00      PROA
ATOM   2091  HB1 LEU   137      -3.899  11.570   9.555  1.00  0.00      PROA
ATOM   2092  HB2 LEU   137      -4.345  11.106   7.866  1.00  0.00      PROA
ATOM   2093  CG  LEU   137      -2.222  11.313   8.216  1.00  0.00      PROA
ATOM   2094  HG  LEU   137      -1.466  10.975   8.956  1.00  0.00      PROA
ATOM   2095  CD1 LEU   137      -2.149  12.833   8.063  1.00  0.00      PROA
ATOM   2096 HD11 LEU   137      -2.356  13.325   9.037  1.00  0.00      PROA
ATOM   2097 HD12 LEU   137      -2.906  13.176   7.325  1.00  0.00      PROA
ATOM   2098 HD13 LEU   137      -1.134  13.131   7.723  1.00  0.00      PROA
ATOM   2099  CD2 LEU   137      -1.827  10.705   6.870  1.00  0.00      PROA
ATOM   2100 HD21 LEU   137      -2.630  10.880   6.122  1.00  0.00      PROA
ATOM   2101 HD22 LEU   137      -1.677   9.610   6.979  1.00  0.00      PROA
ATOM   2102 HD23 LEU   137      -0.891  11.176   6.502  1.00  0.00      PROA
ATOM   2103  C   LEU   137      -4.916   9.313  10.186  1.00  0.00      PROA
ATOM   2104  O   LEU   137      -4.767   9.875  11.266  1.00  0.00      PROA
ATOM   2105  N   THR   138      -5.946   8.478   9.995  1.00  0.00      PROA
ATOM   2106  HN  THR   138      -6.075   7.967   9.148  1.00  0.00      PROA
ATOM   2107  CA  THR   138      -6.959   8.273  11.053  1.00  0.00      PROA
ATOM   2108  HA  THR   138      -7.240   9.248  11.423  1.00  0.00      PROA
ATOM   2109  CB  THR   138      -8.208   7.528  10.563  1.00  0.00      PROA
ATOM   2110  HB  THR   138      -8.528   7.931   9.578  1.00  0.00      PROA
ATOM   2111  OG1 THR   138      -9.251   7.703  11.492  1.00  0.00      PROA
ATOM   2112  HG1 THR   138      -8.845   7.644  12.360  1.00  0.00      PROA
ATOM   2113  CG2 THR   138      -8.022   6.028  10.377  1.00  0.00      PROA
ATOM   2114 HG21 THR   138      -7.733   5.557  11.341  1.00  0.00      PROA
ATOM   2115 HG22 THR   138      -7.220   5.836   9.633  1.00  0.00      PROA
ATOM   2116 HG23 THR   138      -8.973   5.569  10.029  1.00  0.00      PROA
ATOM   2117  C   THR   138      -6.448   7.688  12.389  1.00  0.00      PROA
ATOM   2118  O   THR   138      -7.067   8.028  13.396  1.00  0.00      PROA
ATOM   2119  N   PRO   139      -5.259   7.048  12.500  1.00  0.00      PROA
ATOM   2120  CD  PRO   139      -4.550   6.297  11.471  1.00  0.00      PROA
ATOM   2121  HD1 PRO   139      -3.876   6.980  10.911  1.00  0.00      PROA
ATOM   2122  HD2 PRO   139      -5.284   5.836  10.776  1.00  0.00      PROA
ATOM   2123  CA  PRO   139      -4.628   6.788  13.799  1.00  0.00      PROA
ATOM   2124  HA  PRO   139      -5.327   6.287  14.449  1.00  0.00      PROA
ATOM   2125  CB  PRO   139      -3.368   5.974  13.487  1.00  0.00      PROA
ATOM   2126  HB1 PRO   139      -3.130   5.268  14.311  1.00  0.00      PROA
ATOM   2127  HB2 PRO   139      -2.493   6.636  13.316  1.00  0.00      PROA
ATOM   2128  CG  PRO   139      -3.754   5.229  12.215  1.00  0.00      PROA
ATOM   2129  HG1 PRO   139      -2.859   4.911  11.640  1.00  0.00      PROA
ATOM   2130  HG2 PRO   139      -4.376   4.336  12.437  1.00  0.00      PROA
ATOM   2131  C   PRO   139      -4.284   8.053  14.603  1.00  0.00      PROA
ATOM   2132  O   PRO   139      -4.384   8.047  15.824  1.00  0.00      PROA
ATOM   2133  N   MET   140      -4.039   9.185  13.933  1.00  0.00      PROA
ATOM   2134  HN  MET   140      -4.033   9.197  12.937  1.00  0.00      PROA
ATOM   2135  CA  MET   140      -3.763  10.484  14.568  1.00  0.00      PROA
ATOM   2136  HA  MET   140      -3.095  10.315  15.399  1.00  0.00      PROA
ATOM   2137  CB  MET   140      -3.126  11.456  13.556  1.00  0.00      PROA
ATOM   2138  HB1 MET   140      -2.764  12.351  14.105  1.00  0.00      PROA
ATOM   2139  HB2 MET   140      -3.905  11.770  12.830  1.00  0.00      PROA
ATOM   2140  CG  MET   140      -1.947  10.850  12.777  1.00  0.00      PROA
ATOM   2141  HG1 MET   140      -2.354  10.060  12.112  1.00  0.00      PROA
ATOM   2142  HG2 MET   140      -1.268  10.373  13.513  1.00  0.00      PROA
ATOM   2143  SD  MET   140      -0.984  12.014  11.771  1.00  0.00      PROA
ATOM   2144  CE  MET   140      -0.061  12.859  13.084  1.00  0.00      PROA
ATOM   2145  HE1 MET   140       0.567  12.146  13.659  1.00  0.00      PROA
ATOM   2146  HE2 MET   140      -0.763  13.347  13.793  1.00  0.00      PROA
ATOM   2147  HE3 MET   140       0.607  13.631  12.647  1.00  0.00      PROA
ATOM   2148  C   MET   140      -4.995  11.129  15.222  1.00  0.00      PROA
ATOM   2149  O   MET   140      -4.850  12.083  15.981  1.00  0.00      PROA
ATOM   2150  N   LEU   141      -6.201  10.588  15.010  1.00  0.00      PROA
ATOM   2151  HN  LEU   141      -6.321   9.852  14.349  1.00  0.00      PROA
ATOM   2152  CA  LEU   141      -7.430  11.002  15.700  1.00  0.00      PROA
ATOM   2153  HA  LEU   141      -7.322  12.036  15.992  1.00  0.00      PROA
ATOM   2154  CB  LEU   141      -8.646  10.829  14.760  1.00  0.00      PROA
ATOM   2155  HB1 LEU   141      -9.563  10.821  15.385  1.00  0.00      PROA
ATOM   2156  HB2 LEU   141      -8.548   9.847  14.251  1.00  0.00      PROA
ATOM   2157  CG  LEU   141      -8.821  11.911  13.674  1.00  0.00      PROA
ATOM   2158  HG  LEU   141      -9.025  12.893  14.151  1.00  0.00      PROA
ATOM   2159  CD1 LEU   141      -9.994  11.521  12.771  1.00  0.00      PROA
ATOM   2160 HD11 LEU   141     -10.927  11.443  13.369  1.00  0.00      PROA
ATOM   2161 HD12 LEU   141      -9.795  10.537  12.295  1.00  0.00      PROA
ATOM   2162 HD13 LEU   141     -10.140  12.293  11.986  1.00  0.00      PROA
ATOM   2163  CD2 LEU   141      -7.606  12.146  12.771  1.00  0.00      PROA
ATOM   2164 HD21 LEU   141      -7.235  11.178  12.371  1.00  0.00      PROA
ATOM   2165 HD22 LEU   141      -6.791  12.627  13.352  1.00  0.00      PROA
ATOM   2166 HD23 LEU   141      -7.891  12.797  11.917  1.00  0.00      PROA
ATOM   2167  C   LEU   141      -7.570  10.270  17.055  1.00  0.00      PROA
ATOM   2168  O   LEU   141      -8.559   9.585  17.301  1.00  0.00      PROA
ATOM   2169  N   GLY   142      -6.471  10.190  17.814  1.00  0.00      PROA
ATOM   2170  HN  GLY   142      -5.628  10.635  17.527  1.00  0.00      PROA
ATOM   2171  CA  GLY   142      -6.374   9.477  19.095  1.00  0.00      PROA
ATOM   2172  HA1 GLY   142      -7.225   9.778  19.688  1.00  0.00      PROA
ATOM   2173  HA2 GLY   142      -5.458   9.800  19.567  1.00  0.00      PROA
ATOM   2174  C   GLY   142      -6.360   7.942  19.021  1.00  0.00      PROA
ATOM   2175  O   GLY   142      -5.974   7.299  19.995  1.00  0.00      PROA
ATOM   2176  N   TRP   143      -6.600   7.342  17.850  1.00  0.00      PROA
ATOM   2177  HN  TRP   143      -6.860   7.879  17.052  1.00  0.00      PROA
ATOM   2178  CA  TRP   143      -6.516   5.894  17.606  1.00  0.00      PROA
ATOM   2179  HA  TRP   143      -6.781   5.379  18.517  1.00  0.00      PROA
ATOM   2180  CB  TRP   143      -7.479   5.514  16.469  1.00  0.00      PROA
ATOM   2181  HB1 TRP   143      -7.046   5.890  15.519  1.00  0.00      PROA
ATOM   2182  HB2 TRP   143      -8.446   6.026  16.659  1.00  0.00      PROA
ATOM   2183  CG  TRP   143      -7.779   4.053  16.275  1.00  0.00      PROA
ATOM   2184  CD1 TRP   143      -7.361   3.033  17.060  1.00  0.00      PROA
ATOM   2185  HD1 TRP   143      -6.720   3.138  17.923  1.00  0.00      PROA
ATOM   2186  NE1 TRP   143      -7.874   1.841  16.597  1.00  0.00      PROA
ATOM   2187  HE1 TRP   143      -7.686   0.971  16.996  1.00  0.00      PROA
ATOM   2188  CE2 TRP   143      -8.686   2.030  15.502  1.00  0.00      PROA
ATOM   2189  CD2 TRP   143      -8.621   3.435  15.252  1.00  0.00      PROA
ATOM   2190  CE3 TRP   143      -9.350   3.922  14.144  1.00  0.00      PROA
ATOM   2191  HE3 TRP   143      -9.324   4.971  13.890  1.00  0.00      PROA
ATOM   2192  CZ3 TRP   143     -10.126   3.057  13.347  1.00  0.00      PROA
ATOM   2193  HZ3 TRP   143     -10.680   3.453  12.508  1.00  0.00      PROA
ATOM   2194  CZ2 TRP   143      -9.448   1.157  14.712  1.00  0.00      PROA
ATOM   2195  HZ2 TRP   143      -9.480   0.096  14.912  1.00  0.00      PROA
ATOM   2196  CH2 TRP   143     -10.185   1.681  13.637  1.00  0.00      PROA
ATOM   2197  HH2 TRP   143     -10.798   1.028  13.033  1.00  0.00      PROA
ATOM   2198  C   TRP   143      -5.059   5.412  17.414  1.00  0.00      PROA
ATOM   2199  O   TRP   143      -4.695   4.778  16.423  1.00  0.00      PROA
ATOM   2200  N   ASN   144      -4.206   5.751  18.381  1.00  0.00      PROA
ATOM   2201  HN  ASN   144      -4.552   6.161  19.220  1.00  0.00      PROA
ATOM   2202  CA  ASN   144      -2.752   5.588  18.364  1.00  0.00      PROA
ATOM   2203  HA  ASN   144      -2.501   4.861  17.606  1.00  0.00      PROA
ATOM   2204  CB  ASN   144      -2.086   6.943  18.058  1.00  0.00      PROA
ATOM   2205  HB1 ASN   144      -2.289   7.185  16.994  1.00  0.00      PROA
ATOM   2206  HB2 ASN   144      -0.993   6.822  18.205  1.00  0.00      PROA
ATOM   2207  CG  ASN   144      -2.521   8.150  18.885  1.00  0.00      PROA
ATOM   2208  OD1 ASN   144      -2.404   9.280  18.449  1.00  0.00      PROA
ATOM   2209  ND2 ASN   144      -2.967   7.992  20.110  1.00  0.00      PROA
ATOM   2210 HD21 ASN   144      -3.251   8.788  20.646  1.00  0.00      PROA
ATOM   2211 HD22 ASN   144      -3.024   7.076  20.507  1.00  0.00      PROA
ATOM   2212  C   ASN   144      -2.232   4.948  19.662  1.00  0.00      PROA
ATOM   2213  O   ASN   144      -2.797   5.192  20.727  1.00  0.00      PROA
ATOM   2214  N   ASN   145      -1.003   4.427  19.640  1.00  0.00      PROA
ATOM   2215  HN  ASN   145      -0.500   4.323  18.786  1.00  0.00      PROA
ATOM   2216  CA  ASN   145      -0.296   3.969  20.846  1.00  0.00      PROA
ATOM   2217  HA  ASN   145      -0.992   3.402  21.447  1.00  0.00      PROA
ATOM   2218  CB  ASN   145       0.907   3.105  20.470  1.00  0.00      PROA
ATOM   2219  HB1 ASN   145       1.452   2.841  21.400  1.00  0.00      PROA
ATOM   2220  HB2 ASN   145       1.573   3.700  19.811  1.00  0.00      PROA
ATOM   2221  CG  ASN   145       0.566   1.819  19.748  1.00  0.00      PROA
ATOM   2222  OD1 ASN   145      -0.529   1.291  19.796  1.00  0.00      PROA
ATOM   2223  ND2 ASN   145       1.527   1.272  19.048  1.00  0.00      PROA
ATOM   2224 HD21 ASN   145       1.360   0.421  18.549  1.00  0.00      PROA
ATOM   2225 HD22 ASN   145       2.427   1.705  19.012  1.00  0.00      PROA
ATOM   2226  C   ASN   145       0.155   5.100  21.787  1.00  0.00      PROA
ATOM   2227  O   ASN   145       0.358   4.837  22.965  1.00  0.00      PROA
ATOM   2228  N   CYS   146      -0.022   6.363  21.395  1.00  0.00      PROA
ATOM   2229  HN  CYS   146      -0.189   6.595  20.440  1.00  0.00      PROA
ATOM   2230  CA  CYS   146       0.014   7.497  22.325  1.00  0.00      PROA
ATOM   2231  HA  CYS   146       0.870   7.380  22.972  1.00  0.00      PROA
ATOM   2232  CB  CYS   146       0.114   8.808  21.525  1.00  0.00      PROA
ATOM   2233  HB1 CYS   146       0.551   9.578  22.194  1.00  0.00      PROA
ATOM   2234  HB2 CYS   146      -0.918   9.118  21.257  1.00  0.00      PROA
ATOM   2235  SG  CYS   146       1.110   8.741  19.997  1.00  0.00      PROA
ATOM   2236  C   CYS   146      -1.169   7.487  23.332  1.00  0.00      PROA
ATOM   2237  O   CYS   146      -1.137   8.215  24.317  1.00  0.00      PROA
ATOM   2238  N   GLY   147      -2.140   6.575  23.153  1.00  0.00      PROA
ATOM   2239  HN  GLY   147      -2.229   6.120  22.272  1.00  0.00      PROA
ATOM   2240  CA  GLY   147      -3.139   6.140  24.141  1.00  0.00      PROA
ATOM   2241  HA1 GLY   147      -4.107   6.462  23.787  1.00  0.00      PROA
ATOM   2242  HA2 GLY   147      -2.904   6.626  25.076  1.00  0.00      PROA
ATOM   2243  C   GLY   147      -3.182   4.614  24.375  1.00  0.00      PROA
ATOM   2244  O   GLY   147      -4.113   4.124  25.005  1.00  0.00      PROA
ATOM   2245  N   GLN   148      -2.194   3.856  23.879  1.00  0.00      PROA
ATOM   2246  HN  GLN   148      -1.541   4.248  23.239  1.00  0.00      PROA
ATOM   2247  CA  GLN   148      -1.950   2.432  24.188  1.00  0.00      PROA
ATOM   2248  HA  GLN   148      -2.408   2.221  25.143  1.00  0.00      PROA
ATOM   2249  CB  GLN   148      -2.532   1.490  23.104  1.00  0.00      PROA
ATOM   2250  HB1 GLN   148      -2.338   0.443  23.418  1.00  0.00      PROA
ATOM   2251  HB2 GLN   148      -1.995   1.687  22.153  1.00  0.00      PROA
ATOM   2252  CG  GLN   148      -4.043   1.635  22.836  1.00  0.00      PROA
ATOM   2253  HG1 GLN   148      -4.198   2.391  22.037  1.00  0.00      PROA
ATOM   2254  HG2 GLN   148      -4.544   1.980  23.766  1.00  0.00      PROA
ATOM   2255  CD  GLN   148      -4.687   0.322  22.395  1.00  0.00      PROA
ATOM   2256  OE1 GLN   148      -5.015   0.086  21.239  1.00  0.00      PROA
ATOM   2257  NE2 GLN   148      -4.872  -0.613  23.304  1.00  0.00      PROA
ATOM   2258 HE21 GLN   148      -5.292  -1.484  23.047  1.00  0.00      PROA
ATOM   2259 HE22 GLN   148      -4.594  -0.452  24.251  1.00  0.00      PROA
ATOM   2260  C   GLN   148      -0.431   2.195  24.413  1.00  0.00      PROA
ATOM   2261  O   GLN   148       0.243   1.724  23.488  1.00  0.00      PROA
ATOM   2262  N   PRO   149       0.140   2.825  25.464  1.00  0.00      PROA
ATOM   2263  CD  PRO   149      -0.565   3.395  26.611  1.00  0.00      PROA
ATOM   2264  HD1 PRO   149      -1.104   2.587  27.151  1.00  0.00      PROA
ATOM   2265  HD2 PRO   149      -1.289   4.159  26.256  1.00  0.00      PROA
ATOM   2266  CA  PRO   149       1.565   3.161  25.557  1.00  0.00      PROA
ATOM   2267  HA  PRO   149       1.976   3.334  24.575  1.00  0.00      PROA
ATOM   2268  CB  PRO   149       1.575   4.381  26.479  1.00  0.00      PROA
ATOM   2269  HB1 PRO   149       1.316   5.309  25.925  1.00  0.00      PROA
ATOM   2270  HB2 PRO   149       2.566   4.515  26.962  1.00  0.00      PROA
ATOM   2271  CG  PRO   149       0.502   4.028  27.502  1.00  0.00      PROA
ATOM   2272  HG1 PRO   149       0.880   3.311  28.261  1.00  0.00      PROA
ATOM   2273  HG2 PRO   149       0.118   4.932  28.021  1.00  0.00      PROA
ATOM   2274  C   PRO   149       2.449   1.982  26.029  1.00  0.00      PROA
ATOM   2275  O   PRO   149       2.047   0.826  25.864  1.00  0.00      PROA
ATOM   2276  N   LYS   150       3.766   2.236  26.139  1.00  0.00      PROA
ATOM   2277  HN  LYS   150       4.083   3.149  26.379  1.00  0.00      PROA
ATOM   2278  CA  LYS   150       4.852   1.248  25.930  1.00  0.00      PROA
ATOM   2279  HA  LYS   150       4.485   0.276  26.225  1.00  0.00      PROA
ATOM   2280  CB  LYS   150       5.279   1.238  24.438  1.00  0.00      PROA
ATOM   2281  HB1 LYS   150       6.093   0.493  24.326  1.00  0.00      PROA
ATOM   2282  HB2 LYS   150       5.675   2.246  24.195  1.00  0.00      PROA
ATOM   2283  CG  LYS   150       4.193   0.901  23.401  1.00  0.00      PROA
ATOM   2284  HG1 LYS   150       4.601   1.082  22.384  1.00  0.00      PROA
ATOM   2285  HG2 LYS   150       3.323   1.572  23.564  1.00  0.00      PROA
ATOM   2286  CD  LYS   150       3.716  -0.559  23.491  1.00  0.00      PROA
ATOM   2287  HD1 LYS   150       3.401  -0.770  24.535  1.00  0.00      PROA
ATOM   2288  HD2 LYS   150       4.561  -1.230  23.227  1.00  0.00      PROA
ATOM   2289  CE  LYS   150       2.540  -0.850  22.551  1.00  0.00      PROA
ATOM   2290  HE1 LYS   150       1.693  -0.169  22.784  1.00  0.00      PROA
ATOM   2291  HE2 LYS   150       2.220  -1.908  22.663  1.00  0.00      PROA
ATOM   2292  NZ  LYS   150       2.917  -0.637  21.135  1.00  0.00      PROA
ATOM   2293  HZ1 LYS   150       3.930  -0.834  21.012  1.00  0.00      PROA
ATOM   2294  HZ2 LYS   150       2.721   0.349  20.869  1.00  0.00      PROA
ATOM   2295  HZ3 LYS   150       2.363  -1.276  20.529  1.00  0.00      PROA
ATOM   2296  C   LYS   150       6.059   1.455  26.869  1.00  0.00      PROA
ATOM   2297  O   LYS   150       7.205   1.286  26.456  1.00  0.00      PROA
ATOM   2298  N   GLU   151       5.840   1.812  28.130  1.00  0.00      PROA
ATOM   2299  HN  GLU   151       4.979   1.601  28.587  1.00  0.00      PROA
ATOM   2300  CA  GLU   151       6.833   2.540  28.952  1.00  0.02      PROA
ATOM   2301  HA  GLU   151       7.193   3.382  28.380  1.00  0.00      PROA
ATOM   2302  CB  GLU   151       6.175   3.017  30.261  1.00  0.05      PROA
ATOM   2303  HB1 GLU   151       6.977   3.267  30.986  1.00  0.06      PROA
ATOM   2304  HB2 GLU   151       5.565   2.184  30.671  1.00  0.06      PROA
ATOM   2305  CG  GLU   151       5.265   4.252  30.098  1.00  0.04      PROA
ATOM   2306  HG1 GLU   151       5.903   5.155  29.993  1.00  0.05      PROA
ATOM   2307  HG2 GLU   151       4.634   4.354  31.007  1.00  0.06      PROA
ATOM   2308  CD  GLU   151       4.341   4.173  28.879  1.00  0.02      PROA
ATOM   2309  OE1 GLU   151       4.841   4.559  27.794  1.00  0.00      PROA
ATOM   2310  OE2 GLU   151       3.530   3.221  28.878  1.00  0.02      PROA
ATOM   2311  C   GLU   151       8.135   1.772  29.245  1.00  0.03      PROA
ATOM   2312  O   GLU   151       9.218   2.355  29.160  1.00  0.03      PROA
ATOM   2313  N   GLY   152       8.061   0.437  29.323  1.00  0.03      PROA
ATOM   2314  HN  GLY   152       7.179  -0.026  29.304  1.00  0.00      PROA
ATOM   2315  CA  GLY   152       9.224  -0.458  29.440  1.00  0.03      PROA
ATOM   2316  HA1 GLY   152       8.852  -1.428  29.735  1.00  0.04      PROA
ATOM   2317  HA2 GLY   152       9.862  -0.053  30.211  1.00  0.05      PROA
ATOM   2318  C   GLY   152      10.057  -0.626  28.158  1.00  0.00      PROA
ATOM   2319  O   GLY   152      11.170  -1.140  28.217  1.00  0.00      PROA
ATOM   2320  N   LYS   153       9.557  -0.159  27.006  1.00  0.00      PROA
ATOM   2321  HN  LYS   153       8.577  -0.019  26.888  1.00  0.00      PROA
ATOM   2322  CA  LYS   153      10.384   0.183  25.837  1.00  0.00      PROA
ATOM   2323  HA  LYS   153      11.257  -0.452  25.851  1.00  0.00      PROA
ATOM   2324  CB  LYS   153       9.605  -0.015  24.524  1.00  0.00      PROA
ATOM   2325  HB1 LYS   153      10.241   0.327  23.680  1.00  0.00      PROA
ATOM   2326  HB2 LYS   153       8.687   0.610  24.559  1.00  0.00      PROA
ATOM   2327  CG  LYS   153       9.195  -1.471  24.268  1.00  0.00      PROA
ATOM   2328  HG1 LYS   153       8.532  -1.821  25.088  1.00  0.00      PROA
ATOM   2329  HG2 LYS   153      10.101  -2.113  24.240  1.00  0.00      PROA
ATOM   2330  CD  LYS   153       8.452  -1.572  22.929  1.00  0.00      PROA
ATOM   2331  HD1 LYS   153       9.111  -1.201  22.116  1.00  0.00      PROA
ATOM   2332  HD2 LYS   153       7.540  -0.939  22.968  1.00  0.00      PROA
ATOM   2333  CE  LYS   153       8.048  -3.020  22.630  1.00  0.00      PROA
ATOM   2334  HE1 LYS   153       7.391  -3.407  23.438  1.00  0.00      PROA
ATOM   2335  HE2 LYS   153       8.953  -3.656  22.537  1.00  0.00      PROA
ATOM   2336  NZ  LYS   153       7.300  -3.095  21.354  1.00  0.00      PROA
ATOM   2337  HZ1 LYS   153       7.827  -2.592  20.612  1.00  0.00      PROA
ATOM   2338  HZ2 LYS   153       6.365  -2.655  21.474  1.00  0.00      PROA
ATOM   2339  HZ3 LYS   153       7.180  -4.091  21.080  1.00  0.00      PROA
ATOM   2340  C   LYS   153      10.859   1.631  25.940  1.00  0.00      PROA
ATOM   2341  O   LYS   153      12.057   1.884  25.977  1.00  0.00      PROA
ATOM   2342  N   ASN   154       9.920   2.555  26.142  1.00  0.00      PROA
ATOM   2343  HN  ASN   154       9.003   2.293  26.431  1.00  0.00      PROA
ATOM   2344  CA  ASN   154      10.118   3.995  25.971  1.00  0.00      PROA
ATOM   2345  HA  ASN   154      10.471   4.176  24.967  1.00  0.00      PROA
ATOM   2346  CB  ASN   154       8.775   4.715  26.216  1.00  0.00      PROA
ATOM   2347  HB1 ASN   154       8.925   5.809  26.097  1.00  0.00      PROA
ATOM   2348  HB2 ASN   154       8.436   4.504  27.253  1.00  0.00      PROA
ATOM   2349  CG  ASN   154       7.686   4.272  25.254  1.00  0.00      PROA
ATOM   2350  OD1 ASN   154       7.953   3.795  24.160  1.00  0.00      PROA
ATOM   2351  ND2 ASN   154       6.429   4.407  25.585  1.00  0.00      PROA
ATOM   2352 HD21 ASN   154       6.182   4.659  26.521  1.00  0.00      PROA
ATOM   2353 HD22 ASN   154       5.713   4.258  24.902  1.00  0.00      PROA
ATOM   2354  C   ASN   154      11.265   4.566  26.819  1.00  0.00      PROA
ATOM   2355  O   ASN   154      12.263   5.026  26.267  1.00  0.00      PROA
ATOM   2356  N   HSD   155      11.227   4.448  28.145  1.00  0.00      PROA
ATOM   2357  HN  HSD   155      10.501   3.959  28.624  1.00  0.00      PROA
ATOM   2358  CA  HSD   155      12.283   5.051  28.975  1.00  0.02      PROA
ATOM   2359  HA  HSD   155      12.537   6.012  28.553  1.00  0.00      PROA
ATOM   2360  CB  HSD   155      11.786   5.211  30.413  1.00  0.05      PROA
ATOM   2361  HB1 HSD   155      12.540   5.776  31.000  1.00  0.06      PROA
ATOM   2362  HB2 HSD   155      11.648   4.206  30.867  1.00  0.06      PROA
ATOM   2363  ND1 HSD   155      10.223   7.217  29.976  1.00  0.04      PROA
ATOM   2364  HD1 HSD   155      10.916   7.852  29.636  1.00  0.00      PROA
ATOM   2365  CG  HSD   155      10.474   5.952  30.468  1.00  0.05      PROA
ATOM   2366  CE1 HSD   155       8.899   7.432  30.038  1.00  0.05      PROA
ATOM   2367  HE1 HSD   155       8.423   8.360  29.721  1.00  0.04      PROA
ATOM   2368  NE2 HSD   155       8.276   6.355  30.538  1.00  0.05      PROA
ATOM   2369  CD2 HSD   155       9.265   5.408  30.807  1.00  0.05      PROA
ATOM   2370  HD2 HSD   155       9.011   4.437  31.214  1.00  0.06      PROA
ATOM   2371  C   HSD   155      13.620   4.293  28.878  1.00  0.02      PROA
ATOM   2372  O   HSD   155      14.657   4.924  28.678  1.00  0.01      PROA
ATOM   2373  N   SER   156      13.560   2.986  28.608  1.00  0.01      PROA
ATOM   2374  HN  SER   156      12.692   2.500  28.658  1.00  0.00      PROA
ATOM   2375  CA  SER   156      14.707   2.148  28.224  1.00  0.00      PROA
ATOM   2376  HA  SER   156      15.544   2.406  28.854  1.00  0.01      PROA
ATOM   2377  CB  SER   156      14.333   0.672  28.399  1.00  0.01      PROA
ATOM   2378  HB1 SER   156      15.210   0.031  28.169  1.00  0.00      PROA
ATOM   2379  HB2 SER   156      13.495   0.412  27.717  1.00  0.00      PROA
ATOM   2380  OG  SER   156      13.928   0.435  29.735  1.00  0.04      PROA
ATOM   2381  HG1 SER   156      13.418  -0.378  29.717  1.00  0.01      PROA
ATOM   2382  C   SER   156      15.243   2.395  26.801  1.00  0.00      PROA
ATOM   2383  O   SER   156      16.233   1.778  26.405  1.00  0.00      PROA
ATOM   2384  N   GLN   157      14.601   3.255  26.006  1.00  0.00      PROA
ATOM   2385  HN  GLN   157      13.715   3.614  26.283  1.00  0.00      PROA
ATOM   2386  CA  GLN   157      15.062   3.763  24.707  1.00  0.00      PROA
ATOM   2387  HA  GLN   157      16.057   3.384  24.531  1.00  0.00      PROA
ATOM   2388  CB  GLN   157      14.102   3.303  23.586  1.00  0.00      PROA
ATOM   2389  HB1 GLN   157      14.156   4.038  22.755  1.00  0.00      PROA
ATOM   2390  HB2 GLN   157      13.068   3.295  23.992  1.00  0.00      PROA
ATOM   2391  CG  GLN   157      14.412   1.903  23.018  1.00  0.00      PROA
ATOM   2392  HG1 GLN   157      15.514   1.771  23.006  1.00  0.00      PROA
ATOM   2393  HG2 GLN   157      14.026   1.858  21.978  1.00  0.00      PROA
ATOM   2394  CD  GLN   157      13.812   0.728  23.786  1.00  0.00      PROA
ATOM   2395  OE1 GLN   157      12.826   0.132  23.381  1.00  0.00      PROA
ATOM   2396  NE2 GLN   157      14.517   0.168  24.743  1.00  0.00      PROA
ATOM   2397 HE21 GLN   157      15.361   0.600  25.060  1.00  0.00      PROA
ATOM   2398 HE22 GLN   157      14.209  -0.690  25.154  1.00  0.00      PROA
ATOM   2399  C   GLN   157      15.284   5.295  24.723  1.00  0.00      PROA
ATOM   2400  O   GLN   157      15.641   5.873  23.695  1.00  0.00      PROA
ATOM   2401  N   GLY   158      15.262   5.919  25.910  1.00  0.00      PROA
ATOM   2402  HN  GLY   158      14.969   5.432  26.728  1.00  0.00      PROA
ATOM   2403  CA  GLY   158      15.644   7.317  26.144  1.00  0.00      PROA
ATOM   2404  HA1 GLY   158      16.322   7.597  25.352  1.00  0.00      PROA
ATOM   2405  HA2 GLY   158      16.149   7.352  27.098  1.00  0.00      PROA
ATOM   2406  C   GLY   158      14.494   8.331  26.172  1.00  0.00      PROA
ATOM   2407  O   GLY   158      14.757   9.529  26.125  1.00  0.00      PROA
ATOM   2408  N   CYS   159      13.234   7.890  26.182  1.00  0.00      PROA
ATOM   2409  HN  CYS   159      13.024   6.918  26.250  1.00  0.00      PROA
ATOM   2410  CA  CYS   159      12.073   8.780  26.095  1.00  0.00      PROA
ATOM   2411  HA  CYS   159      12.226   9.456  25.267  1.00  0.00      PROA
ATOM   2412  CB  CYS   159      10.799   7.955  25.885  1.00  0.00      PROA
ATOM   2413  HB1 CYS   159       9.938   8.605  26.144  1.00  0.00      PROA
ATOM   2414  HB2 CYS   159      10.831   7.109  26.601  1.00  0.00      PROA
ATOM   2415  SG  CYS   159      10.513   7.277  24.226  1.00  0.00      PROA
ATOM   2416  C   CYS   159      11.913   9.655  27.348  1.00  0.00      PROA
ATOM   2417  O   CYS   159      11.705   9.128  28.446  1.00  0.00      PROA
ATOM   2418  N   GLY   160      11.683  10.948  27.111  1.00  0.00      PROA
ATOM   2419  HN  GLY   160      11.969  11.362  26.251  1.00  0.00      PROA
ATOM   2420  CA  GLY   160      11.017  11.871  28.035  1.00  0.00      PROA
ATOM   2421  HA1 GLY   160      11.511  12.828  27.959  1.00  0.00      PROA
ATOM   2422  HA2 GLY   160      11.124  11.474  29.034  1.00  0.02      PROA
ATOM   2423  C   GLY   160       9.523  12.054  27.728  1.00  0.00      PROA
ATOM   2424  O   GLY   160       8.898  11.208  27.091  1.00  0.00      PROA
ATOM   2425  N   GLU   161       8.990  13.225  28.090  1.00  0.00      PROA
ATOM   2426  HN  GLU   161       9.551  13.922  28.528  1.00  0.00      PROA
ATOM   2427  CA  GLU   161       7.580  13.610  27.896  1.00  0.00      PROA
ATOM   2428  HA  GLU   161       6.956  12.904  28.423  1.00  0.00      PROA
ATOM   2429  CB  GLU   161       7.373  15.041  28.445  1.00  0.01      PROA
ATOM   2430  HB1 GLU   161       7.499  15.753  27.602  1.00  0.00      PROA
ATOM   2431  HB2 GLU   161       8.161  15.235  29.202  1.00  0.02      PROA
ATOM   2432  CG  GLU   161       6.008  15.318  29.100  1.00  0.03      PROA
ATOM   2433  HG1 GLU   161       5.917  16.409  29.287  1.00  0.03      PROA
ATOM   2434  HG2 GLU   161       5.961  14.777  30.069  1.00  0.05      PROA
ATOM   2435  CD  GLU   161       4.814  14.877  28.247  1.00  0.00      PROA
ATOM   2436  OE1 GLU   161       4.465  13.684  28.402  1.00  0.00      PROA
ATOM   2437  OE2 GLU   161       4.639  15.499  27.177  1.00  0.00      PROA
ATOM   2438  C   GLU   161       7.129  13.499  26.421  1.00  0.00      PROA
ATOM   2439  O   GLU   161       7.872  13.855  25.499  1.00  0.00      PROA
ATOM   2440  N   GLY   162       5.947  12.921  26.199  1.00  0.00      PROA
ATOM   2441  HN  GLY   162       5.449  12.482  26.942  1.00  0.00      PROA
ATOM   2442  CA  GLY   162       5.277  12.867  24.902  1.00  0.00      PROA
ATOM   2443  HA1 GLY   162       5.312  13.862  24.483  1.00  0.00      PROA
ATOM   2444  HA2 GLY   162       4.253  12.575  25.084  1.00  0.00      PROA
ATOM   2445  C   GLY   162       5.883  11.894  23.887  1.00  0.00      PROA
ATOM   2446  O   GLY   162       5.518  11.957  22.711  1.00  0.00      PROA
ATOM   2447  N   GLN   163       6.868  11.075  24.271  1.00  0.00      PROA
ATOM   2448  HN  GLN   163       7.106  10.987  25.234  1.00  0.00      PROA
ATOM   2449  CA  GLN   163       7.677  10.248  23.364  1.00  0.00      PROA
ATOM   2450  HA  GLN   163       7.407  10.497  22.348  1.00  0.00      PROA
ATOM   2451  CB  GLN   163       9.171  10.518  23.607  1.00  0.00      PROA
ATOM   2452  HB1 GLN   163       9.762   9.839  22.957  1.00  0.00      PROA
ATOM   2453  HB2 GLN   163       9.401  10.291  24.669  1.00  0.00      PROA
ATOM   2454  CG  GLN   163       9.597  11.966  23.314  1.00  0.00      PROA
ATOM   2455  HG1 GLN   163       8.726  12.640  23.466  1.00  0.00      PROA
ATOM   2456  HG2 GLN   163       9.935  12.040  22.259  1.00  0.00      PROA
ATOM   2457  CD  GLN   163      10.730  12.421  24.222  1.00  0.00      PROA
ATOM   2458  OE1 GLN   163      11.782  11.808  24.301  1.00  0.00      PROA
ATOM   2459  NE2 GLN   163      10.588  13.527  24.913  1.00  0.00      PROA
ATOM   2460 HE21 GLN   163       9.696  13.978  24.957  1.00  0.00      PROA
ATOM   2461 HE22 GLN   163      11.371  13.919  25.395  1.00  0.00      PROA
ATOM   2462  C   GLN   163       7.368   8.747  23.478  1.00  0.00      PROA
ATOM   2463  O   GLN   163       7.111   8.244  24.568  1.00  0.00      PROA
ATOM   2464  N   VAL   164       7.621   8.004  22.394  1.00  0.00      PROA
ATOM   2465  HN  VAL   164       7.761   8.429  21.504  1.00  0.00      PROA
ATOM   2466  CA  VAL   164       7.715   6.531  22.402  1.00  0.00      PROA
ATOM   2467  HA  VAL   164       7.925   6.229  23.417  1.00  0.00      PROA
ATOM   2468  CB  VAL   164       6.432   5.828  21.907  1.00  0.00      PROA
ATOM   2469  HB  VAL   164       6.579   4.729  21.965  1.00  0.00      PROA
ATOM   2470  CG1 VAL   164       5.200   6.207  22.736  1.00  0.00      PROA
ATOM   2471 HG11 VAL   164       4.918   7.264  22.540  1.00  0.00      PROA
ATOM   2472 HG12 VAL   164       5.423   6.095  23.818  1.00  0.00      PROA
ATOM   2473 HG13 VAL   164       4.343   5.555  22.461  1.00  0.00      PROA
ATOM   2474  CG2 VAL   164       6.141   6.088  20.426  1.00  0.00      PROA
ATOM   2475 HG21 VAL   164       6.982   5.720  19.801  1.00  0.00      PROA
ATOM   2476 HG22 VAL   164       6.019   7.178  20.250  1.00  0.00      PROA
ATOM   2477 HG23 VAL   164       5.214   5.555  20.123  1.00  0.00      PROA
ATOM   2478  C   VAL   164       8.939   6.043  21.623  1.00  0.00      PROA
ATOM   2479  O   VAL   164       9.463   6.753  20.759  1.00  0.00      PROA
ATOM   2480  N   ALA   165       9.371   4.810  21.899  1.00  0.00      PROA
ATOM   2481  HN  ALA   165       9.032   4.312  22.693  1.00  0.00      PROA
ATOM   2482  CA  ALA   165      10.351   4.092  21.091  1.00  0.00      PROA
ATOM   2483  HA  ALA   165      11.243   4.695  21.017  1.00  0.00      PROA
ATOM   2484  CB  ALA   165      10.654   2.750  21.770  1.00  0.00      PROA
ATOM   2485  HB1 ALA   165       9.725   2.146  21.854  1.00  0.00      PROA
ATOM   2486  HB2 ALA   165      11.056   2.925  22.791  1.00  0.00      PROA
ATOM   2487  HB3 ALA   165      11.394   2.180  21.168  1.00  0.00      PROA
ATOM   2488  C   ALA   165       9.807   3.911  19.663  1.00  0.00      PROA
ATOM   2489  O   ALA   165       8.743   3.325  19.461  1.00  0.00      PROA
ATOM   2490  N   CYS   166      10.431   4.576  18.691  1.00  0.00      PROA
ATOM   2491  HN  CYS   166      11.341   4.957  18.831  1.00  0.00      PROA
ATOM   2492  CA  CYS   166       9.863   4.806  17.366  1.00  0.00      PROA
ATOM   2493  HA  CYS   166       8.789   4.874  17.461  1.00  0.00      PROA
ATOM   2494  CB  CYS   166      10.442   6.110  16.794  1.00  0.00      PROA
ATOM   2495  HB1 CYS   166      11.534   5.967  16.663  1.00  0.00      PROA
ATOM   2496  HB2 CYS   166      10.278   6.911  17.545  1.00  0.00      PROA
ATOM   2497  SG  CYS   166       9.740   6.654  15.210  1.00  0.00      PROA
ATOM   2498  C   CYS   166      10.002   3.578  16.449  1.00  0.00      PROA
ATOM   2499  O   CYS   166      10.811   3.552  15.520  1.00  0.00      PROA
ATOM   2500  N   LEU   167       9.241   2.529  16.768  1.00  0.00      PROA
ATOM   2501  HN  LEU   167       8.846   2.456  17.679  1.00  0.00      PROA
ATOM   2502  CA  LEU   167       8.905   1.417  15.880  1.00  0.00      PROA
ATOM   2503  HA  LEU   167       9.548   1.479  15.015  1.00  0.00      PROA
ATOM   2504  CB  LEU   167       9.090   0.054  16.582  1.00  0.00      PROA
ATOM   2505  HB1 LEU   167       8.802  -0.731  15.853  1.00  0.00      PROA
ATOM   2506  HB2 LEU   167       8.385   0.029  17.438  1.00  0.00      PROA
ATOM   2507  CG  LEU   167      10.484  -0.322  17.129  1.00  0.00      PROA
ATOM   2508  HG  LEU   167      10.513  -1.420  17.291  1.00  0.00      PROA
ATOM   2509  CD1 LEU   167      10.847   0.371  18.445  1.00  0.00      PROA
ATOM   2510 HD11 LEU   167      10.021   0.253  19.179  1.00  0.00      PROA
ATOM   2511 HD12 LEU   167      11.011   1.455  18.268  1.00  0.00      PROA
ATOM   2512 HD13 LEU   167      11.767  -0.083  18.870  1.00  0.00      PROA
ATOM   2513  CD2 LEU   167      11.600  -0.094  16.105  1.00  0.00      PROA
ATOM   2514 HD21 LEU   167      11.634   0.976  15.809  1.00  0.00      PROA
ATOM   2515 HD22 LEU   167      11.411  -0.707  15.198  1.00  0.00      PROA
ATOM   2516 HD23 LEU   167      12.580  -0.371  16.547  1.00  0.00      PROA
ATOM   2517  C   LEU   167       7.458   1.594  15.398  1.00  0.00      PROA
ATOM   2518  O   LEU   167       6.617   2.096  16.141  1.00  0.00      PROA
ATOM   2519  N   PHE   168       7.111   1.068  14.218  1.00  0.00      PROA
ATOM   2520  HN  PHE   168       7.759   0.560  13.657  1.00  0.00      PROA
ATOM   2521  CA  PHE   168       5.750   1.203  13.667  1.00  0.00      PROA
ATOM   2522  HA  PHE   168       5.515   2.255  13.592  1.00  0.00      PROA
ATOM   2523  CB  PHE   168       5.692   0.536  12.284  1.00  0.00      PROA
ATOM   2524  HB1 PHE   168       5.775  -0.565  12.407  1.00  0.00      PROA
ATOM   2525  HB2 PHE   168       6.530   0.915  11.662  1.00  0.00      PROA
ATOM   2526  CG  PHE   168       4.411   0.803  11.516  1.00  0.00      PROA
ATOM   2527  CD1 PHE   168       3.193   0.223  11.925  1.00  0.00      PROA
ATOM   2528  HD1 PHE   168       3.174  -0.445  12.773  1.00  0.00      PROA
ATOM   2529  CE1 PHE   168       2.006   0.509  11.236  1.00  0.00      PROA
ATOM   2530  HE1 PHE   168       1.072   0.080  11.568  1.00  0.00      PROA
ATOM   2531  CZ  PHE   168       2.032   1.352  10.117  1.00  0.00      PROA
ATOM   2532  HZ  PHE   168       1.116   1.580   9.592  1.00  0.00      PROA
ATOM   2533  CD2 PHE   168       4.435   1.637  10.382  1.00  0.00      PROA
ATOM   2534  HD2 PHE   168       5.366   2.074  10.053  1.00  0.00      PROA
ATOM   2535  CE2 PHE   168       3.248   1.901   9.677  1.00  0.00      PROA
ATOM   2536  HE2 PHE   168       3.270   2.526   8.797  1.00  0.00      PROA
ATOM   2537  C   PHE   168       4.675   0.613  14.596  1.00  0.00      PROA
ATOM   2538  O   PHE   168       3.743   1.309  14.996  1.00  0.00      PROA
ATOM   2539  N   GLU   169       4.926  -0.601  15.088  1.00  0.00      PROA
ATOM   2540  HN  GLU   169       5.746  -1.088  14.804  1.00  0.00      PROA
ATOM   2541  CA  GLU   169       4.099  -1.349  16.048  1.00  0.00      PROA
ATOM   2542  HA  GLU   169       3.072  -1.346  15.712  1.00  0.00      PROA
ATOM   2543  CB  GLU   169       4.676  -2.775  16.081  1.00  0.00      PROA
ATOM   2544  HB1 GLU   169       5.596  -2.761  16.702  1.00  0.00      PROA
ATOM   2545  HB2 GLU   169       4.945  -3.062  15.043  1.00  0.00      PROA
ATOM   2546  CG  GLU   169       3.737  -3.848  16.644  1.00  0.00      PROA
ATOM   2547  HG1 GLU   169       2.684  -3.588  16.399  1.00  0.00      PROA
ATOM   2548  HG2 GLU   169       3.851  -3.902  17.748  1.00  0.00      PROA
ATOM   2549  CD  GLU   169       4.073  -5.218  16.035  1.00  0.00      PROA
ATOM   2550  OE1 GLU   169       4.796  -5.995  16.699  1.00  0.00      PROA
ATOM   2551  OE2 GLU   169       3.784  -5.395  14.827  1.00  0.00      PROA
ATOM   2552  C   GLU   169       4.051  -0.710  17.455  1.00  0.00      PROA
ATOM   2553  O   GLU   169       3.222  -1.070  18.294  1.00  0.00      PROA
ATOM   2554  N   ASP   170       4.867   0.326  17.680  1.00  0.00      PROA
ATOM   2555  HN  ASP   170       5.510   0.609  16.975  1.00  0.00      PROA
ATOM   2556  CA  ASP   170       4.933   1.135  18.896  1.00  0.00      PROA
ATOM   2557  HA  ASP   170       4.158   0.795  19.568  1.00  0.00      PROA
ATOM   2558  CB  ASP   170       6.307   0.999  19.555  1.00  0.00      PROA
ATOM   2559  HB1 ASP   170       6.369   1.683  20.428  1.00  0.00      PROA
ATOM   2560  HB2 ASP   170       7.098   1.269  18.823  1.00  0.00      PROA
ATOM   2561  CG  ASP   170       6.533  -0.438  20.029  1.00  0.00      PROA
ATOM   2562  OD1 ASP   170       5.657  -0.995  20.745  1.00  0.00      PROA
ATOM   2563  OD2 ASP   170       7.605  -1.020  19.750  1.00  0.00      PROA
ATOM   2564  C   ASP   170       4.432   2.580  18.764  1.00  0.00      PROA
ATOM   2565  O   ASP   170       3.975   3.080  19.786  1.00  0.00      PROA
ATOM   2566  N   VAL   171       3.950   2.966  17.571  1.00  0.00      PROA
ATOM   2567  HN  VAL   171       4.191   2.475  16.739  1.00  0.00      PROA
ATOM   2568  CA  VAL   171       3.040   4.122  17.372  1.00  0.00      PROA
ATOM   2569  HA  VAL   171       2.823   4.536  18.345  1.00  0.00      PROA
ATOM   2570  CB  VAL   171       3.649   5.206  16.468  1.00  0.00      PROA
ATOM   2571  HB  VAL   171       2.844   5.882  16.107  1.00  0.00      PROA
ATOM   2572  CG1 VAL   171       4.683   6.015  17.246  1.00  0.00      PROA
ATOM   2573 HG11 VAL   171       5.579   5.392  17.451  1.00  0.00      PROA
ATOM   2574 HG12 VAL   171       4.252   6.347  18.215  1.00  0.00      PROA
ATOM   2575 HG13 VAL   171       4.994   6.901  16.652  1.00  0.00      PROA
ATOM   2576  CG2 VAL   171       4.279   4.678  15.174  1.00  0.00      PROA
ATOM   2577 HG21 VAL   171       3.568   4.002  14.652  1.00  0.00      PROA
ATOM   2578 HG22 VAL   171       5.203   4.108  15.409  1.00  0.00      PROA
ATOM   2579 HG23 VAL   171       4.523   5.526  14.499  1.00  0.00      PROA
ATOM   2580  C   VAL   171       1.631   3.770  16.879  1.00  0.00      PROA
ATOM   2581  O   VAL   171       0.672   4.387  17.341  1.00  0.00      PROA
ATOM   2582  N   VAL   172       1.452   2.724  16.067  1.00  0.00      PROA
ATOM   2583  HN  VAL   172       2.221   2.170  15.759  1.00  0.00      PROA
ATOM   2584  CA  VAL   172       0.129   2.302  15.563  1.00  0.00      PROA
ATOM   2585  HA  VAL   172      -0.575   3.096  15.767  1.00  0.00      PROA
ATOM   2586  CB  VAL   172       0.184   2.013  14.050  1.00  0.00      PROA
ATOM   2587  HB  VAL   172       0.937   1.219  13.864  1.00  0.00      PROA
ATOM   2588  CG1 VAL   172      -1.167   1.554  13.488  1.00  0.00      PROA
ATOM   2589 HG11 VAL   172      -1.936   2.340  13.651  1.00  0.00      PROA
ATOM   2590 HG12 VAL   172      -1.495   0.626  14.002  1.00  0.00      PROA
ATOM   2591 HG13 VAL   172      -1.079   1.366  12.397  1.00  0.00      PROA
ATOM   2592  CG2 VAL   172       0.574   3.272  13.264  1.00  0.00      PROA
ATOM   2593 HG21 VAL   172       1.574   3.630  13.589  1.00  0.00      PROA
ATOM   2594 HG22 VAL   172      -0.169   4.078  13.448  1.00  0.00      PROA
ATOM   2595 HG23 VAL   172       0.615   3.042  12.178  1.00  0.00      PROA
ATOM   2596  C   VAL   172      -0.406   1.091  16.349  1.00  0.00      PROA
ATOM   2597  O   VAL   172       0.332   0.118  16.519  1.00  0.00      PROA
ATOM   2598  N   PRO   173      -1.685   1.083  16.780  1.00  0.00      PROA
ATOM   2599  CD  PRO   173      -2.598   2.213  16.818  1.00  0.00      PROA
ATOM   2600  HD1 PRO   173      -2.746   2.599  15.787  1.00  0.00      PROA
ATOM   2601  HD2 PRO   173      -2.169   3.009  17.462  1.00  0.00      PROA
ATOM   2602  CA  PRO   173      -2.279  -0.046  17.487  1.00  0.00      PROA
ATOM   2603  HA  PRO   173      -1.536  -0.516  18.108  1.00  0.00      PROA
ATOM   2604  CB  PRO   173      -3.468   0.525  18.262  1.00  0.00      PROA
ATOM   2605  HB1 PRO   173      -3.162   0.865  19.274  1.00  0.00      PROA
ATOM   2606  HB2 PRO   173      -4.278  -0.228  18.366  1.00  0.00      PROA
ATOM   2607  CG  PRO   173      -3.915   1.699  17.398  1.00  0.00      PROA
ATOM   2608  HG1 PRO   173      -4.607   1.368  16.595  1.00  0.00      PROA
ATOM   2609  HG2 PRO   173      -4.419   2.479  18.007  1.00  0.00      PROA
ATOM   2610  C   PRO   173      -2.690  -1.167  16.529  1.00  0.00      PROA
ATOM   2611  O   PRO   173      -3.280  -0.940  15.468  1.00  0.00      PROA
ATOM   2612  N   MET   174      -2.578  -2.407  17.006  1.00  0.00      PROA
ATOM   2613  HN  MET   174      -2.309  -2.583  17.949  1.00  0.00      PROA
ATOM   2614  CA  MET   174      -2.840  -3.595  16.188  1.00  0.00      PROA
ATOM   2615  HA  MET   174      -2.345  -3.476  15.236  1.00  0.00      PROA
ATOM   2616  CB  MET   174      -2.297  -4.820  16.940  1.00  0.00      PROA
ATOM   2617  HB1 MET   174      -2.976  -5.056  17.787  1.00  0.00      PROA
ATOM   2618  HB2 MET   174      -1.290  -4.582  17.342  1.00  0.00      PROA
ATOM   2619  CG  MET   174      -2.195  -6.041  16.027  1.00  0.00      PROA
ATOM   2620  HG1 MET   174      -3.217  -6.287  15.669  1.00  0.00      PROA
ATOM   2621  HG2 MET   174      -1.823  -6.892  16.634  1.00  0.00      PROA
ATOM   2622  SD  MET   174      -1.110  -5.821  14.597  1.00  0.00      PROA
ATOM   2623  CE  MET   174       0.517  -5.685  15.383  1.00  0.00      PROA
ATOM   2624  HE1 MET   174       0.687  -6.513  16.104  1.00  0.00      PROA
ATOM   2625  HE2 MET   174       0.596  -4.726  15.937  1.00  0.00      PROA
ATOM   2626  HE3 MET   174       1.318  -5.728  14.615  1.00  0.00      PROA
ATOM   2627  C   MET   174      -4.319  -3.773  15.791  1.00  0.00      PROA
ATOM   2628  O   MET   174      -4.617  -4.154  14.660  1.00  0.00      PROA
ATOM   2629  N   ASN   175      -5.243  -3.257  16.609  1.00  0.00      PROA
ATOM   2630  HN  ASN   175      -4.988  -2.852  17.483  1.00  0.00      PROA
ATOM   2631  CA  ASN   175      -6.681  -3.236  16.311  1.00  0.00      PROA
ATOM   2632  HA  ASN   175      -6.974  -4.217  15.968  1.00  0.00      PROA
ATOM   2633  CB  ASN   175      -7.457  -2.851  17.590  1.00  0.00      PROA
ATOM   2634  HB1 ASN   175      -7.404  -3.697  18.307  1.00  0.00      PROA
ATOM   2635  HB2 ASN   175      -8.519  -2.668  17.320  1.00  0.00      PROA
ATOM   2636  CG  ASN   175      -6.921  -1.607  18.282  1.00  0.00      PROA
ATOM   2637  OD1 ASN   175      -6.827  -0.552  17.684  1.00  0.00      PROA
ATOM   2638  ND2 ASN   175      -6.362  -1.748  19.462  1.00  0.00      PROA
ATOM   2639 HD21 ASN   175      -5.869  -0.983  19.876  1.00  0.00      PROA
ATOM   2640 HD22 ASN   175      -6.430  -2.620  19.946  1.00  0.00      PROA
ATOM   2641  C   ASN   175      -7.053  -2.347  15.100  1.00  0.00      PROA
ATOM   2642  O   ASN   175      -7.864  -2.776  14.274  1.00  0.00      PROA
ATOM   2643  N   TYR   176      -6.328  -1.244  14.863  1.00  0.00      PROA
ATOM   2644  HN  TYR   176      -5.695  -0.885  15.543  1.00  0.00      PROA
ATOM   2645  CA  TYR   176      -6.400  -0.484  13.610  1.00  0.00      PROA
ATOM   2646  HA  TYR   176      -7.443  -0.329  13.373  1.00  0.00      PROA
ATOM   2647  CB  TYR   176      -5.676   0.871  13.749  1.00  0.00      PROA
ATOM   2648  HB1 TYR   176      -4.691   0.714  14.237  1.00  0.00      PROA
ATOM   2649  HB2 TYR   176      -6.298   1.561  14.358  1.00  0.00      PROA
ATOM   2650  CG  TYR   176      -5.420   1.549  12.416  1.00  0.00      PROA
ATOM   2651  CD1 TYR   176      -6.390   2.386  11.832  1.00  0.00      PROA
ATOM   2652  HD1 TYR   176      -7.309   2.599  12.358  1.00  0.00      PROA
ATOM   2653  CE1 TYR   176      -6.158   2.945  10.558  1.00  0.00      PROA
ATOM   2654  HE1 TYR   176      -6.897   3.594  10.112  1.00  0.00      PROA
ATOM   2655  CZ  TYR   176      -4.963   2.658   9.865  1.00  0.00      PROA
ATOM   2656  OH  TYR   176      -4.771   3.093   8.591  1.00  0.00      PROA
ATOM   2657  HH  TYR   176      -5.259   3.913   8.481  1.00  0.00      PROA
ATOM   2658  CD2 TYR   176      -4.208   1.306  11.745  1.00  0.00      PROA
ATOM   2659  HD2 TYR   176      -3.449   0.697  12.212  1.00  0.00      PROA
ATOM   2660  CE2 TYR   176      -3.981   1.851  10.472  1.00  0.00      PROA
ATOM   2661  HE2 TYR   176      -3.053   1.652   9.957  1.00  0.00      PROA
ATOM   2662  C   TYR   176      -5.821  -1.289  12.440  1.00  0.00      PROA
ATOM   2663  O   TYR   176      -6.466  -1.412  11.396  1.00  0.00      PROA
ATOM   2664  N   MET   177      -4.628  -1.873  12.610  1.00  0.00      PROA
ATOM   2665  HN  MET   177      -4.157  -1.862  13.488  1.00  0.00      PROA
ATOM   2666  CA  MET   177      -3.933  -2.568  11.519  1.00  0.00      PROA
ATOM   2667  HA  MET   177      -3.899  -1.902  10.669  1.00  0.00      PROA
ATOM   2668  CB  MET   177      -2.510  -2.969  11.937  1.00  0.00      PROA
ATOM   2669  HB1 MET   177      -2.171  -3.808  11.294  1.00  0.00      PROA
ATOM   2670  HB2 MET   177      -2.529  -3.310  12.994  1.00  0.00      PROA
ATOM   2671  CG  MET   177      -1.513  -1.811  11.808  1.00  0.00      PROA
ATOM   2672  HG1 MET   177      -0.509  -2.207  12.062  1.00  0.00      PROA
ATOM   2673  HG2 MET   177      -1.791  -1.048  12.564  1.00  0.00      PROA
ATOM   2674  SD  MET   177      -1.416  -0.998  10.177  1.00  0.00      PROA
ATOM   2675  CE  MET   177      -1.276  -2.437   9.080  1.00  0.00      PROA
ATOM   2676  HE1 MET   177      -2.228  -3.009   9.041  1.00  0.00      PROA
ATOM   2677  HE2 MET   177      -0.480  -3.121   9.444  1.00  0.00      PROA
ATOM   2678  HE3 MET   177      -1.030  -2.110   8.047  1.00  0.00      PROA
ATOM   2679  C   MET   177      -4.686  -3.793  10.993  1.00  0.00      PROA
ATOM   2680  O   MET   177      -4.704  -4.014   9.780  1.00  0.00      PROA
ATOM   2681  N   VAL   178      -5.410  -4.502  11.859  1.00  0.00      PROA
ATOM   2682  HN  VAL   178      -5.437  -4.266  12.827  1.00  0.00      PROA
ATOM   2683  CA  VAL   178      -6.215  -5.666  11.475  1.00  0.00      PROA
ATOM   2684  HA  VAL   178      -5.743  -6.135  10.625  1.00  0.00      PROA
ATOM   2685  CB  VAL   178      -6.317  -6.659  12.648  1.00  0.00      PROA
ATOM   2686  HB  VAL   178      -6.714  -6.126  13.538  1.00  0.00      PROA
ATOM   2687  CG1 VAL   178      -7.237  -7.840  12.323  1.00  0.00      PROA
ATOM   2688 HG11 VAL   178      -6.958  -8.284  11.344  1.00  0.00      PROA
ATOM   2689 HG12 VAL   178      -8.292  -7.494  12.267  1.00  0.00      PROA
ATOM   2690 HG13 VAL   178      -7.141  -8.621  13.107  1.00  0.00      PROA
ATOM   2691  CG2 VAL   178      -4.922  -7.212  12.956  1.00  0.00      PROA
ATOM   2692 HG21 VAL   178      -4.236  -6.383  13.233  1.00  0.00      PROA
ATOM   2693 HG22 VAL   178      -4.514  -7.727  12.061  1.00  0.00      PROA
ATOM   2694 HG23 VAL   178      -4.978  -7.925  13.806  1.00  0.00      PROA
ATOM   2695  C   VAL   178      -7.575  -5.261  10.905  1.00  0.00      PROA
ATOM   2696  O   VAL   178      -7.840  -5.504   9.726  1.00  0.00      PROA
ATOM   2697  N   TYR   179      -8.453  -4.631  11.691  1.00  0.00      PROA
ATOM   2698  HN  TYR   179      -8.217  -4.300  12.601  1.00  0.00      PROA
ATOM   2699  CA  TYR   179      -9.832  -4.391  11.245  1.00  0.00      PROA
ATOM   2700  HA  TYR   179     -10.172  -5.269  10.717  1.00  0.00      PROA
ATOM   2701  CB  TYR   179     -10.740  -4.106  12.447  1.00  0.00      PROA
ATOM   2702  HB1 TYR   179     -11.745  -3.806  12.079  1.00  0.00      PROA
ATOM   2703  HB2 TYR   179     -10.295  -3.287  13.051  1.00  0.00      PROA
ATOM   2704  CG  TYR   179     -10.943  -5.286  13.380  1.00  0.00      PROA
ATOM   2705  CD1 TYR   179     -11.448  -6.503  12.875  1.00  0.00      PROA
ATOM   2706  HD1 TYR   179     -11.687  -6.593  11.825  1.00  0.00      PROA
ATOM   2707  CE1 TYR   179     -11.642  -7.600  13.735  1.00  0.00      PROA
ATOM   2708  HE1 TYR   179     -12.013  -8.535  13.342  1.00  0.00      PROA
ATOM   2709  CZ  TYR   179     -11.353  -7.478  15.108  1.00  0.00      PROA
ATOM   2710  OH  TYR   179     -11.548  -8.545  15.927  1.00  0.00      PROA
ATOM   2711  HH  TYR   179     -12.024  -9.216  15.432  1.00  0.00      PROA
ATOM   2712  CD2 TYR   179     -10.634  -5.171  14.749  1.00  0.00      PROA
ATOM   2713  HD2 TYR   179     -10.229  -4.247  15.134  1.00  0.00      PROA
ATOM   2714  CE2 TYR   179     -10.853  -6.259  15.617  1.00  0.00      PROA
ATOM   2715  HE2 TYR   179     -10.639  -6.161  16.671  1.00  0.00      PROA
ATOM   2716  C   TYR   179      -9.944  -3.276  10.201  1.00  0.00      PROA
ATOM   2717  O   TYR   179     -10.650  -3.435   9.202  1.00  0.00      PROA
ATOM   2718  N   PHE   180      -9.246  -2.158  10.406  1.00  0.00      PROA
ATOM   2719  HN  PHE   180      -8.624  -2.059  11.179  1.00  0.00      PROA
ATOM   2720  CA  PHE   180      -9.345  -1.005   9.515  1.00  0.00      PROA
ATOM   2721  HA  PHE   180     -10.323  -1.013   9.056  1.00  0.00      PROA
ATOM   2722  CB  PHE   180      -9.138   0.284  10.320  1.00  0.00      PROA
ATOM   2723  HB1 PHE   180      -8.056   0.409  10.536  1.00  0.00      PROA
ATOM   2724  HB2 PHE   180      -9.712   0.217  11.269  1.00  0.00      PROA
ATOM   2725  CG  PHE   180      -9.598   1.540   9.610  1.00  0.00      PROA
ATOM   2726  CD1 PHE   180      -8.746   2.193   8.702  1.00  0.00      PROA
ATOM   2727  HD1 PHE   180      -7.774   1.778   8.481  1.00  0.00      PROA
ATOM   2728  CE1 PHE   180      -9.158   3.384   8.082  1.00  0.00      PROA
ATOM   2729  HE1 PHE   180      -8.495   3.891   7.396  1.00  0.00      PROA
ATOM   2730  CZ  PHE   180     -10.429   3.919   8.350  1.00  0.00      PROA
ATOM   2731  HZ  PHE   180     -10.746   4.831   7.866  1.00  0.00      PROA
ATOM   2732  CD2 PHE   180     -10.871   2.078   9.881  1.00  0.00      PROA
ATOM   2733  HD2 PHE   180     -11.530   1.578  10.576  1.00  0.00      PROA
ATOM   2734  CE2 PHE   180     -11.287   3.264   9.250  1.00  0.00      PROA
ATOM   2735  HE2 PHE   180     -12.266   3.671   9.457  1.00  0.00      PROA
ATOM   2736  C   PHE   180      -8.390  -1.135   8.326  1.00  0.00      PROA
ATOM   2737  O   PHE   180      -8.838  -1.289   7.191  1.00  0.00      PROA
ATOM   2738  N   ASN   181      -7.080  -1.220   8.581  1.00  0.00      PROA
ATOM   2739  HN  ASN   181      -6.727  -1.307   9.509  1.00  0.00      PROA
ATOM   2740  CA  ASN   181      -6.081  -1.191   7.516  1.00  0.00      PROA
ATOM   2741  HA  ASN   181      -6.354  -0.413   6.819  1.00  0.00      PROA
ATOM   2742  CB  ASN   181      -4.691  -0.919   8.108  1.00  0.00      PROA
ATOM   2743  HB1 ASN   181      -4.267  -1.867   8.503  1.00  0.00      PROA
ATOM   2744  HB2 ASN   181      -4.781  -0.186   8.938  1.00  0.00      PROA
ATOM   2745  CG  ASN   181      -3.754  -0.360   7.058  1.00  0.00      PROA
ATOM   2746  OD1 ASN   181      -3.087  -1.082   6.334  1.00  0.00      PROA
ATOM   2747  ND2 ASN   181      -3.785   0.930   6.832  1.00  0.00      PROA
ATOM   2748 HD21 ASN   181      -4.300   1.532   7.442  1.00  0.00      PROA
ATOM   2749 HD22 ASN   181      -3.295   1.312   6.049  1.00  0.00      PROA
ATOM   2750  C   ASN   181      -6.119  -2.458   6.645  1.00  0.00      PROA
ATOM   2751  O   ASN   181      -6.425  -2.356   5.457  1.00  0.00      PROA
ATOM   2752  N   PHE   182      -6.022  -3.652   7.242  1.00  0.00      PROA
ATOM   2753  HN  PHE   182      -5.869  -3.747   8.222  1.00  0.00      PROA
ATOM   2754  CA  PHE   182      -6.137  -4.893   6.481  1.00  0.00      PROA
ATOM   2755  HA  PHE   182      -5.602  -4.757   5.553  1.00  0.00      PROA
ATOM   2756  CB  PHE   182      -5.571  -6.100   7.236  1.00  0.00      PROA
ATOM   2757  HB1 PHE   182      -6.125  -6.229   8.190  1.00  0.00      PROA
ATOM   2758  HB2 PHE   182      -4.492  -5.933   7.440  1.00  0.00      PROA
ATOM   2759  CG  PHE   182      -5.688  -7.406   6.465  1.00  0.00      PROA
ATOM   2760  CD1 PHE   182      -5.101  -7.538   5.190  1.00  0.00      PROA
ATOM   2761  HD1 PHE   182      -4.585  -6.700   4.746  1.00  0.00      PROA
ATOM   2762  CE1 PHE   182      -5.186  -8.757   4.494  1.00  0.00      PROA
ATOM   2763  HE1 PHE   182      -4.718  -8.860   3.526  1.00  0.00      PROA
ATOM   2764  CZ  PHE   182      -5.880  -9.841   5.057  1.00  0.00      PROA
ATOM   2765  HZ  PHE   182      -5.938 -10.780   4.527  1.00  0.00      PROA
ATOM   2766  CD2 PHE   182      -6.408  -8.484   7.010  1.00  0.00      PROA
ATOM   2767  HD2 PHE   182      -6.893  -8.377   7.969  1.00  0.00      PROA
ATOM   2768  CE2 PHE   182      -6.499  -9.700   6.311  1.00  0.00      PROA
ATOM   2769  HE2 PHE   182      -7.046 -10.528   6.738  1.00  0.00      PROA
ATOM   2770  C   PHE   182      -7.564  -5.142   5.984  1.00  0.00      PROA
ATOM   2771  O   PHE   182      -7.783  -5.092   4.776  1.00  0.00      PROA
ATOM   2772  N   PHE   183      -8.527  -5.462   6.855  1.00  0.00      PROA
ATOM   2773  HN  PHE   183      -8.413  -5.368   7.841  1.00  0.00      PROA
ATOM   2774  CA  PHE   183      -9.820  -5.976   6.389  1.00  0.00      PROA
ATOM   2775  HA  PHE   183      -9.627  -6.733   5.644  1.00  0.00      PROA
ATOM   2776  CB  PHE   183     -10.636  -6.570   7.547  1.00  0.00      PROA
ATOM   2777  HB1 PHE   183     -11.700  -6.658   7.237  1.00  0.00      PROA
ATOM   2778  HB2 PHE   183     -10.551  -5.906   8.433  1.00  0.00      PROA
ATOM   2779  CG  PHE   183     -10.177  -7.954   7.977  1.00  0.00      PROA
ATOM   2780  CD1 PHE   183     -10.298  -9.039   7.085  1.00  0.00      PROA
ATOM   2781  HD1 PHE   183     -10.713  -8.881   6.100  1.00  0.00      PROA
ATOM   2782  CE1 PHE   183      -9.882 -10.326   7.470  1.00  0.00      PROA
ATOM   2783  HE1 PHE   183      -9.975 -11.152   6.781  1.00  0.00      PROA
ATOM   2784  CZ  PHE   183      -9.346 -10.536   8.752  1.00  0.00      PROA
ATOM   2785  HZ  PHE   183      -9.025 -11.523   9.049  1.00  0.00      PROA
ATOM   2786  CD2 PHE   183      -9.644  -8.172   9.261  1.00  0.00      PROA
ATOM   2787  HD2 PHE   183      -9.554  -7.348   9.953  1.00  0.00      PROA
ATOM   2788  CE2 PHE   183      -9.229  -9.459   9.646  1.00  0.00      PROA
ATOM   2789  HE2 PHE   183      -8.819  -9.620  10.632  1.00  0.00      PROA
ATOM   2790  C   PHE   183     -10.621  -4.953   5.565  1.00  0.00      PROA
ATOM   2791  O   PHE   183     -10.969  -5.249   4.416  1.00  0.00      PROA
ATOM   2792  N   ALA   184     -10.831  -3.735   6.076  1.00  0.00      PROA
ATOM   2793  HN  ALA   184     -10.449  -3.458   6.954  1.00  0.00      PROA
ATOM   2794  CA  ALA   184     -11.636  -2.727   5.382  1.00  0.00      PROA
ATOM   2795  HA  ALA   184     -12.455  -3.226   4.884  1.00  0.00      PROA
ATOM   2796  CB  ALA   184     -12.161  -1.714   6.408  1.00  0.00      PROA
ATOM   2797  HB1 ALA   184     -11.325  -1.091   6.792  1.00  0.00      PROA
ATOM   2798  HB2 ALA   184     -12.627  -2.249   7.263  1.00  0.00      PROA
ATOM   2799  HB3 ALA   184     -12.911  -1.046   5.931  1.00  0.00      PROA
ATOM   2800  C   ALA   184     -10.901  -2.039   4.212  1.00  0.00      PROA
ATOM   2801  O   ALA   184     -11.476  -1.894   3.131  1.00  0.00      PROA
ATOM   2802  N   CYS   185      -9.661  -1.578   4.410  1.00  0.00      PROA
ATOM   2803  HN  CYS   185      -9.140  -1.812   5.227  1.00  0.00      PROA
ATOM   2804  CA  CYS   185      -8.978  -0.700   3.450  1.00  0.00      PROA
ATOM   2805  HA  CYS   185      -9.725  -0.204   2.847  1.00  0.00      PROA
ATOM   2806  CB  CYS   185      -8.139   0.322   4.224  1.00  0.00      PROA
ATOM   2807  HB1 CYS   185      -7.590   0.965   3.505  1.00  0.00      PROA
ATOM   2808  HB2 CYS   185      -7.395  -0.214   4.851  1.00  0.00      PROA
ATOM   2809  SG  CYS   185      -9.225   1.336   5.269  1.00  0.00      PROA
ATOM   2810  HG1 CYS   185      -9.519   0.358   6.113  1.00  0.00      PROA
ATOM   2811  C   CYS   185      -8.135  -1.431   2.390  1.00  0.00      PROA
ATOM   2812  O   CYS   185      -8.077  -0.966   1.247  1.00  0.00      PROA
ATOM   2813  N   VAL   186      -7.595  -2.613   2.701  1.00  0.00      PROA
ATOM   2814  HN  VAL   186      -7.727  -3.015   3.603  1.00  0.00      PROA
ATOM   2815  CA  VAL   186      -6.777  -3.418   1.774  1.00  0.00      PROA
ATOM   2816  HA  VAL   186      -6.524  -2.800   0.926  1.00  0.00      PROA
ATOM   2817  CB  VAL   186      -5.494  -3.913   2.484  1.00  0.00      PROA
ATOM   2818  HB  VAL   186      -5.785  -4.458   3.407  1.00  0.00      PROA
ATOM   2819  CG1 VAL   186      -4.649  -4.844   1.607  1.00  0.00      PROA
ATOM   2820 HG11 VAL   186      -4.334  -4.315   0.682  1.00  0.00      PROA
ATOM   2821 HG12 VAL   186      -5.245  -5.737   1.320  1.00  0.00      PROA
ATOM   2822 HG13 VAL   186      -3.740  -5.163   2.160  1.00  0.00      PROA
ATOM   2823  CG2 VAL   186      -4.577  -2.772   2.945  1.00  0.00      PROA
ATOM   2824 HG21 VAL   186      -5.163  -2.018   3.514  1.00  0.00      PROA
ATOM   2825 HG22 VAL   186      -4.120  -2.274   2.063  1.00  0.00      PROA
ATOM   2826 HG23 VAL   186      -3.778  -3.172   3.605  1.00  0.00      PROA
ATOM   2827  C   VAL   186      -7.583  -4.581   1.184  1.00  0.00      PROA
ATOM   2828  O   VAL   186      -7.752  -4.684  -0.033  1.00  0.00      PROA
ATOM   2829  N   LEU   187      -8.063  -5.482   2.040  1.00  0.00      PROA
ATOM   2830  HN  LEU   187      -8.149  -5.260   3.007  1.00  0.00      PROA
ATOM   2831  CA  LEU   187      -8.500  -6.833   1.692  1.00  0.00      PROA
ATOM   2832  HA  LEU   187      -7.813  -7.250   0.972  1.00  0.00      PROA
ATOM   2833  CB  LEU   187      -8.507  -7.655   2.998  1.00  0.00      PROA
ATOM   2834  HB1 LEU   187      -9.286  -7.215   3.654  1.00  0.00      PROA
ATOM   2835  HB2 LEU   187      -7.514  -7.519   3.472  1.00  0.00      PROA
ATOM   2836  CG  LEU   187      -8.773  -9.170   2.939  1.00  0.00      PROA
ATOM   2837  HG  LEU   187      -8.553  -9.613   3.933  1.00  0.00      PROA
ATOM   2838  CD1 LEU   187      -7.915  -9.870   1.883  1.00  0.00      PROA
ATOM   2839 HD11 LEU   187      -6.838  -9.725   2.110  1.00  0.00      PROA
ATOM   2840 HD12 LEU   187      -8.128  -9.443   0.880  1.00  0.00      PROA
ATOM   2841 HD13 LEU   187      -8.134 -10.959   1.880  1.00  0.00      PROA
ATOM   2842  CD2 LEU   187     -10.244  -9.514   2.716  1.00  0.00      PROA
ATOM   2843 HD21 LEU   187     -10.548  -9.240   1.683  1.00  0.00      PROA
ATOM   2844 HD22 LEU   187     -10.878  -8.950   3.434  1.00  0.00      PROA
ATOM   2845 HD23 LEU   187     -10.403 -10.605   2.855  1.00  0.00      PROA
ATOM   2846  C   LEU   187      -9.841  -6.842   0.950  1.00  0.00      PROA
ATOM   2847  O   LEU   187      -9.908  -7.356  -0.168  1.00  0.00      PROA
ATOM   2848  N   VAL   188     -10.859  -6.139   1.458  1.00  0.00      PROA
ATOM   2849  HN  VAL   188     -10.783  -5.660   2.329  1.00  0.00      PROA
ATOM   2850  CA  VAL   188     -12.161  -6.021   0.774  1.00  0.00      PROA
ATOM   2851  HA  VAL   188     -12.463  -7.009   0.458  1.00  0.00      PROA
ATOM   2852  CB  VAL   188     -13.225  -5.413   1.714  1.00  0.00      PROA
ATOM   2853  HB  VAL   188     -12.784  -4.534   2.231  1.00  0.00      PROA
ATOM   2854  CG1 VAL   188     -14.493  -4.964   0.975  1.00  0.00      PROA
ATOM   2855 HG11 VAL   188     -14.862  -5.780   0.318  1.00  0.00      PROA
ATOM   2856 HG12 VAL   188     -14.270  -4.076   0.346  1.00  0.00      PROA
ATOM   2857 HG13 VAL   188     -15.289  -4.713   1.708  1.00  0.00      PROA
ATOM   2858  CG2 VAL   188     -13.645  -6.454   2.759  1.00  0.00      PROA
ATOM   2859 HG21 VAL   188     -12.766  -6.767   3.361  1.00  0.00      PROA
ATOM   2860 HG22 VAL   188     -14.066  -7.349   2.253  1.00  0.00      PROA
ATOM   2861 HG23 VAL   188     -14.406  -6.019   3.442  1.00  0.00      PROA
ATOM   2862  C   VAL   188     -12.050  -5.305  -0.589  1.00  0.00      PROA
ATOM   2863  O   VAL   188     -12.484  -5.895  -1.584  1.00  0.00      PROA
ATOM   2864  N   PRO   189     -11.244  -4.234  -0.744  1.00  0.00      PROA
ATOM   2865  CD  PRO   189     -10.960  -3.237   0.280  1.00  0.00      PROA
ATOM   2866  HD1 PRO   189     -10.023  -3.504   0.812  1.00  0.00      PROA
ATOM   2867  HD2 PRO   189     -11.804  -3.189   1.000  1.00  0.00      PROA
ATOM   2868  CA  PRO   189     -10.911  -3.678  -2.058  1.00  0.00      PROA
ATOM   2869  HA  PRO   189     -11.812  -3.531  -2.631  1.00  0.00      PROA
ATOM   2870  CB  PRO   189     -10.135  -2.390  -1.769  1.00  0.00      PROA
ATOM   2871  HB1 PRO   189     -10.254  -1.648  -2.586  1.00  0.00      PROA
ATOM   2872  HB2 PRO   189      -9.053  -2.588  -1.618  1.00  0.00      PROA
ATOM   2873  CG  PRO   189     -10.808  -1.923  -0.481  1.00  0.00      PROA
ATOM   2874  HG1 PRO   189     -10.172  -1.202   0.074  1.00  0.00      PROA
ATOM   2875  HG2 PRO   189     -11.794  -1.452  -0.683  1.00  0.00      PROA
ATOM   2876  C   PRO   189     -10.144  -4.628  -2.991  1.00  0.00      PROA
ATOM   2877  O   PRO   189     -10.459  -4.671  -4.184  1.00  0.00      PROA
ATOM   2878  N   LEU   190      -9.269  -5.500  -2.475  1.00  0.00      PROA
ATOM   2879  HN  LEU   190      -9.019  -5.478  -1.510  1.00  0.00      PROA
ATOM   2880  CA  LEU   190      -8.615  -6.545  -3.275  1.00  0.00      PROA
ATOM   2881  HA  LEU   190      -8.318  -6.108  -4.216  1.00  0.00      PROA
ATOM   2882  CB  LEU   190      -7.383  -7.112  -2.534  1.00  0.00      PROA
ATOM   2883  HB1 LEU   190      -7.348  -8.211  -2.690  1.00  0.00      PROA
ATOM   2884  HB2 LEU   190      -7.494  -6.906  -1.448  1.00  0.00      PROA
ATOM   2885  CG  LEU   190      -6.054  -6.498  -3.022  1.00  0.00      PROA
ATOM   2886  HG  LEU   190      -6.054  -6.456  -4.132  1.00  0.00      PROA
ATOM   2887  CD1 LEU   190      -4.870  -7.335  -2.548  1.00  0.00      PROA
ATOM   2888 HD11 LEU   190      -4.950  -8.369  -2.946  1.00  0.00      PROA
ATOM   2889 HD12 LEU   190      -4.861  -7.382  -1.438  1.00  0.00      PROA
ATOM   2890 HD13 LEU   190      -3.921  -6.887  -2.911  1.00  0.00      PROA
ATOM   2891  CD2 LEU   190      -5.819  -5.062  -2.552  1.00  0.00      PROA
ATOM   2892 HD21 LEU   190      -5.623  -5.045  -1.459  1.00  0.00      PROA
ATOM   2893 HD22 LEU   190      -6.719  -4.444  -2.760  1.00  0.00      PROA
ATOM   2894 HD23 LEU   190      -4.940  -4.631  -3.077  1.00  0.00      PROA
ATOM   2895  C   LEU   190      -9.578  -7.657  -3.732  1.00  0.00      PROA
ATOM   2896  O   LEU   190      -9.559  -7.991  -4.920  1.00  0.00      PROA
ATOM   2897  N   LEU   191     -10.561  -8.052  -2.917  1.00  0.00      PROA
ATOM   2898  HN  LEU   191     -10.602  -7.740  -1.972  1.00  0.00      PROA
ATOM   2899  CA  LEU   191     -11.648  -8.959  -3.322  1.00  0.00      PROA
ATOM   2900  HA  LEU   191     -11.214  -9.815  -3.817  1.00  0.00      PROA
ATOM   2901  CB  LEU   191     -12.428  -9.392  -2.067  1.00  0.00      PROA
ATOM   2902  HB1 LEU   191     -13.485  -9.572  -2.358  1.00  0.00      PROA
ATOM   2903  HB2 LEU   191     -12.394  -8.561  -1.331  1.00  0.00      PROA
ATOM   2904  CG  LEU   191     -11.890 -10.666  -1.384  1.00  0.00      PROA
ATOM   2905  HG  LEU   191     -12.072 -11.547  -2.037  1.00  0.00      PROA
ATOM   2906  CD1 LEU   191     -12.608 -10.857  -0.048  1.00  0.00      PROA
ATOM   2907 HD11 LEU   191     -13.702 -10.962  -0.214  1.00  0.00      PROA
ATOM   2908 HD12 LEU   191     -12.431  -9.976   0.606  1.00  0.00      PROA
ATOM   2909 HD13 LEU   191     -12.236 -11.776   0.453  1.00  0.00      PROA
ATOM   2910  CD2 LEU   191     -10.380 -10.679  -1.138  1.00  0.00      PROA
ATOM   2911 HD21 LEU   191     -10.093  -9.829  -0.483  1.00  0.00      PROA
ATOM   2912 HD22 LEU   191      -9.839 -10.581  -2.103  1.00  0.00      PROA
ATOM   2913 HD23 LEU   191     -10.087 -11.627  -0.639  1.00  0.00      PROA
ATOM   2914  C   LEU   191     -12.585  -8.327  -4.362  1.00  0.00      PROA
ATOM   2915  O   LEU   191     -12.924  -8.976  -5.354  1.00  0.00      PROA
ATOM   2916  N   LEU   192     -12.889  -7.033  -4.231  1.00  0.00      PROA
ATOM   2917  HN  LEU   192     -12.605  -6.520  -3.426  1.00  0.00      PROA
ATOM   2918  CA  LEU   192     -13.646  -6.257  -5.223  1.00  0.00      PROA
ATOM   2919  HA  LEU   192     -14.566  -6.782  -5.438  1.00  0.00      PROA
ATOM   2920  CB  LEU   192     -13.940  -4.856  -4.653  1.00  0.00      PROA
ATOM   2921  HB1 LEU   192     -13.897  -4.129  -5.491  1.00  0.00      PROA
ATOM   2922  HB2 LEU   192     -13.144  -4.610  -3.920  1.00  0.00      PROA
ATOM   2923  CG  LEU   192     -15.304  -4.693  -3.949  1.00  0.00      PROA
ATOM   2924  HG  LEU   192     -16.116  -4.658  -4.707  1.00  0.00      PROA
ATOM   2925  CD1 LEU   192     -15.296  -3.394  -3.140  1.00  0.00      PROA
ATOM   2926 HD11 LEU   192     -15.123  -2.527  -3.812  1.00  0.00      PROA
ATOM   2927 HD12 LEU   192     -14.484  -3.425  -2.383  1.00  0.00      PROA
ATOM   2928 HD13 LEU   192     -16.275  -3.259  -2.632  1.00  0.00      PROA
ATOM   2929  CD2 LEU   192     -15.704  -5.836  -3.014  1.00  0.00      PROA
ATOM   2930 HD21 LEU   192     -14.953  -5.947  -2.203  1.00  0.00      PROA
ATOM   2931 HD22 LEU   192     -15.756  -6.789  -3.583  1.00  0.00      PROA
ATOM   2932 HD23 LEU   192     -16.693  -5.620  -2.554  1.00  0.00      PROA
ATOM   2933  C   LEU   192     -12.903  -6.168  -6.561  1.00  0.00      PROA
ATOM   2934  O   LEU   192     -13.500  -6.456  -7.600  1.00  0.00      PROA
ATOM   2935  N   MET   193     -11.594  -5.907  -6.561  1.00  0.00      PROA
ATOM   2936  HN  MET   193     -11.106  -5.705  -5.716  1.00  0.00      PROA
ATOM   2937  CA  MET   193     -10.775  -5.894  -7.778  1.00  0.00      PROA
ATOM   2938  HA  MET   193     -11.263  -5.260  -8.503  1.00  0.00      PROA
ATOM   2939  CB  MET   193      -9.371  -5.371  -7.473  1.00  0.00      PROA
ATOM   2940  HB1 MET   193      -8.700  -5.601  -8.327  1.00  0.00      PROA
ATOM   2941  HB2 MET   193      -8.981  -5.875  -6.563  1.00  0.00      PROA
ATOM   2942  CG  MET   193      -9.396  -3.864  -7.243  1.00  0.00      PROA
ATOM   2943  HG1 MET   193      -9.980  -3.660  -6.321  1.00  0.00      PROA
ATOM   2944  HG2 MET   193      -9.919  -3.388  -8.099  1.00  0.00      PROA
ATOM   2945  SD  MET   193      -7.753  -3.151  -7.078  1.00  0.00      PROA
ATOM   2946  CE  MET   193      -7.258  -3.727  -5.436  1.00  0.00      PROA
ATOM   2947  HE1 MET   193      -7.071  -4.822  -5.432  1.00  0.00      PROA
ATOM   2948  HE2 MET   193      -8.059  -3.513  -4.697  1.00  0.00      PROA
ATOM   2949  HE3 MET   193      -6.324  -3.218  -5.116  1.00  0.00      PROA
ATOM   2950  C   MET   193     -10.663  -7.272  -8.422  1.00  0.00      PROA
ATOM   2951  O   MET   193     -10.866  -7.393  -9.630  1.00  0.00      PROA
ATOM   2952  N   LEU   194     -10.462  -8.326  -7.623  1.00  0.00      PROA
ATOM   2953  HN  LEU   194     -10.304  -8.208  -6.646  1.00  0.00      PROA
ATOM   2954  CA  LEU   194     -10.455  -9.711  -8.090  1.00  0.00      PROA
ATOM   2955  HA  LEU   194      -9.754  -9.802  -8.906  1.00  0.00      PROA
ATOM   2956  CB  LEU   194     -10.036 -10.596  -6.892  1.00  0.00      PROA
ATOM   2957  HB1 LEU   194     -10.804 -10.460  -6.103  1.00  0.00      PROA
ATOM   2958  HB2 LEU   194      -9.065 -10.207  -6.524  1.00  0.00      PROA
ATOM   2959  CG  LEU   194      -9.866 -12.115  -7.102  1.00  0.00      PROA
ATOM   2960  HG  LEU   194      -9.261 -12.525  -6.266  1.00  0.00      PROA
ATOM   2961  CD1 LEU   194      -9.177 -12.462  -8.425  1.00  0.00      PROA
ATOM   2962 HD11 LEU   194      -8.164 -12.007  -8.459  1.00  0.00      PROA
ATOM   2963 HD12 LEU   194      -9.772 -12.066  -9.276  1.00  0.00      PROA
ATOM   2964 HD13 LEU   194      -9.075 -13.564  -8.520  1.00  0.00      PROA
ATOM   2965  CD2 LEU   194     -11.184 -12.879  -6.968  1.00  0.00      PROA
ATOM   2966 HD21 LEU   194     -11.914 -12.516  -7.723  1.00  0.00      PROA
ATOM   2967 HD22 LEU   194     -11.613 -12.719  -5.955  1.00  0.00      PROA
ATOM   2968 HD23 LEU   194     -11.011 -13.964  -7.134  1.00  0.00      PROA
ATOM   2969  C   LEU   194     -11.805 -10.082  -8.737  1.00  0.00      PROA
ATOM   2970  O   LEU   194     -11.833 -10.510  -9.893  1.00  0.00      PROA
ATOM   2971  N   GLY   195     -12.914  -9.637  -8.135  1.00  0.00      PROA
ATOM   2972  HN  GLY   195     -12.871  -9.218  -7.232  1.00  0.00      PROA
ATOM   2973  CA  GLY   195     -14.256  -9.713  -8.710  1.00  0.00      PROA
ATOM   2974  HA1 GLY   195     -14.949  -9.333  -7.973  1.00  0.00      PROA
ATOM   2975  HA2 GLY   195     -14.464 -10.753  -8.916  1.00  0.00      PROA
ATOM   2976  C   GLY   195     -14.428  -8.911 -10.006  1.00  0.00      PROA
ATOM   2977  O   GLY   195     -15.012  -9.421 -10.963  1.00  0.00      PROA
ATOM   2978  N   VAL   196     -13.849  -7.714 -10.115  1.00  0.00      PROA
ATOM   2979  HN  VAL   196     -13.351  -7.311  -9.352  1.00  0.00      PROA
ATOM   2980  CA  VAL   196     -13.890  -6.894 -11.340  1.00  0.00      PROA
ATOM   2981  HA  VAL   196     -14.901  -6.920 -11.721  1.00  0.00      PROA
ATOM   2982  CB  VAL   196     -13.465  -5.435 -11.063  1.00  0.00      PROA
ATOM   2983  HB  VAL   196     -12.494  -5.437 -10.524  1.00  0.00      PROA
ATOM   2984  CG1 VAL   196     -13.316  -4.628 -12.354  1.00  0.00      PROA
ATOM   2985 HG11 VAL   196     -14.220  -4.752 -12.988  1.00  0.00      PROA
ATOM   2986 HG12 VAL   196     -12.432  -4.985 -12.923  1.00  0.00      PROA
ATOM   2987 HG13 VAL   196     -13.196  -3.550 -12.114  1.00  0.00      PROA
ATOM   2988  CG2 VAL   196     -14.527  -4.700 -10.232  1.00  0.00      PROA
ATOM   2989 HG21 VAL   196     -14.803  -5.306  -9.343  1.00  0.00      PROA
ATOM   2990 HG22 VAL   196     -15.439  -4.534 -10.845  1.00  0.00      PROA
ATOM   2991 HG23 VAL   196     -14.127  -3.723  -9.885  1.00  0.00      PROA
ATOM   2992  C   VAL   196     -13.081  -7.519 -12.482  1.00  0.00      PROA
ATOM   2993  O   VAL   196     -13.623  -7.656 -13.579  1.00  0.00      PROA
ATOM   2994  N   TYR   197     -11.894  -8.079 -12.226  1.00  0.00      PROA
ATOM   2995  HN  TYR   197     -11.470  -8.022 -11.326  1.00  0.00      PROA
ATOM   2996  CA  TYR   197     -11.133  -8.815 -13.247  1.00  0.00      PROA
ATOM   2997  HA  TYR   197     -11.135  -8.225 -14.152  1.00  0.00      PROA
ATOM   2998  CB  TYR   197      -9.692  -9.073 -12.786  1.00  0.00      PROA
ATOM   2999  HB1 TYR   197      -9.222  -9.830 -13.449  1.00  0.00      PROA
ATOM   3000  HB2 TYR   197      -9.699  -9.436 -11.736  1.00  0.00      PROA
ATOM   3001  CG  TYR   197      -8.826  -7.829 -12.831  1.00  0.00      PROA
ATOM   3002  CD1 TYR   197      -8.448  -7.282 -14.073  1.00  0.00      PROA
ATOM   3003  HD1 TYR   197      -8.730  -7.781 -14.989  1.00  0.00      PROA
ATOM   3004  CE1 TYR   197      -7.704  -6.086 -14.124  1.00  0.00      PROA
ATOM   3005  HE1 TYR   197      -7.407  -5.675 -15.077  1.00  0.00      PROA
ATOM   3006  CZ  TYR   197      -7.349  -5.427 -12.928  1.00  0.00      PROA
ATOM   3007  OH  TYR   197      -6.669  -4.253 -12.982  1.00  0.00      PROA
ATOM   3008  HH  TYR   197      -6.518  -3.956 -12.082  1.00  0.00      PROA
ATOM   3009  CD2 TYR   197      -8.428  -7.194 -11.640  1.00  0.00      PROA
ATOM   3010  HD2 TYR   197      -8.677  -7.636 -10.686  1.00  0.00      PROA
ATOM   3011  CE2 TYR   197      -7.707  -5.986 -11.685  1.00  0.00      PROA
ATOM   3012  HE2 TYR   197      -7.429  -5.488 -10.768  1.00  0.00      PROA
ATOM   3013  C   TYR   197     -11.826 -10.112 -13.679  1.00  0.00      PROA
ATOM   3014  O   TYR   197     -11.939 -10.357 -14.883  1.00  0.00      PROA
ATOM   3015  N   LEU   198     -12.495 -10.818 -12.763  1.00  0.00      PROA
ATOM   3016  HN  LEU   198     -12.407 -10.620 -11.790  1.00  0.00      PROA
ATOM   3017  CA  LEU   198     -13.401 -11.925 -13.099  1.00  0.00      PROA
ATOM   3018  HA  LEU   198     -12.864 -12.627 -13.719  1.00  0.00      PROA
ATOM   3019  CB  LEU   198     -13.886 -12.605 -11.809  1.00  0.00      PROA
ATOM   3020  HB1 LEU   198     -14.924 -12.961 -11.976  1.00  0.00      PROA
ATOM   3021  HB2 LEU   198     -13.892 -11.845 -11.000  1.00  0.00      PROA
ATOM   3022  CG  LEU   198     -13.037 -13.805 -11.335  1.00  0.00      PROA
ATOM   3023  HG  LEU   198     -13.258 -14.695 -11.962  1.00  0.00      PROA
ATOM   3024  CD1 LEU   198     -13.385 -14.098  -9.875  1.00  0.00      PROA
ATOM   3025 HD11 LEU   198     -14.465 -14.344  -9.782  1.00  0.00      PROA
ATOM   3026 HD12 LEU   198     -13.169 -13.206  -9.248  1.00  0.00      PROA
ATOM   3027 HD13 LEU   198     -12.792 -14.964  -9.511  1.00  0.00      PROA
ATOM   3028  CD2 LEU   198     -11.520 -13.627 -11.454  1.00  0.00      PROA
ATOM   3029 HD21 LEU   198     -11.189 -12.758 -10.846  1.00  0.00      PROA
ATOM   3030 HD22 LEU   198     -11.243 -13.445 -12.514  1.00  0.00      PROA
ATOM   3031 HD23 LEU   198     -11.003 -14.537 -11.083  1.00  0.00      PROA
ATOM   3032  C   LEU   198     -14.574 -11.457 -13.971  1.00  0.00      PROA
ATOM   3033  O   LEU   198     -14.783 -12.041 -15.034  1.00  0.00      PROA
ATOM   3034  N   ARG   199     -15.216 -10.323 -13.663  1.00  0.00      PROA
ATOM   3035  HN  ARG   199     -15.007  -9.823 -12.827  1.00  0.00      PROA
ATOM   3036  CA  ARG   199     -16.267  -9.719 -14.507  1.00  0.00      PROA
ATOM   3037  HA  ARG   199     -16.984 -10.490 -14.748  1.00  0.00      PROA
ATOM   3038  CB  ARG   199     -16.963  -8.556 -13.777  1.00  0.00      PROA
ATOM   3039  HB1 ARG   199     -17.606  -8.014 -14.503  1.00  0.00      PROA
ATOM   3040  HB2 ARG   199     -16.187  -7.860 -13.394  1.00  0.00      PROA
ATOM   3041  CG  ARG   199     -17.835  -9.020 -12.596  1.00  0.00      PROA
ATOM   3042  HG1 ARG   199     -17.223  -9.662 -11.928  1.00  0.00      PROA
ATOM   3043  HG2 ARG   199     -18.684  -9.618 -12.990  1.00  0.00      PROA
ATOM   3044  CD  ARG   199     -18.395  -7.842 -11.776  1.00  0.00      PROA
ATOM   3045  HD1 ARG   199     -17.710  -6.972 -11.862  1.00  0.00      PROA
ATOM   3046  HD2 ARG   199     -18.496  -8.145 -10.712  1.00  0.00      PROA
ATOM   3047  NE  ARG   199     -19.729  -7.405 -12.241  1.00  0.00      PROA
ATOM   3048  HE  ARG   199     -20.221  -8.029 -12.845  1.00  0.00      PROA
ATOM   3049  CZ  ARG   199     -20.338  -6.266 -11.936  1.00  0.00      PROA
ATOM   3050  NH1 ARG   199     -19.746  -5.303 -11.289  1.00  0.00      PROA
ATOM   3051 HH11 ARG   199     -18.794  -5.405 -11.001  1.00  0.00      PROA
ATOM   3052 HH12 ARG   199     -20.244  -4.461 -11.080  1.00  0.00      PROA
ATOM   3053  NH2 ARG   199     -21.574  -6.073 -12.306  1.00  0.00      PROA
ATOM   3054 HH21 ARG   199     -22.060  -6.782 -12.818  1.00  0.00      PROA
ATOM   3055 HH22 ARG   199     -22.037  -5.216 -12.078  1.00  0.00      PROA
ATOM   3056  C   ARG   199     -15.747  -9.277 -15.883  1.00  0.00      PROA
ATOM   3057  O   ARG   199     -16.480  -9.443 -16.852  1.00  0.00      PROA
ATOM   3058  N   ILE   200     -14.479  -8.873 -16.010  1.00  0.00      PROA
ATOM   3059  HN  ILE   200     -13.899  -8.751 -15.210  1.00  0.00      PROA
ATOM   3060  CA  ILE   200     -13.830  -8.576 -17.298  1.00  0.00      PROA
ATOM   3061  HA  ILE   200     -14.539  -8.039 -17.911  1.00  0.00      PROA
ATOM   3062  CB  ILE   200     -12.546  -7.729 -17.096  1.00  0.00      PROA
ATOM   3063  HB  ILE   200     -11.922  -8.202 -16.309  1.00  0.00      PROA
ATOM   3064  CG2 ILE   200     -11.718  -7.616 -18.393  1.00  0.00      PROA
ATOM   3065 HG21 ILE   200     -12.371  -7.303 -19.236  1.00  0.00      PROA
ATOM   3066 HG22 ILE   200     -11.267  -8.600 -18.640  1.00  0.00      PROA
ATOM   3067 HG23 ILE   200     -10.916  -6.858 -18.265  1.00  0.00      PROA
ATOM   3068  CG1 ILE   200     -12.903  -6.310 -16.592  1.00  0.00      PROA
ATOM   3069 HG11 ILE   200     -13.729  -6.394 -15.854  1.00  0.00      PROA
ATOM   3070 HG12 ILE   200     -13.253  -5.705 -17.455  1.00  0.00      PROA
ATOM   3071  CD  ILE   200     -11.727  -5.581 -15.929  1.00  0.00      PROA
ATOM   3072  HD1 ILE   200     -10.891  -5.469 -16.652  1.00  0.00      PROA
ATOM   3073  HD2 ILE   200     -11.365  -6.164 -15.055  1.00  0.00      PROA
ATOM   3074  HD3 ILE   200     -12.048  -4.570 -15.598  1.00  0.00      PROA
ATOM   3075  C   ILE   200     -13.567  -9.857 -18.107  1.00  0.00      PROA
ATOM   3076  O   ILE   200     -14.030  -9.951 -19.240  1.00  0.00      PROA
ATOM   3077  N   PHE   201     -13.036 -10.931 -17.506  1.00  0.00      PROA
ATOM   3078  HN  PHE   201     -12.716 -10.904 -16.562  1.00  0.00      PROA
ATOM   3079  CA  PHE   201     -12.891 -12.223 -18.202  1.00  0.00      PROA
ATOM   3080  HA  PHE   201     -12.402 -12.042 -19.148  1.00  0.00      PROA
ATOM   3081  CB  PHE   201     -12.062 -13.202 -17.347  1.00  0.00      PROA
ATOM   3082  HB1 PHE   201     -12.008 -14.177 -17.876  1.00  0.00      PROA
ATOM   3083  HB2 PHE   201     -12.565 -13.328 -16.365  1.00  0.00      PROA
ATOM   3084  CG  PHE   201     -10.625 -12.789 -17.050  1.00  0.00      PROA
ATOM   3085  CD1 PHE   201      -9.702 -12.583 -18.098  1.00  0.00      PROA
ATOM   3086  HD1 PHE   201     -10.018 -12.702 -19.124  1.00  0.00      PROA
ATOM   3087  CE1 PHE   201      -8.370 -12.222 -17.811  1.00  0.00      PROA
ATOM   3088  HE1 PHE   201      -7.669 -12.066 -18.617  1.00  0.00      PROA
ATOM   3089  CZ  PHE   201      -7.953 -12.064 -16.477  1.00  0.00      PROA
ATOM   3090  HZ  PHE   201      -6.937 -11.771 -16.258  1.00  0.00      PROA
ATOM   3091  CD2 PHE   201     -10.189 -12.658 -15.717  1.00  0.00      PROA
ATOM   3092  HD2 PHE   201     -10.880 -12.843 -14.908  1.00  0.00      PROA
ATOM   3093  CE2 PHE   201      -8.863 -12.288 -15.429  1.00  0.00      PROA
ATOM   3094  HE2 PHE   201      -8.544 -12.176 -14.403  1.00  0.00      PROA
ATOM   3095  C   PHE   201     -14.253 -12.845 -18.585  1.00  0.00      PROA
ATOM   3096  O   PHE   201     -14.409 -13.360 -19.693  1.00  0.00      PROA
ATOM   3097  N   LEU   202     -15.284 -12.677 -17.749  1.00  0.00      PROA
ATOM   3098  HN  LEU   202     -15.139 -12.256 -16.859  1.00  0.00      PROA
ATOM   3099  CA  LEU   202     -16.683 -13.063 -18.007  1.00  0.00      PROA
ATOM   3100  HA  LEU   202     -16.691 -14.052 -18.440  1.00  0.00      PROA
ATOM   3101  CB  LEU   202     -17.463 -13.044 -16.679  1.00  0.00      PROA
ATOM   3102  HB1 LEU   202     -18.502 -12.717 -16.895  1.00  0.00      PROA
ATOM   3103  HB2 LEU   202     -16.983 -12.301 -16.009  1.00  0.00      PROA
ATOM   3104  CG  LEU   202     -17.533 -14.385 -15.930  1.00  0.00      PROA
ATOM   3105  HG  LEU   202     -18.114 -15.121 -16.526  1.00  0.00      PROA
ATOM   3106  CD1 LEU   202     -18.218 -14.150 -14.584  1.00  0.00      PROA
ATOM   3107 HD11 LEU   202     -19.245 -13.755 -14.742  1.00  0.00      PROA
ATOM   3108 HD12 LEU   202     -17.641 -13.410 -13.990  1.00  0.00      PROA
ATOM   3109 HD13 LEU   202     -18.289 -15.107 -14.023  1.00  0.00      PROA
ATOM   3110  CD2 LEU   202     -16.190 -15.079 -15.687  1.00  0.00      PROA
ATOM   3111 HD21 LEU   202     -15.527 -14.425 -15.081  1.00  0.00      PROA
ATOM   3112 HD22 LEU   202     -15.692 -15.288 -16.658  1.00  0.00      PROA
ATOM   3113 HD23 LEU   202     -16.351 -16.030 -15.136  1.00  0.00      PROA
ATOM   3114  C   LEU   202     -17.407 -12.158 -19.017  1.00  0.00      PROA
ATOM   3115  O   LEU   202     -18.483 -12.541 -19.491  1.00  0.00      PROA
ATOM   3116  N   ALA   203     -16.890 -10.960 -19.296  1.00  0.00      PROA
ATOM   3117  HN  ALA   203     -16.154 -10.580 -18.743  1.00  0.00      PROA
ATOM   3118  CA  ALA   203     -17.331 -10.111 -20.397  1.00  0.00      PROA
ATOM   3119  HA  ALA   203     -18.378 -10.305 -20.582  1.00  0.00      PROA
ATOM   3120  CB  ALA   203     -17.111  -8.648 -20.010  1.00  0.00      PROA
ATOM   3121  HB1 ALA   203     -16.034  -8.464 -19.808  1.00  0.00      PROA
ATOM   3122  HB2 ALA   203     -17.690  -8.408 -19.092  1.00  0.00      PROA
ATOM   3123  HB3 ALA   203     -17.435  -7.984 -20.840  1.00  0.00      PROA
ATOM   3124  C   ALA   203     -16.608 -10.471 -21.704  1.00  0.00      PROA
ATOM   3125  O   ALA   203     -17.278 -10.730 -22.701  1.00  0.00      PROA
ATOM   3126  N   ALA   204     -15.306 -10.762 -21.647  1.00  0.00      PROA
ATOM   3127  HN  ALA   204     -14.801 -10.706 -20.790  1.00  0.00      PROA
ATOM   3128  CA  ALA   204     -14.522 -11.179 -22.805  1.00  0.00      PROA
ATOM   3129  HA  ALA   204     -14.678 -10.463 -23.599  1.00  0.00      PROA
ATOM   3130  CB  ALA   204     -13.045 -11.240 -22.414  1.00  0.00      PROA
ATOM   3131  HB1 ALA   204     -12.899 -11.969 -21.589  1.00  0.00      PROA
ATOM   3132  HB2 ALA   204     -12.704 -10.241 -22.069  1.00  0.00      PROA
ATOM   3133  HB3 ALA   204     -12.437 -11.563 -23.285  1.00  0.00      PROA
ATOM   3134  C   ALA   204     -14.982 -12.527 -23.392  1.00  0.00      PROA
ATOM   3135  O   ALA   204     -15.388 -12.584 -24.548  1.00  0.00      PROA
ATOM   3136  N   ARG   205     -15.171 -13.549 -22.547  1.00  0.00      PROA
ATOM   3137  HN  ARG   205     -14.922 -13.478 -21.585  1.00  0.00      PROA
ATOM   3138  CA  ARG   205     -15.754 -14.847 -22.954  1.00  0.00      PROA
ATOM   3139  HA  ARG   205     -15.149 -15.257 -23.748  1.00  0.00      PROA
ATOM   3140  CB  ARG   205     -15.780 -15.800 -21.745  1.00  0.00      PROA
ATOM   3141  HB1 ARG   205     -16.356 -16.707 -22.026  1.00  0.00      PROA
ATOM   3142  HB2 ARG   205     -16.301 -15.289 -20.908  1.00  0.00      PROA
ATOM   3143  CG  ARG   205     -14.389 -16.240 -21.256  1.00  0.00      PROA
ATOM   3144  HG1 ARG   205     -13.744 -15.347 -21.114  1.00  0.00      PROA
ATOM   3145  HG2 ARG   205     -13.921 -16.904 -22.013  1.00  0.00      PROA
ATOM   3146  CD  ARG   205     -14.527 -16.994 -19.923  1.00  0.00      PROA
ATOM   3147  HD1 ARG   205     -15.066 -17.951 -20.092  1.00  0.00      PROA
ATOM   3148  HD2 ARG   205     -15.085 -16.365 -19.197  1.00  0.00      PROA
ATOM   3149  NE  ARG   205     -13.220 -17.320 -19.317  1.00  0.00      PROA
ATOM   3150  HE  ARG   205     -12.405 -17.060 -19.831  1.00  0.00      PROA
ATOM   3151  CZ  ARG   205     -13.029 -17.926 -18.154  1.00  0.00      PROA
ATOM   3152  NH1 ARG   205     -14.020 -18.346 -17.417  1.00  0.00      PROA
ATOM   3153 HH11 ARG   205     -14.963 -18.215 -17.724  1.00  0.00      PROA
ATOM   3154 HH12 ARG   205     -13.838 -18.799 -16.545  1.00  0.00      PROA
ATOM   3155  NH2 ARG   205     -11.825 -18.111 -17.689  1.00  0.00      PROA
ATOM   3156 HH21 ARG   205     -11.034 -17.794 -18.211  1.00  0.00      PROA
ATOM   3157 HH22 ARG   205     -11.694 -18.570 -16.810  1.00  0.00      PROA
ATOM   3158  C   ARG   205     -17.174 -14.707 -23.531  1.00  0.00      PROA
ATOM   3159  O   ARG   205     -17.613 -15.541 -24.306  1.00  0.00      PROA
ATOM   3160  N   ARG   206     -17.918 -13.681 -23.110  1.00  0.00      PROA
ATOM   3161  HN  ARG   206     -17.538 -13.011 -22.478  1.00  0.00      PROA
ATOM   3162  CA  ARG   206     -19.315 -13.420 -23.501  1.00  0.00      PROA
ATOM   3163  HA  ARG   206     -19.792 -14.354 -23.760  1.00  0.00      PROA
ATOM   3164  CB  ARG   206     -19.984 -12.770 -22.287  1.00  0.00      PROA
ATOM   3165  HB1 ARG   206     -19.550 -11.756 -22.168  1.00  0.00      PROA
ATOM   3166  HB2 ARG   206     -19.728 -13.381 -21.397  1.00  0.00      PROA
ATOM   3167  CG  ARG   206     -21.511 -12.618 -22.321  1.00  0.00      PROA
ATOM   3168  HG1 ARG   206     -21.980 -13.624 -22.358  1.00  0.00      PROA
ATOM   3169  HG2 ARG   206     -21.804 -12.052 -23.231  1.00  0.00      PROA
ATOM   3170  CD  ARG   206     -22.013 -11.867 -21.069  1.00  0.00      PROA
ATOM   3171  HD1 ARG   206     -23.115 -11.981 -20.984  1.00  0.00      PROA
ATOM   3172  HD2 ARG   206     -21.746 -10.792 -21.149  1.00  0.00      PROA
ATOM   3173  NE  ARG   206     -21.412 -12.385 -19.815  1.00  0.00      PROA
ATOM   3174  HE  ARG   206     -20.421 -12.492 -19.825  1.00  0.00      PROA
ATOM   3175  CZ  ARG   206     -22.010 -12.724 -18.688  1.00  0.00      PROA
ATOM   3176  NH1 ARG   206     -23.289 -12.566 -18.481  1.00  0.00      PROA
ATOM   3177 HH11 ARG   206     -23.867 -12.171 -19.196  1.00  0.00      PROA
ATOM   3178 HH12 ARG   206     -23.692 -12.840 -17.608  1.00  0.00      PROA
ATOM   3179  NH2 ARG   206     -21.301 -13.247 -17.729  1.00  0.00      PROA
ATOM   3180 HH21 ARG   206     -20.319 -13.386 -17.852  1.00  0.00      PROA
ATOM   3181 HH22 ARG   206     -21.740 -13.509 -16.869  1.00  0.00      PROA
ATOM   3182  C   ARG   206     -19.438 -12.595 -24.785  1.00  0.00      PROA
ATOM   3183  O   ARG   206     -20.363 -12.832 -25.548  1.00  0.00      PROA
ATOM   3184  N   GLN   207     -18.447 -11.753 -25.084  1.00  0.00      PROA
ATOM   3185  HN  GLN   207     -17.789 -11.471 -24.392  1.00  0.00      PROA
ATOM   3186  CA  GLN   207     -18.231 -11.176 -26.412  1.00  0.00      PROA
ATOM   3187  HA  GLN   207     -19.183 -10.838 -26.795  1.00  0.00      PROA
ATOM   3188  CB  GLN   207     -17.241 -10.001 -26.303  1.00  0.00      PROA
ATOM   3189  HB1 GLN   207     -16.899  -9.731 -27.324  1.00  0.00      PROA
ATOM   3190  HB2 GLN   207     -16.366 -10.331 -25.705  1.00  0.00      PROA
ATOM   3191  CG  GLN   207     -17.843  -8.749 -25.641  1.00  0.00      PROA
ATOM   3192  HG1 GLN   207     -18.009  -8.960 -24.563  1.00  0.00      PROA
ATOM   3193  HG2 GLN   207     -18.819  -8.525 -26.123  1.00  0.00      PROA
ATOM   3194  CD  GLN   207     -16.954  -7.508 -25.756  1.00  0.00      PROA
ATOM   3195  OE1 GLN   207     -17.423  -6.446 -26.123  1.00  0.00      PROA
ATOM   3196  NE2 GLN   207     -15.683  -7.588 -25.420  1.00  0.00      PROA
ATOM   3197 HE21 GLN   207     -15.096  -6.782 -25.492  1.00  0.00      PROA
ATOM   3198 HE22 GLN   207     -15.306  -8.454 -25.093  1.00  0.00      PROA
ATOM   3199  C   GLN   207     -17.718 -12.232 -27.406  1.00  0.00      PROA
ATOM   3200  O   GLN   207     -18.238 -12.315 -28.511  1.00  0.00      PROA
ATOM   3201  N   LEU   208     -16.853 -13.155 -26.969  1.00  0.00      PROA
ATOM   3202  HN  LEU   208     -16.497 -13.132 -26.039  1.00  0.00      PROA
ATOM   3203  CA  LEU   208     -16.362 -14.260 -27.802  1.00  0.00      PROA
ATOM   3204  HA  LEU   208     -16.092 -13.870 -28.772  1.00  0.00      PROA
ATOM   3205  CB  LEU   208     -15.140 -14.879 -27.095  1.00  0.00      PROA
ATOM   3206  HB1 LEU   208     -15.502 -15.327 -26.147  1.00  0.00      PROA
ATOM   3207  HB2 LEU   208     -14.442 -14.050 -26.861  1.00  0.00      PROA
ATOM   3208  CG  LEU   208     -14.329 -15.966 -27.835  1.00  0.00      PROA
ATOM   3209  HG  LEU   208     -13.310 -16.011 -27.397  1.00  0.00      PROA
ATOM   3210  CD1 LEU   208     -14.960 -17.340 -27.740  1.00  0.00      PROA
ATOM   3211 HD11 LEU   208     -15.788 -17.431 -28.475  1.00  0.00      PROA
ATOM   3212 HD12 LEU   208     -15.372 -17.497 -26.720  1.00  0.00      PROA
ATOM   3213 HD13 LEU   208     -14.202 -18.121 -27.961  1.00  0.00      PROA
ATOM   3214  CD2 LEU   208     -14.054 -15.664 -29.308  1.00  0.00      PROA
ATOM   3215 HD21 LEU   208     -13.638 -14.640 -29.416  1.00  0.00      PROA
ATOM   3216 HD22 LEU   208     -14.999 -15.727 -29.890  1.00  0.00      PROA
ATOM   3217 HD23 LEU   208     -13.318 -16.391 -29.712  1.00  0.00      PROA
ATOM   3218  C   LEU   208     -17.480 -15.249 -28.209  1.00  0.00      PROA
ATOM   3219  O   LEU   208     -17.700 -15.370 -29.405  1.00  0.00      PROA
ATOM   3220  N   LYS   209     -18.441 -15.534 -27.313  1.00  0.00      PROA
ATOM   3221  HN  LYS   209     -18.354 -15.277 -26.354  1.00  0.00      PROA
ATOM   3222  CA  LYS   209     -19.691 -16.244 -27.673  1.00  0.00      PROA
ATOM   3223  HA  LYS   209     -19.424 -17.112 -28.257  1.00  0.00      PROA
ATOM   3224  CB  LYS   209     -20.469 -16.669 -26.419  1.00  0.00      PROA
ATOM   3225  HB1 LYS   209     -21.501 -16.959 -26.712  1.00  0.00      PROA
ATOM   3226  HB2 LYS   209     -20.523 -15.811 -25.716  1.00  0.00      PROA
ATOM   3227  CG  LYS   209     -19.793 -17.856 -25.714  1.00  0.00      PROA
ATOM   3228  HG1 LYS   209     -18.885 -17.483 -25.195  1.00  0.00      PROA
ATOM   3229  HG2 LYS   209     -19.490 -18.594 -26.486  1.00  0.00      PROA
ATOM   3230  CD  LYS   209     -20.674 -18.567 -24.689  1.00  0.00      PROA
ATOM   3231  HD1 LYS   209     -20.062 -19.335 -24.172  1.00  0.00      PROA
ATOM   3232  HD2 LYS   209     -21.504 -19.071 -25.228  1.00  0.00      PROA
ATOM   3233  CE  LYS   209     -21.277 -17.639 -23.634  1.00  0.00      PROA
ATOM   3234  HE1 LYS   209     -21.862 -16.831 -24.124  1.00  0.00      PROA
ATOM   3235  HE2 LYS   209     -20.473 -17.201 -23.006  1.00  0.00      PROA
ATOM   3236  NZ  LYS   209     -22.193 -18.400 -22.748  1.00  0.00      PROA
ATOM   3237  HZ1 LYS   209     -21.665 -19.159 -22.272  1.00  0.00      PROA
ATOM   3238  HZ2 LYS   209     -22.960 -18.814 -23.316  1.00  0.00      PROA
ATOM   3239  HZ3 LYS   209     -22.598 -17.760 -22.035  1.00  0.00      PROA
ATOM   3240  C   LYS   209     -20.619 -15.503 -28.651  1.00  0.00      PROA
ATOM   3241  O   LYS   209     -21.466 -16.131 -29.275  1.00  0.00      PROA
ATOM   3242  N   GLN   210     -20.518 -14.180 -28.761  1.00  0.00      PROA
ATOM   3243  HN  GLN   210     -19.972 -13.638 -28.127  1.00  0.00      PROA
ATOM   3244  CA  GLN   210     -21.207 -13.427 -29.827  1.00  0.00      PROA
ATOM   3245  HA  GLN   210     -22.192 -13.850 -29.959  1.00  0.00      PROA
ATOM   3246  CB  GLN   210     -21.305 -11.940 -29.429  1.00  0.00      PROA
ATOM   3247  HB1 GLN   210     -20.305 -11.476 -29.557  1.00  0.00      PROA
ATOM   3248  HB2 GLN   210     -21.596 -11.882 -28.359  1.00  0.00      PROA
ATOM   3249  CG  GLN   210     -22.327 -11.130 -30.256  1.00  0.00      PROA
ATOM   3250  HG1 GLN   210     -22.251 -11.456 -31.314  1.00  0.00      PROA
ATOM   3251  HG2 GLN   210     -22.057 -10.056 -30.184  1.00  0.00      PROA
ATOM   3252  CD  GLN   210     -23.790 -11.269 -29.832  1.00  0.00      PROA
ATOM   3253  OE1 GLN   210     -24.633 -10.499 -30.245  1.00  0.00      PROA
ATOM   3254  NE2 GLN   210     -24.136 -12.093 -28.867  1.00  0.00      PROA
ATOM   3255 HE21 GLN   210     -25.065 -12.068 -28.497  1.00  0.00      PROA
ATOM   3256 HE22 GLN   210     -23.471 -12.744 -28.503  1.00  0.00      PROA
ATOM   3257  C   GLN   210     -20.492 -13.594 -31.181  1.00  0.00      PROA
ATOM   3258  O   GLN   210     -21.144 -13.768 -32.201  1.00  0.00      PROA
ATOM   3259  N   MET   211     -19.156 -13.637 -31.175  1.00  0.00      PROA
ATOM   3260  HN  MET   211     -18.647 -13.497 -30.331  1.00  0.00      PROA
ATOM   3261  CA  MET   211     -18.326 -13.884 -32.358  1.00  0.00      PROA
ATOM   3262  HA  MET   211     -18.717 -13.293 -33.173  1.00  0.00      PROA
ATOM   3263  CB  MET   211     -16.870 -13.501 -32.068  1.00  0.00      PROA
ATOM   3264  HB1 MET   211     -16.267 -13.683 -32.982  1.00  0.00      PROA
ATOM   3265  HB2 MET   211     -16.489 -14.149 -31.250  1.00  0.00      PROA
ATOM   3266  CG  MET   211     -16.699 -12.035 -31.652  1.00  0.00      PROA
ATOM   3267  HG1 MET   211     -17.570 -11.754 -31.023  1.00  0.00      PROA
ATOM   3268  HG2 MET   211     -16.717 -11.414 -32.572  1.00  0.00      PROA
ATOM   3269  SD  MET   211     -15.164 -11.683 -30.730  1.00  0.00      PROA
ATOM   3270  CE  MET   211     -15.720 -10.280 -29.725  1.00  0.00      PROA
ATOM   3271  HE1 MET   211     -16.807 -10.349 -29.502  1.00  0.00      PROA
ATOM   3272  HE2 MET   211     -15.541  -9.326 -30.265  1.00  0.00      PROA
ATOM   3273  HE3 MET   211     -15.172 -10.259 -28.759  1.00  0.00      PROA
ATOM   3274  C   MET   211     -18.404 -15.329 -32.840  1.00  0.00      PROA
ATOM   3275  O   MET   211     -18.385 -15.560 -34.044  1.00  0.00      PROA
ATOM   3276  N   GLU   212     -18.670 -16.302 -31.953  1.00  0.00      PROA
ATOM   3277  HN  GLU   212     -18.695 -16.115 -30.975  1.00  0.00      PROA
ATOM   3278  CA  GLU   212     -18.945 -17.706 -32.331  1.00  0.00      PROA
ATOM   3279  HA  GLU   212     -18.126 -18.054 -32.942  1.00  0.00      PROA
ATOM   3280  CB  GLU   212     -19.091 -18.595 -31.075  1.00  0.00      PROA
ATOM   3281  HB1 GLU   212     -19.458 -19.595 -31.389  1.00  0.00      PROA
ATOM   3282  HB2 GLU   212     -19.841 -18.133 -30.399  1.00  0.00      PROA
ATOM   3283  CG  GLU   212     -17.774 -18.776 -30.298  1.00  0.00      PROA
ATOM   3284  HG1 GLU   212     -17.293 -17.784 -30.161  1.00  0.00      PROA
ATOM   3285  HG2 GLU   212     -17.095 -19.434 -30.881  1.00  0.00      PROA
ATOM   3286  CD  GLU   212     -18.003 -19.405 -28.920  1.00  0.00      PROA
ATOM   3287  OE1 GLU   212     -18.686 -20.442 -28.829  1.00  0.00      PROA
ATOM   3288  OE2 GLU   212     -17.682 -18.772 -27.893  1.00  0.00      PROA
ATOM   3289  HE2 GLU   212     -17.855 -19.227 -27.065  1.00  0.00      PROA
ATOM   3290  C   GLU   212     -20.214 -17.887 -33.193  1.00  0.00      PROA
ATOM   3291  O   GLU   212     -20.213 -18.738 -34.079  1.00  0.00      PROA
ATOM   3292  N   SER   213     -21.186 -16.967 -33.090  1.00  0.00      PROA
ATOM   3293  HN  SER   213     -21.146 -16.251 -32.398  1.00  0.00      PROA
ATOM   3294  CA  SER   213     -22.372 -16.925 -33.962  1.00  0.00      PROA
ATOM   3295  HA  SER   213     -22.710 -17.938 -34.124  1.00  0.00      PROA
ATOM   3296  CB  SER   213     -23.470 -16.094 -33.301  1.00  0.00      PROA
ATOM   3297  HB1 SER   213     -24.395 -16.148 -33.914  1.00  0.00      PROA
ATOM   3298  HB2 SER   213     -23.139 -15.036 -33.224  1.00  0.00      PROA
ATOM   3299  OG  SER   213     -23.763 -16.570 -32.001  1.00  0.00      PROA
ATOM   3300  HG1 SER   213     -23.000 -16.353 -31.461  1.00  0.00      PROA
ATOM   3301  C   SER   213     -22.072 -16.364 -35.365  1.00  0.00      PROA
ATOM   3302  O   SER   213     -22.947 -16.362 -36.216  1.00  0.00      PROA
ATOM   3303  N   GLN   214     -20.908 -15.736 -35.554  1.00  0.00      PROA
ATOM   3304  HN  GLN   214     -20.315 -15.560 -34.775  1.00  0.00      PROA
ATOM   3305  CA  GLN   214     -20.363 -15.247 -36.827  1.00  0.00      PROA
ATOM   3306  HA  GLN   214     -19.633 -14.478 -36.621  1.00  0.00      PROA
ATOM   3307  CB  GLN   214     -19.713 -16.451 -37.554  1.00  0.00      PROA
ATOM   3308  HB1 GLN   214     -19.408 -16.140 -38.576  1.00  0.00      PROA
ATOM   3309  HB2 GLN   214     -20.456 -17.273 -37.636  1.00  0.00      PROA
ATOM   3310  CG  GLN   214     -18.477 -16.958 -36.788  1.00  0.00      PROA
ATOM   3311  HG1 GLN   214     -18.818 -17.518 -35.891  1.00  0.00      PROA
ATOM   3312  HG2 GLN   214     -17.874 -16.083 -36.465  1.00  0.00      PROA
ATOM   3313  CD  GLN   214     -17.588 -17.873 -37.612  1.00  0.00      PROA
ATOM   3314  OE1 GLN   214     -16.548 -17.473 -38.115  1.00  0.00      PROA
ATOM   3315  NE2 GLN   214     -17.891 -19.149 -37.681  1.00  0.00      PROA
ATOM   3316 HE21 GLN   214     -17.320 -19.770 -38.218  1.00  0.00      PROA
ATOM   3317 HE22 GLN   214     -18.693 -19.499 -37.197  1.00  0.00      PROA
ATOM   3318  C   GLN   214     -21.244 -14.348 -37.756  1.00  0.00      PROA
ATOM   3319  O   GLN   214     -20.939 -14.325 -38.946  1.00  0.00      PROA
ATOM   3320  N   PRO   215     -22.115 -13.413 -37.300  1.00  0.00      PROA
ATOM   3321  CD  PRO   215     -22.548 -13.094 -35.944  1.00  0.00      PROA
ATOM   3322  HD1 PRO   215     -22.005 -12.197 -35.579  1.00  0.00      PROA
ATOM   3323  HD2 PRO   215     -22.349 -13.957 -35.274  1.00  0.00      PROA
ATOM   3324  CA  PRO   215     -23.008 -12.691 -38.235  1.00  0.00      PROA
ATOM   3325  HA  PRO   215     -23.381 -13.376 -38.978  1.00  0.00      PROA
ATOM   3326  CB  PRO   215     -24.102 -12.050 -37.376  1.00  0.00      PROA
ATOM   3327  HB1 PRO   215     -25.099 -12.158 -37.856  1.00  0.00      PROA
ATOM   3328  HB2 PRO   215     -23.898 -10.971 -37.212  1.00  0.00      PROA
ATOM   3329  CG  PRO   215     -24.043 -12.822 -36.062  1.00  0.00      PROA
ATOM   3330  HG1 PRO   215     -24.417 -12.213 -35.212  1.00  0.00      PROA
ATOM   3331  HG2 PRO   215     -24.628 -13.764 -36.114  1.00  0.00      PROA
ATOM   3332  C   PRO   215     -22.345 -11.623 -39.130  1.00  0.00      PROA
ATOM   3333  O   PRO   215     -23.009 -11.087 -40.008  1.00  0.00      PROA
ATOM   3334  N   LEU   216     -21.106 -11.201 -38.827  1.00  0.00      PROA
ATOM   3335  HN  LEU   216     -20.656 -11.500 -37.991  1.00  0.00      PROA
ATOM   3336  CA  LEU   216     -20.310 -10.285 -39.666  1.00  0.00      PROA
ATOM   3337  HA  LEU   216     -20.874 -10.078 -40.564  1.00  0.00      PROA
ATOM   3338  CB  LEU   216     -20.013  -8.974 -38.903  1.00  0.00      PROA
ATOM   3339  HB1 LEU   216     -19.219  -9.175 -38.153  1.00  0.00      PROA
ATOM   3340  HB2 LEU   216     -20.937  -8.658 -38.373  1.00  0.00      PROA
ATOM   3341  CG  LEU   216     -19.546  -7.810 -39.813  1.00  0.00      PROA
ATOM   3342  HG  LEU   216     -20.015  -7.935 -40.812  1.00  0.00      PROA
ATOM   3343  CD1 LEU   216     -18.025  -7.730 -39.998  1.00  0.00      PROA
ATOM   3344 HD11 LEU   216     -17.623  -8.724 -40.287  1.00  0.00      PROA
ATOM   3345 HD12 LEU   216     -17.545  -7.416 -39.047  1.00  0.00      PROA
ATOM   3346 HD13 LEU   216     -17.780  -7.001 -40.800  1.00  0.00      PROA
ATOM   3347  CD2 LEU   216     -19.970  -6.463 -39.207  1.00  0.00      PROA
ATOM   3348 HD21 LEU   216     -19.516  -6.337 -38.201  1.00  0.00      PROA
ATOM   3349 HD22 LEU   216     -21.076  -6.426 -39.103  1.00  0.00      PROA
ATOM   3350 HD23 LEU   216     -19.628  -5.631 -39.858  1.00  0.00      PROA
ATOM   3351  C   LEU   216     -19.078 -10.927 -40.346  1.00  0.00      PROA
ATOM   3352  O   LEU   216     -18.834 -10.581 -41.499  1.00  0.00      PROA
ATOM   3353  N   PRO   217     -18.302 -11.862 -39.743  1.00  0.00      PROA
ATOM   3354  CD  PRO   217     -17.433 -12.721 -40.536  1.00  0.00      PROA
ATOM   3355  HD1 PRO   217     -16.857 -12.098 -41.252  1.00  0.00      PROA
ATOM   3356  HD2 PRO   217     -18.053 -13.458 -41.089  1.00  0.00      PROA
ATOM   3357  CA  PRO   217     -18.224 -12.247 -38.326  1.00  0.00      PROA
ATOM   3358  HA  PRO   217     -19.216 -12.365 -37.921  1.00  0.00      PROA
ATOM   3359  CB  PRO   217     -17.379 -13.529 -38.316  1.00  0.00      PROA
ATOM   3360  HB1 PRO   217     -18.028 -14.430 -38.367  1.00  0.00      PROA
ATOM   3361  HB2 PRO   217     -16.758 -13.585 -37.397  1.00  0.00      PROA
ATOM   3362  CG  PRO   217     -16.501 -13.423 -39.558  1.00  0.00      PROA
ATOM   3363  HG1 PRO   217     -15.589 -12.822 -39.362  1.00  0.00      PROA
ATOM   3364  HG2 PRO   217     -16.199 -14.425 -39.930  1.00  0.00      PROA
ATOM   3365  C   PRO   217     -17.599 -11.185 -37.401  1.00  0.00      PROA
ATOM   3366  O   PRO   217     -18.046 -11.045 -36.265  1.00  0.00      PROA
ATOM   3367  N   GLY   218     -16.630 -10.394 -37.883  1.00  0.00      PROA
ATOM   3368  HN  GLY   218     -16.242 -10.546 -38.788  1.00  0.00      PROA
ATOM   3369  CA  GLY   218     -16.063  -9.256 -37.140  1.00  0.00      PROA
ATOM   3370  HA1 GLY   218     -16.457  -9.302 -36.136  1.00  0.00      PROA
ATOM   3371  HA2 GLY   218     -16.399  -8.355 -37.631  1.00  0.00      PROA
ATOM   3372  C   GLY   218     -14.535  -9.220 -37.058  1.00  0.00      PROA
ATOM   3373  O   GLY   218     -13.958  -9.669 -36.061  1.00  0.00      PROA
ATOM   3374  N   GLU   219     -13.894  -8.430 -37.927  1.00  0.00      PROA
ATOM   3375  HN  GLU   219     -14.381  -7.988 -38.676  1.00  0.00      PROA
ATOM   3376  CA  GLU   219     -12.442  -8.141 -37.866  1.00  0.00      PROA
ATOM   3377  HA  GLU   219     -11.928  -9.088 -37.801  1.00  0.00      PROA
ATOM   3378  CB  GLU   219     -11.922  -7.349 -39.092  1.00  0.00      PROA
ATOM   3379  HB1 GLU   219     -10.909  -7.732 -39.331  1.00  0.00      PROA
ATOM   3380  HB2 GLU   219     -11.846  -6.283 -38.793  1.00  0.00      PROA
ATOM   3381  CG  GLU   219     -12.756  -7.408 -40.386  1.00  0.00      PROA
ATOM   3382  HG1 GLU   219     -13.339  -8.354 -40.401  1.00  0.00      PROA
ATOM   3383  HG2 GLU   219     -12.072  -7.387 -41.261  1.00  0.00      PROA
ATOM   3384  CD  GLU   219     -13.739  -6.221 -40.499  1.00  0.00      PROA
ATOM   3385  OE1 GLU   219     -14.222  -5.716 -39.445  1.00  0.00      PROA
ATOM   3386  OE2 GLU   219     -13.896  -5.732 -41.623  1.00  0.00      PROA
ATOM   3387  HE2 GLU   219     -13.384  -6.146 -42.321  1.00  0.00      PROA
ATOM   3388  C   GLU   219     -12.089  -7.338 -36.600  1.00  0.00      PROA
ATOM   3389  O   GLU   219     -11.269  -7.753 -35.772  1.00  0.00      PROA
ATOM   3390  N   ARG   220     -12.871  -6.270 -36.396  1.00  0.00      PROA
ATOM   3391  HN  ARG   220     -13.580  -6.043 -37.057  1.00  0.00      PROA
ATOM   3392  CA  ARG   220     -12.807  -5.343 -35.254  1.00  0.00      PROA
ATOM   3393  HA  ARG   220     -11.824  -4.896 -35.238  1.00  0.00      PROA
ATOM   3394  CB  ARG   220     -13.895  -4.249 -35.388  1.00  0.00      PROA
ATOM   3395  HB1 ARG   220     -13.555  -3.353 -34.827  1.00  0.00      PROA
ATOM   3396  HB2 ARG   220     -14.828  -4.632 -34.923  1.00  0.00      PROA
ATOM   3397  CG  ARG   220     -14.222  -3.815 -36.829  1.00  0.00      PROA
ATOM   3398  HG1 ARG   220     -14.558  -4.705 -37.403  1.00  0.00      PROA
ATOM   3399  HG2 ARG   220     -13.300  -3.411 -37.299  1.00  0.00      PROA
ATOM   3400  CD  ARG   220     -15.317  -2.745 -36.893  1.00  0.00      PROA
ATOM   3401  HD1 ARG   220     -14.881  -1.743 -36.693  1.00  0.00      PROA
ATOM   3402  HD2 ARG   220     -16.112  -2.971 -36.150  1.00  0.00      PROA
ATOM   3403  NE  ARG   220     -15.940  -2.712 -38.232  1.00  0.00      PROA
ATOM   3404  HE  ARG   220     -15.446  -3.171 -38.968  1.00  0.00      PROA
ATOM   3405  CZ  ARG   220     -17.084  -2.137 -38.556  1.00  0.00      PROA
ATOM   3406  NH1 ARG   220     -17.758  -1.413 -37.703  1.00  0.00      PROA
ATOM   3407 HH11 ARG   220     -17.411  -1.281 -36.775  1.00  0.00      PROA
ATOM   3408 HH12 ARG   220     -18.622  -0.990 -37.978  1.00  0.00      PROA
ATOM   3409  NH2 ARG   220     -17.591  -2.295 -39.742  1.00  0.00      PROA
ATOM   3410 HH21 ARG   220     -17.115  -2.856 -40.419  1.00  0.00      PROA
ATOM   3411 HH22 ARG   220     -18.458  -1.855 -39.978  1.00  0.00      PROA
ATOM   3412  C   ARG   220     -12.983  -6.082 -33.930  1.00  0.00      PROA
ATOM   3413  O   ARG   220     -12.325  -5.762 -32.942  1.00  0.00      PROA
ATOM   3414  N   ALA   221     -13.881  -7.067 -33.930  1.00  0.00      PROA
ATOM   3415  HN  ALA   221     -14.362  -7.308 -34.768  1.00  0.00      PROA
ATOM   3416  CA  ALA   221     -14.255  -7.871 -32.774  1.00  0.00      PROA
ATOM   3417  HA  ALA   221     -14.419  -7.218 -31.930  1.00  0.00      PROA
ATOM   3418  CB  ALA   221     -15.542  -8.628 -33.150  1.00  0.00      PROA
ATOM   3419  HB1 ALA   221     -15.359  -9.279 -34.031  1.00  0.00      PROA
ATOM   3420  HB2 ALA   221     -16.346  -7.904 -33.405  1.00  0.00      PROA
ATOM   3421  HB3 ALA   221     -15.868  -9.265 -32.300  1.00  0.00      PROA
ATOM   3422  C   ALA   221     -13.113  -8.806 -32.332  1.00  0.00      PROA
ATOM   3423  O   ALA   221     -12.626  -8.678 -31.206  1.00  0.00      PROA
ATOM   3424  N   ARG   222     -12.540  -9.583 -33.266  1.00  0.00      PROA
ATOM   3425  HN  ARG   222     -12.830  -9.542 -34.219  1.00  0.00      PROA
ATOM   3426  CA  ARG   222     -11.456 -10.547 -32.981  1.00  0.00      PROA
ATOM   3427  HA  ARG   222     -11.787 -11.211 -32.196  1.00  0.00      PROA
ATOM   3428  CB  ARG   222     -11.135 -11.338 -34.266  1.00  0.00      PROA
ATOM   3429  HB1 ARG   222     -10.779 -10.630 -35.044  1.00  0.00      PROA
ATOM   3430  HB2 ARG   222     -12.064 -11.830 -34.626  1.00  0.00      PROA
ATOM   3431  CG  ARG   222     -10.055 -12.415 -34.038  1.00  0.00      PROA
ATOM   3432  HG1 ARG   222     -10.379 -13.078 -33.208  1.00  0.00      PROA
ATOM   3433  HG2 ARG   222      -9.106 -11.916 -33.750  1.00  0.00      PROA
ATOM   3434  CD  ARG   222      -9.806 -13.271 -35.289  1.00  0.00      PROA
ATOM   3435  HD1 ARG   222      -9.509 -12.621 -36.139  1.00  0.00      PROA
ATOM   3436  HD2 ARG   222     -10.725 -13.840 -35.547  1.00  0.00      PROA
ATOM   3437  NE  ARG   222      -8.716 -14.246 -35.058  1.00  0.00      PROA
ATOM   3438  HE  ARG   222      -7.979 -13.948 -34.455  1.00  0.00      PROA
ATOM   3439  CZ  ARG   222      -8.606 -15.468 -35.559  1.00  0.00      PROA
ATOM   3440  NH1 ARG   222      -9.488 -15.983 -36.366  1.00  0.00      PROA
ATOM   3441 HH11 ARG   222     -10.292 -15.451 -36.633  1.00  0.00      PROA
ATOM   3442 HH12 ARG   222      -9.362 -16.910 -36.719  1.00  0.00      PROA
ATOM   3443  NH2 ARG   222      -7.582 -16.213 -35.244  1.00  0.00      PROA
ATOM   3444 HH21 ARG   222      -6.880 -15.862 -34.624  1.00  0.00      PROA
ATOM   3445 HH22 ARG   222      -7.500 -17.135 -35.622  1.00  0.00      PROA
ATOM   3446  C   ARG   222     -10.206  -9.881 -32.398  1.00  0.00      PROA
ATOM   3447  O   ARG   222      -9.626 -10.398 -31.443  1.00  0.00      PROA
ATOM   3448  N   SER   223      -9.730  -8.801 -33.022  1.00  0.00      PROA
ATOM   3449  HN  SER   223     -10.213  -8.381 -33.786  1.00  0.00      PROA
ATOM   3450  CA  SER   223      -8.466  -8.156 -32.631  1.00  0.00      PROA
ATOM   3451  HA  SER   223      -7.749  -8.930 -32.403  1.00  0.00      PROA
ATOM   3452  CB  SER   223      -7.955  -7.270 -33.773  1.00  0.00      PROA
ATOM   3453  HB1 SER   223      -7.863  -7.872 -34.702  1.00  0.00      PROA
ATOM   3454  HB2 SER   223      -6.963  -6.849 -33.505  1.00  0.00      PROA
ATOM   3455  OG  SER   223      -8.852  -6.207 -34.007  1.00  0.00      PROA
ATOM   3456  HG1 SER   223      -8.777  -5.625 -33.247  1.00  0.00      PROA
ATOM   3457  C   SER   223      -8.585  -7.353 -31.329  1.00  0.00      PROA
ATOM   3458  O   SER   223      -7.705  -7.472 -30.470  1.00  0.00      PROA
ATOM   3459  N   THR   224      -9.718  -6.676 -31.114  1.00  0.00      PROA
ATOM   3460  HN  THR   224     -10.443  -6.656 -31.798  1.00  0.00      PROA
ATOM   3461  CA  THR   224     -10.000  -5.917 -29.886  1.00  0.00      PROA
ATOM   3462  HA  THR   224      -9.149  -5.283 -29.688  1.00  0.00      PROA
ATOM   3463  CB  THR   224     -11.272  -5.063 -30.021  1.00  0.00      PROA
ATOM   3464  HB  THR   224     -12.153  -5.718 -30.193  1.00  0.00      PROA
ATOM   3465  OG1 THR   224     -11.131  -4.188 -31.111  1.00  0.00      PROA
ATOM   3466  HG1 THR   224     -11.473  -4.659 -31.875  1.00  0.00      PROA
ATOM   3467  CG2 THR   224     -11.563  -4.212 -28.782  1.00  0.00      PROA
ATOM   3468 HG21 THR   224     -10.654  -3.648 -28.484  1.00  0.00      PROA
ATOM   3469 HG22 THR   224     -11.868  -4.866 -27.937  1.00  0.00      PROA
ATOM   3470 HG23 THR   224     -12.374  -3.485 -29.004  1.00  0.00      PROA
ATOM   3471  C   THR   224     -10.125  -6.837 -28.678  1.00  0.00      PROA
ATOM   3472  O   THR   224      -9.358  -6.686 -27.729  1.00  0.00      PROA
ATOM   3473  N   LEU   225     -10.889  -7.930 -28.804  1.00  0.00      PROA
ATOM   3474  HN  LEU   225     -11.307  -8.167 -29.677  1.00  0.00      PROA
ATOM   3475  CA  LEU   225     -11.179  -8.858 -27.707  1.00  0.00      PROA
ATOM   3476  HA  LEU   225     -11.632  -8.311 -26.893  1.00  0.00      PROA
ATOM   3477  CB  LEU   225     -12.143  -9.923 -28.269  1.00  0.00      PROA
ATOM   3478  HB1 LEU   225     -11.569 -10.542 -28.989  1.00  0.00      PROA
ATOM   3479  HB2 LEU   225     -12.948  -9.387 -28.813  1.00  0.00      PROA
ATOM   3480  CG  LEU   225     -12.820 -10.882 -27.279  1.00  0.00      PROA
ATOM   3481  HG  LEU   225     -13.602 -11.444 -27.831  1.00  0.00      PROA
ATOM   3482  CD1 LEU   225     -11.910 -11.898 -26.591  1.00  0.00      PROA
ATOM   3483 HD11 LEU   225     -11.241 -11.383 -25.869  1.00  0.00      PROA
ATOM   3484 HD12 LEU   225     -11.284 -12.417 -27.347  1.00  0.00      PROA
ATOM   3485 HD13 LEU   225     -12.524 -12.642 -26.039  1.00  0.00      PROA
ATOM   3486  CD2 LEU   225     -13.572 -10.088 -26.219  1.00  0.00      PROA
ATOM   3487 HD21 LEU   225     -14.222  -9.326 -26.701  1.00  0.00      PROA
ATOM   3488 HD22 LEU   225     -12.851  -9.568 -25.553  1.00  0.00      PROA
ATOM   3489 HD23 LEU   225     -14.212 -10.770 -25.618  1.00  0.00      PROA
ATOM   3490  C   LEU   225      -9.909  -9.488 -27.115  1.00  0.00      PROA
ATOM   3491  O   LEU   225      -9.679  -9.450 -25.903  1.00  0.00      PROA
ATOM   3492  N   GLN   226      -9.002  -9.944 -27.980  1.00  0.00      PROA
ATOM   3493  HN  GLN   226      -9.161  -9.929 -28.964  1.00  0.00      PROA
ATOM   3494  CA  GLN   226      -7.715 -10.496 -27.551  1.00  0.00      PROA
ATOM   3495  HA  GLN   226      -7.899 -11.258 -26.808  1.00  0.00      PROA
ATOM   3496  CB  GLN   226      -7.001 -11.090 -28.778  1.00  0.00      PROA
ATOM   3497  HB1 GLN   226      -6.601 -10.256 -29.392  1.00  0.00      PROA
ATOM   3498  HB2 GLN   226      -7.744 -11.655 -29.380  1.00  0.00      PROA
ATOM   3499  CG  GLN   226      -5.842 -12.034 -28.420  1.00  0.00      PROA
ATOM   3500  HG1 GLN   226      -5.573 -12.609 -29.330  1.00  0.00      PROA
ATOM   3501  HG2 GLN   226      -6.198 -12.735 -27.636  1.00  0.00      PROA
ATOM   3502  CD  GLN   226      -4.564 -11.365 -27.899  1.00  0.00      PROA
ATOM   3503  OE1 GLN   226      -4.125 -10.300 -28.331  1.00  0.00      PROA
ATOM   3504  NE2 GLN   226      -3.850 -12.045 -27.025  1.00  0.00      PROA
ATOM   3505 HE21 GLN   226      -4.220 -12.881 -26.619  1.00  0.00      PROA
ATOM   3506 HE22 GLN   226      -2.939 -11.725 -26.767  1.00  0.00      PROA
ATOM   3507  C   GLN   226      -6.853  -9.446 -26.830  1.00  0.00      PROA
ATOM   3508  O   GLN   226      -6.182  -9.762 -25.841  1.00  0.00      PROA
ATOM   3509  N   LYS   227      -6.906  -8.186 -27.279  1.00  0.00      PROA
ATOM   3510  HN  LYS   227      -7.478  -7.940 -28.058  1.00  0.00      PROA
ATOM   3511  CA  LYS   227      -6.150  -7.076 -26.686  1.00  0.00      PROA
ATOM   3512  HA  LYS   227      -5.164  -7.433 -26.432  1.00  0.00      PROA
ATOM   3513  CB  LYS   227      -6.064  -5.917 -27.700  1.00  0.00      PROA
ATOM   3514  HB1 LYS   227      -6.921  -5.231 -27.533  1.00  0.00      PROA
ATOM   3515  HB2 LYS   227      -6.133  -6.334 -28.727  1.00  0.00      PROA
ATOM   3516  CG  LYS   227      -4.756  -5.116 -27.577  1.00  0.00      PROA
ATOM   3517  HG1 LYS   227      -4.644  -4.787 -26.522  1.00  0.00      PROA
ATOM   3518  HG2 LYS   227      -4.831  -4.219 -28.228  1.00  0.00      PROA
ATOM   3519  CD  LYS   227      -3.494  -5.907 -27.979  1.00  0.00      PROA
ATOM   3520  HD1 LYS   227      -3.424  -6.819 -27.349  1.00  0.00      PROA
ATOM   3521  HD2 LYS   227      -2.599  -5.275 -27.798  1.00  0.00      PROA
ATOM   3522  CE  LYS   227      -3.522  -6.322 -29.459  1.00  0.00      PROA
ATOM   3523  HE1 LYS   227      -3.150  -5.486 -30.089  1.00  0.00      PROA
ATOM   3524  HE2 LYS   227      -4.560  -6.589 -29.753  1.00  0.00      PROA
ATOM   3525  NZ  LYS   227      -2.662  -7.502 -29.723  1.00  0.00      PROA
ATOM   3526  HZ1 LYS   227      -3.089  -8.346 -29.291  1.00  0.00      PROA
ATOM   3527  HZ2 LYS   227      -1.720  -7.342 -29.314  1.00  0.00      PROA
ATOM   3528  HZ3 LYS   227      -2.575  -7.645 -30.749  1.00  0.00      PROA
ATOM   3529  C   LYS   227      -6.722  -6.599 -25.351  1.00  0.00      PROA
ATOM   3530  O   LYS   227      -5.932  -6.391 -24.429  1.00  0.00      PROA
ATOM   3531  N   GLU   228      -8.045  -6.613 -25.188  1.00  0.00      PROA
ATOM   3532  HN  GLU   228      -8.654  -6.787 -25.957  1.00  0.00      PROA
ATOM   3533  CA  GLU   228      -8.722  -6.381 -23.901  1.00  0.00      PROA
ATOM   3534  HA  GLU   228      -8.429  -5.406 -23.543  1.00  0.00      PROA
ATOM   3535  CB  GLU   228     -10.251  -6.451 -24.055  1.00  0.00      PROA
ATOM   3536  HB1 GLU   228     -10.706  -6.445 -23.042  1.00  0.00      PROA
ATOM   3537  HB2 GLU   228     -10.509  -7.406 -24.560  1.00  0.00      PROA
ATOM   3538  CG  GLU   228     -10.857  -5.298 -24.863  1.00  0.00      PROA
ATOM   3539  HG1 GLU   228     -10.510  -5.361 -25.916  1.00  0.00      PROA
ATOM   3540  HG2 GLU   228     -10.531  -4.329 -24.429  1.00  0.00      PROA
ATOM   3541  CD  GLU   228     -12.390  -5.368 -24.836  1.00  0.00      PROA
ATOM   3542  OE1 GLU   228     -12.946  -6.399 -25.287  1.00  0.00      PROA
ATOM   3543  OE2 GLU   228     -12.972  -4.514 -24.130  1.00  0.00      PROA
ATOM   3544  HE2 GLU   228     -13.912  -4.663 -24.005  1.00  0.00      PROA
ATOM   3545  C   GLU   228      -8.296  -7.419 -22.858  1.00  0.00      PROA
ATOM   3546  O   GLU   228      -7.775  -7.051 -21.804  1.00  0.00      PROA
ATOM   3547  N   VAL   229      -8.324  -8.707 -23.223  1.00  0.00      PROA
ATOM   3548  HN  VAL   229      -8.648  -8.985 -24.124  1.00  0.00      PROA
ATOM   3549  CA  VAL   229      -7.887  -9.803 -22.342  1.00  0.00      PROA
ATOM   3550  HA  VAL   229      -8.381  -9.679 -21.389  1.00  0.00      PROA
ATOM   3551  CB  VAL   229      -8.235 -11.179 -22.947  1.00  0.00      PROA
ATOM   3552  HB  VAL   229      -7.806 -11.238 -23.969  1.00  0.00      PROA
ATOM   3553  CG1 VAL   229      -7.693 -12.352 -22.114  1.00  0.00      PROA
ATOM   3554 HG11 VAL   229      -7.974 -12.224 -21.047  1.00  0.00      PROA
ATOM   3555 HG12 VAL   229      -6.586 -12.388 -22.188  1.00  0.00      PROA
ATOM   3556 HG13 VAL   229      -8.124 -13.308 -22.482  1.00  0.00      PROA
ATOM   3557  CG2 VAL   229      -9.753 -11.353 -23.018  1.00  0.00      PROA
ATOM   3558 HG21 VAL   229     -10.200 -10.558 -23.654  1.00  0.00      PROA
ATOM   3559 HG22 VAL   229     -10.191 -11.279 -21.999  1.00  0.00      PROA
ATOM   3560 HG23 VAL   229     -10.000 -12.342 -23.461  1.00  0.00      PROA
ATOM   3561  C   VAL   229      -6.398  -9.709 -22.014  1.00  0.00      PROA
ATOM   3562  O   VAL   229      -6.023  -9.884 -20.854  1.00  0.00      PROA
ATOM   3563  N   HSP   230      -5.543  -9.339 -22.974  1.00  0.00      PROA
ATOM   3564  HN  HSP   230      -5.841  -9.175 -23.911  1.00  0.00      PROA
ATOM   3565  CA  HSP   230      -4.117  -9.151 -22.713  1.00  0.00      PROA
ATOM   3566  HA  HSP   230      -3.754 -10.017 -22.181  1.00  0.00      PROA
ATOM   3567  CB  HSP   230      -3.359  -8.978 -24.039  1.00  0.00      PROA
ATOM   3568  HB1 HSP   230      -3.744  -8.080 -24.568  1.00  0.00      PROA
ATOM   3569  HB2 HSP   230      -3.523  -9.874 -24.676  1.00  0.00      PROA
ATOM   3570  CD2 HSP   230      -0.994  -9.833 -23.606  1.00  0.00      PROA
ATOM   3571  HD2 HSP   230      -1.116 -10.897 -23.766  1.00  0.00      PROA
ATOM   3572  CG  HSP   230      -1.879  -8.810 -23.806  1.00  0.00      PROA
ATOM   3573  NE2 HSP   230       0.201  -9.290 -23.124  1.00  0.00      PROA
ATOM   3574  HE2 HSP   230       1.027  -9.792 -22.871  1.00  0.00      PROA
ATOM   3575  ND1 HSP   230      -1.228  -7.644 -23.459  1.00  0.00      PROA
ATOM   3576  HD1 HSP   230      -1.618  -6.723 -23.493  1.00  0.00      PROA
ATOM   3577  CE1 HSP   230       0.019  -7.958 -23.068  1.00  0.00      PROA
ATOM   3578  HE1 HSP   230       0.759  -7.251 -22.757  1.00  0.00      PROA
ATOM   3579  C   HSP   230      -3.838  -7.980 -21.762  1.00  0.00      PROA
ATOM   3580  O   HSP   230      -3.006  -8.106 -20.853  1.00  0.00      PROA
ATOM   3581  N   ALA   231      -4.494  -6.832 -21.956  1.00  0.00      PROA
ATOM   3582  HN  ALA   231      -5.124  -6.722 -22.720  1.00  0.00      PROA
ATOM   3583  CA  ALA   231      -4.357  -5.658 -21.092  1.00  0.00      PROA
ATOM   3584  HA  ALA   231      -3.306  -5.449 -20.964  1.00  0.00      PROA
ATOM   3585  CB  ALA   231      -5.072  -4.466 -21.747  1.00  0.00      PROA
ATOM   3586  HB1 ALA   231      -6.150  -4.697 -21.886  1.00  0.00      PROA
ATOM   3587  HB2 ALA   231      -4.623  -4.255 -22.741  1.00  0.00      PROA
ATOM   3588  HB3 ALA   231      -4.983  -3.568 -21.098  1.00  0.00      PROA
ATOM   3589  C   ALA   231      -4.882  -5.933 -19.672  1.00  0.00      PROA
ATOM   3590  O   ALA   231      -4.116  -5.827 -18.716  1.00  0.00      PROA
ATOM   3591  N   ALA   232      -6.067  -6.539 -19.554  1.00  0.00      PROA
ATOM   3592  HN  ALA   232      -6.620  -6.752 -20.355  1.00  0.00      PROA
ATOM   3593  CA  ALA   232      -6.649  -6.936 -18.275  1.00  0.00      PROA
ATOM   3594  HA  ALA   232      -6.651  -6.081 -17.615  1.00  0.00      PROA
ATOM   3595  CB  ALA   232      -8.075  -7.429 -18.534  1.00  0.00      PROA
ATOM   3596  HB1 ALA   232      -8.059  -8.297 -19.227  1.00  0.00      PROA
ATOM   3597  HB2 ALA   232      -8.678  -6.618 -18.996  1.00  0.00      PROA
ATOM   3598  HB3 ALA   232      -8.545  -7.746 -17.579  1.00  0.00      PROA
ATOM   3599  C   ALA   232      -5.812  -7.993 -17.537  1.00  0.00      PROA
ATOM   3600  O   ALA   232      -5.511  -7.804 -16.364  1.00  0.00      PROA
ATOM   3601  N   LYS   233      -5.261  -8.995 -18.239  1.00  0.00      PROA
ATOM   3602  HN  LYS   233      -5.461  -9.122 -19.207  1.00  0.00      PROA
ATOM   3603  CA  LYS   233      -4.327  -9.980 -17.649  1.00  0.00      PROA
ATOM   3604  HA  LYS   233      -4.767 -10.366 -16.741  1.00  0.00      PROA
ATOM   3605  CB  LYS   233      -4.083 -11.115 -18.659  1.00  0.00      PROA
ATOM   3606  HB1 LYS   233      -3.603 -10.677 -19.559  1.00  0.00      PROA
ATOM   3607  HB2 LYS   233      -5.069 -11.537 -18.946  1.00  0.00      PROA
ATOM   3608  CG  LYS   233      -3.192 -12.276 -18.158  1.00  0.00      PROA
ATOM   3609  HG1 LYS   233      -2.204 -11.861 -17.867  1.00  0.00      PROA
ATOM   3610  HG2 LYS   233      -3.050 -12.995 -18.992  1.00  0.00      PROA
ATOM   3611  CD  LYS   233      -3.776 -13.035 -16.954  1.00  0.00      PROA
ATOM   3612  HD1 LYS   233      -4.793 -13.404 -17.206  1.00  0.00      PROA
ATOM   3613  HD2 LYS   233      -3.850 -12.349 -16.083  1.00  0.00      PROA
ATOM   3614  CE  LYS   233      -2.871 -14.227 -16.594  1.00  0.00      PROA
ATOM   3615  HE1 LYS   233      -1.870 -13.853 -16.291  1.00  0.00      PROA
ATOM   3616  HE2 LYS   233      -2.778 -14.900 -17.473  1.00  0.00      PROA
ATOM   3617  NZ  LYS   233      -3.405 -15.037 -15.467  1.00  0.00      PROA
ATOM   3618  HZ1 LYS   233      -4.340 -15.414 -15.723  1.00  0.00      PROA
ATOM   3619  HZ2 LYS   233      -3.493 -14.438 -14.621  1.00  0.00      PROA
ATOM   3620  HZ3 LYS   233      -2.756 -15.825 -15.268  1.00  0.00      PROA
ATOM   3621  C   LYS   233      -3.007  -9.341 -17.188  1.00  0.00      PROA
ATOM   3622  O   LYS   233      -2.415  -9.832 -16.241  1.00  0.00      PROA
ATOM   3623  N   SER   234      -2.539  -8.290 -17.860  1.00  0.00      PROA
ATOM   3624  HN  SER   234      -3.017  -7.941 -18.662  1.00  0.00      PROA
ATOM   3625  CA  SER   234      -1.314  -7.562 -17.502  1.00  0.00      PROA
ATOM   3626  HA  SER   234      -0.570  -8.286 -17.205  1.00  0.00      PROA
ATOM   3627  CB  SER   234      -0.808  -6.735 -18.693  1.00  0.00      PROA
ATOM   3628  HB1 SER   234       0.160  -6.258 -18.430  1.00  0.00      PROA
ATOM   3629  HB2 SER   234      -1.552  -5.948 -18.942  1.00  0.00      PROA
ATOM   3630  OG  SER   234      -0.615  -7.549 -19.831  1.00  0.00      PROA
ATOM   3631  HG1 SER   234      -1.493  -7.805 -20.125  1.00  0.00      PROA
ATOM   3632  C   SER   234      -1.494  -6.678 -16.261  1.00  0.00      PROA
ATOM   3633  O   SER   234      -0.659  -6.717 -15.371  1.00  0.00      PROA
ATOM   3634  N   LEU   235      -2.644  -6.014 -16.123  1.00  0.00      PROA
ATOM   3635  HN  LEU   235      -3.340  -6.054 -16.835  1.00  0.00      PROA
ATOM   3636  CA  LEU   235      -3.004  -5.185 -14.961  1.00  0.00      PROA
ATOM   3637  HA  LEU   235      -2.126  -4.654 -14.626  1.00  0.00      PROA
ATOM   3638  CB  LEU   235      -4.107  -4.204 -15.410  1.00  0.00      PROA
ATOM   3639  HB1 LEU   235      -4.662  -3.872 -14.507  1.00  0.00      PROA
ATOM   3640  HB2 LEU   235      -4.804  -4.751 -16.080  1.00  0.00      PROA
ATOM   3641  CG  LEU   235      -3.611  -2.946 -16.158  1.00  0.00      PROA
ATOM   3642  HG  LEU   235      -3.266  -2.185 -15.426  1.00  0.00      PROA
ATOM   3643  CD1 LEU   235      -4.765  -2.380 -16.989  1.00  0.00      PROA
ATOM   3644 HD11 LEU   235      -5.675  -2.276 -16.359  1.00  0.00      PROA
ATOM   3645 HD12 LEU   235      -4.995  -3.065 -17.833  1.00  0.00      PROA
ATOM   3646 HD13 LEU   235      -4.491  -1.378 -17.384  1.00  0.00      PROA
ATOM   3647  CD2 LEU   235      -2.415  -3.096 -17.112  1.00  0.00      PROA
ATOM   3648 HD21 LEU   235      -2.657  -3.823 -17.916  1.00  0.00      PROA
ATOM   3649 HD22 LEU   235      -1.530  -3.467 -16.553  1.00  0.00      PROA
ATOM   3650 HD23 LEU   235      -2.179  -2.116 -17.579  1.00  0.00      PROA
ATOM   3651  C   LEU   235      -3.434  -6.035 -13.746  1.00  0.00      PROA
ATOM   3652  O   LEU   235      -2.981  -5.777 -12.633  1.00  0.00      PROA
ATOM   3653  N   ALA   236      -4.043  -7.199 -13.986  1.00  0.00      PROA
ATOM   3654  HN  ALA   236      -4.352  -7.445 -14.901  1.00  0.00      PROA
ATOM   3655  CA  ALA   236      -4.306  -8.197 -12.944  1.00  0.00      PROA
ATOM   3656  HA  ALA   236      -4.804  -7.709 -12.119  1.00  0.00      PROA
ATOM   3657  CB  ALA   236      -5.188  -9.303 -13.532  1.00  0.00      PROA
ATOM   3658  HB1 ALA   236      -4.673  -9.788 -14.388  1.00  0.00      PROA
ATOM   3659  HB2 ALA   236      -6.146  -8.871 -13.893  1.00  0.00      PROA
ATOM   3660  HB3 ALA   236      -5.394 -10.074 -12.759  1.00  0.00      PROA
ATOM   3661  C   ALA   236      -3.019  -8.796 -12.336  1.00  0.00      PROA
ATOM   3662  O   ALA   236      -3.028  -9.172 -11.168  1.00  0.00      PROA
ATOM   3663  N   ILE   237      -1.906  -8.846 -13.084  1.00  0.00      PROA
ATOM   3664  HN  ILE   237      -1.916  -8.627 -14.056  1.00  0.00      PROA
ATOM   3665  CA  ILE   237      -0.597  -9.226 -12.524  1.00  0.00      PROA
ATOM   3666  HA  ILE   237      -0.741 -10.108 -11.917  1.00  0.00      PROA
ATOM   3667  CB  ILE   237       0.439  -9.511 -13.644  1.00  0.00      PROA
ATOM   3668  HB  ILE   237       0.365  -8.709 -14.409  1.00  0.00      PROA
ATOM   3669  CG2 ILE   237       1.890  -9.568 -13.128  1.00  0.00      PROA
ATOM   3670 HG21 ILE   237       1.994 -10.374 -12.370  1.00  0.00      PROA
ATOM   3671 HG22 ILE   237       2.161  -8.600 -12.656  1.00  0.00      PROA
ATOM   3672 HG23 ILE   237       2.582  -9.781 -13.970  1.00  0.00      PROA
ATOM   3673  CG1 ILE   237       0.097 -10.843 -14.348  1.00  0.00      PROA
ATOM   3674 HG11 ILE   237      -1.007 -10.917 -14.448  1.00  0.00      PROA
ATOM   3675 HG12 ILE   237       0.458 -11.681 -13.715  1.00  0.00      PROA
ATOM   3676  CD  ILE   237       0.725 -10.977 -15.742  1.00  0.00      PROA
ATOM   3677  HD1 ILE   237       1.832 -10.921 -15.669  1.00  0.00      PROA
ATOM   3678  HD2 ILE   237       0.371 -10.152 -16.397  1.00  0.00      PROA
ATOM   3679  HD3 ILE   237       0.447 -11.955 -16.189  1.00  0.00      PROA
ATOM   3680  C   ILE   237      -0.097  -8.172 -11.526  1.00  0.00      PROA
ATOM   3681  O   ILE   237       0.414  -8.564 -10.487  1.00  0.00      PROA
ATOM   3682  N   ILE   238      -0.363  -6.881 -11.743  1.00  0.00      PROA
ATOM   3683  HN  ILE   238      -0.845  -6.576 -12.561  1.00  0.00      PROA
ATOM   3684  CA  ILE   238       0.030  -5.817 -10.800  1.00  0.00      PROA
ATOM   3685  HA  ILE   238       1.038  -6.019 -10.471  1.00  0.00      PROA
ATOM   3686  CB  ILE   238      -0.046  -4.425 -11.475  1.00  0.00      PROA
ATOM   3687  HB  ILE   238      -1.049  -4.299 -11.936  1.00  0.00      PROA
ATOM   3688  CG2 ILE   238       0.188  -3.291 -10.458  1.00  0.00      PROA
ATOM   3689 HG21 ILE   238       1.191  -3.396  -9.994  1.00  0.00      PROA
ATOM   3690 HG22 ILE   238      -0.580  -3.337  -9.657  1.00  0.00      PROA
ATOM   3691 HG23 ILE   238       0.135  -2.307 -10.970  1.00  0.00      PROA
ATOM   3692  CG1 ILE   238       0.986  -4.386 -12.626  1.00  0.00      PROA
ATOM   3693 HG11 ILE   238       0.761  -5.221 -13.322  1.00  0.00      PROA
ATOM   3694 HG12 ILE   238       1.996  -4.540 -12.192  1.00  0.00      PROA
ATOM   3695  CD  ILE   238       1.005  -3.086 -13.430  1.00  0.00      PROA
ATOM   3696  HD1 ILE   238       1.419  -2.261 -12.812  1.00  0.00      PROA
ATOM   3697  HD2 ILE   238      -0.029  -2.816 -13.736  1.00  0.00      PROA
ATOM   3698  HD3 ILE   238       1.642  -3.208 -14.332  1.00  0.00      PROA
ATOM   3699  C   ILE   238      -0.775  -5.893  -9.496  1.00  0.00      PROA
ATOM   3700  O   ILE   238      -0.172  -5.888  -8.430  1.00  0.00      PROA
ATOM   3701  N   VAL   239      -2.076  -6.204  -9.551  1.00  0.00      PROA
ATOM   3702  HN  VAL   239      -2.568  -6.270 -10.416  1.00  0.00      PROA
ATOM   3703  CA  VAL   239      -2.870  -6.470  -8.331  1.00  0.00      PROA
ATOM   3704  HA  VAL   239      -2.629  -5.705  -7.608  1.00  0.00      PROA
ATOM   3705  CB  VAL   239      -4.386  -6.464  -8.620  1.00  0.00      PROA
ATOM   3706  HB  VAL   239      -4.611  -7.257  -9.364  1.00  0.00      PROA
ATOM   3707  CG1 VAL   239      -5.236  -6.711  -7.365  1.00  0.00      PROA
ATOM   3708 HG11 VAL   239      -5.040  -5.921  -6.609  1.00  0.00      PROA
ATOM   3709 HG12 VAL   239      -4.979  -7.697  -6.922  1.00  0.00      PROA
ATOM   3710 HG13 VAL   239      -6.315  -6.689  -7.629  1.00  0.00      PROA
ATOM   3711  CG2 VAL   239      -4.812  -5.108  -9.199  1.00  0.00      PROA
ATOM   3712 HG21 VAL   239      -4.268  -4.909 -10.147  1.00  0.00      PROA
ATOM   3713 HG22 VAL   239      -4.576  -4.297  -8.477  1.00  0.00      PROA
ATOM   3714 HG23 VAL   239      -5.903  -5.113  -9.411  1.00  0.00      PROA
ATOM   3715  C   VAL   239      -2.445  -7.770  -7.628  1.00  0.00      PROA
ATOM   3716  O   VAL   239      -2.399  -7.817  -6.400  1.00  0.00      PROA
ATOM   3717  N   GLY   240      -2.008  -8.789  -8.380  1.00  0.00      PROA
ATOM   3718  HN  GLY   240      -2.056  -8.758  -9.375  1.00  0.00      PROA
ATOM   3719  CA  GLY   240      -1.433 -10.015  -7.813  1.00  0.00      PROA
ATOM   3720  HA1 GLY   240      -1.334 -10.730  -8.616  1.00  0.00      PROA
ATOM   3721  HA2 GLY   240      -2.123 -10.384  -7.068  1.00  0.00      PROA
ATOM   3722  C   GLY   240      -0.060  -9.816  -7.158  1.00  0.00      PROA
ATOM   3723  O   GLY   240       0.190 -10.379  -6.098  1.00  0.00      PROA
ATOM   3724  N   LEU   241       0.782  -8.947  -7.718  1.00  0.00      PROA
ATOM   3725  HN  LEU   241       0.557  -8.507  -8.583  1.00  0.00      PROA
ATOM   3726  CA  LEU   241       2.079  -8.556  -7.149  1.00  0.00      PROA
ATOM   3727  HA  LEU   241       2.558  -9.439  -6.754  1.00  0.00      PROA
ATOM   3728  CB  LEU   241       2.942  -7.915  -8.251  1.00  0.00      PROA
ATOM   3729  HB1 LEU   241       3.514  -7.073  -7.808  1.00  0.00      PROA
ATOM   3730  HB2 LEU   241       2.269  -7.517  -9.040  1.00  0.00      PROA
ATOM   3731  CG  LEU   241       3.935  -8.896  -8.901  1.00  0.00      PROA
ATOM   3732  HG  LEU   241       4.740  -9.146  -8.178  1.00  0.00      PROA
ATOM   3733  CD1 LEU   241       4.545  -8.252 -10.146  1.00  0.00      PROA
ATOM   3734 HD11 LEU   241       5.081  -7.319  -9.869  1.00  0.00      PROA
ATOM   3735 HD12 LEU   241       3.743  -7.998 -10.872  1.00  0.00      PROA
ATOM   3736 HD13 LEU   241       5.268  -8.951 -10.617  1.00  0.00      PROA
ATOM   3737  CD2 LEU   241       3.329 -10.235  -9.346  1.00  0.00      PROA
ATOM   3738 HD21 LEU   241       2.527 -10.061 -10.096  1.00  0.00      PROA
ATOM   3739 HD22 LEU   241       2.888 -10.760  -8.472  1.00  0.00      PROA
ATOM   3740 HD23 LEU   241       4.114 -10.871  -9.807  1.00  0.00      PROA
ATOM   3741  C   LEU   241       1.924  -7.623  -5.943  1.00  0.00      PROA
ATOM   3742  O   LEU   241       2.555  -7.876  -4.926  1.00  0.00      PROA
ATOM   3743  N   PHE   242       0.889  -6.778  -5.922  1.00  0.00      PROA
ATOM   3744  HN  PHE   242       0.335  -6.608  -6.733  1.00  0.00      PROA
ATOM   3745  CA  PHE   242       0.492  -6.044  -4.716  1.00  0.00      PROA
ATOM   3746  HA  PHE   242       1.366  -5.554  -4.316  1.00  0.00      PROA
ATOM   3747  CB  PHE   242      -0.591  -5.012  -5.063  1.00  0.00      PROA
ATOM   3748  HB1 PHE   242      -1.559  -5.528  -5.242  1.00  0.00      PROA
ATOM   3749  HB2 PHE   242      -0.290  -4.441  -5.967  1.00  0.00      PROA
ATOM   3750  CG  PHE   242      -0.798  -4.020  -3.938  1.00  0.00      PROA
ATOM   3751  CD1 PHE   242      -0.181  -2.756  -4.002  1.00  0.00      PROA
ATOM   3752  HD1 PHE   242       0.367  -2.466  -4.886  1.00  0.00      PROA
ATOM   3753  CE1 PHE   242      -0.280  -1.873  -2.913  1.00  0.00      PROA
ATOM   3754  HE1 PHE   242       0.184  -0.899  -2.963  1.00  0.00      PROA
ATOM   3755  CZ  PHE   242      -0.983  -2.257  -1.760  1.00  0.00      PROA
ATOM   3756  HZ  PHE   242      -1.022  -1.594  -0.908  1.00  0.00      PROA
ATOM   3757  CD2 PHE   242      -1.552  -4.378  -2.802  1.00  0.00      PROA
ATOM   3758  HD2 PHE   242      -2.065  -5.328  -2.771  1.00  0.00      PROA
ATOM   3759  CE2 PHE   242      -1.636  -3.499  -1.710  1.00  0.00      PROA
ATOM   3760  HE2 PHE   242      -2.202  -3.778  -0.833  1.00  0.00      PROA
ATOM   3761  C   PHE   242       0.041  -6.983  -3.584  1.00  0.00      PROA
ATOM   3762  O   PHE   242       0.591  -6.912  -2.487  1.00  0.00      PROA
ATOM   3763  N   ALA   243      -0.804  -7.971  -3.905  1.00  0.00      PROA
ATOM   3764  HN  ALA   243      -1.173  -8.054  -4.827  1.00  0.00      PROA
ATOM   3765  CA  ALA   243      -1.256  -8.995  -2.961  1.00  0.00      PROA
ATOM   3766  HA  ALA   243      -1.662  -8.504  -2.089  1.00  0.00      PROA
ATOM   3767  CB  ALA   243      -2.323  -9.854  -3.650  1.00  0.00      PROA
ATOM   3768  HB1 ALA   243      -1.858 -10.479  -4.442  1.00  0.00      PROA
ATOM   3769  HB2 ALA   243      -3.090  -9.201  -4.119  1.00  0.00      PROA
ATOM   3770  HB3 ALA   243      -2.806 -10.525  -2.908  1.00  0.00      PROA
ATOM   3771  C   ALA   243      -0.107  -9.866  -2.417  1.00  0.00      PROA
ATOM   3772  O   ALA   243      -0.057 -10.125  -1.222  1.00  0.00      PROA
ATOM   3773  N   LEU   244       0.867 -10.215  -3.263  1.00  0.00      PROA
ATOM   3774  HN  LEU   244       0.818  -9.972  -4.228  1.00  0.00      PROA
ATOM   3775  CA  LEU   244       2.065 -10.964  -2.873  1.00  0.00      PROA
ATOM   3776  HA  LEU   244       1.771 -11.796  -2.250  1.00  0.00      PROA
ATOM   3777  CB  LEU   244       2.741 -11.453  -4.174  1.00  0.00      PROA
ATOM   3778  HB1 LEU   244       3.007 -10.550  -4.760  1.00  0.00      PROA
ATOM   3779  HB2 LEU   244       1.982 -12.038  -4.733  1.00  0.00      PROA
ATOM   3780  CG  LEU   244       4.011 -12.326  -4.087  1.00  0.00      PROA
ATOM   3781  HG  LEU   244       4.221 -12.748  -5.092  1.00  0.00      PROA
ATOM   3782  CD1 LEU   244       3.884 -13.476  -3.091  1.00  0.00      PROA
ATOM   3783 HD11 LEU   244       2.943 -14.039  -3.275  1.00  0.00      PROA
ATOM   3784 HD12 LEU   244       3.861 -13.077  -2.054  1.00  0.00      PROA
ATOM   3785 HD13 LEU   244       4.742 -14.172  -3.206  1.00  0.00      PROA
ATOM   3786  CD2 LEU   244       5.297 -11.540  -3.825  1.00  0.00      PROA
ATOM   3787 HD21 LEU   244       5.295 -11.140  -2.788  1.00  0.00      PROA
ATOM   3788 HD22 LEU   244       5.370 -10.687  -4.534  1.00  0.00      PROA
ATOM   3789 HD23 LEU   244       6.178 -12.205  -3.948  1.00  0.00      PROA
ATOM   3790  C   LEU   244       3.000 -10.143  -1.969  1.00  0.00      PROA
ATOM   3791  O   LEU   244       3.582 -10.695  -1.043  1.00  0.00      PROA
ATOM   3792  N   CYS   245       3.197  -8.856  -2.267  1.00  0.00      PROA
ATOM   3793  HN  CYS   245       2.651  -8.387  -2.957  1.00  0.00      PROA
ATOM   3794  CA  CYS   245       4.221  -8.045  -1.606  1.00  0.00      PROA
ATOM   3795  HA  CYS   245       5.051  -8.688  -1.356  1.00  0.00      PROA
ATOM   3796  CB  CYS   245       4.679  -6.915  -2.538  1.00  0.00      PROA
ATOM   3797  HB1 CYS   245       5.426  -6.293  -2.001  1.00  0.00      PROA
ATOM   3798  HB2 CYS   245       3.803  -6.277  -2.779  1.00  0.00      PROA
ATOM   3799  SG  CYS   245       5.410  -7.554  -4.077  1.00  0.00      PROA
ATOM   3800  HG1 CYS   245       4.320  -8.202  -4.462  1.00  0.00      PROA
ATOM   3801  C   CYS   245       3.782  -7.501  -0.237  1.00  0.00      PROA
ATOM   3802  O   CYS   245       4.537  -7.624   0.720  1.00  0.00      PROA
ATOM   3803  N   TRP   246       2.664  -6.766  -0.165  1.00  0.00      PROA
ATOM   3804  HN  TRP   246       2.020  -6.714  -0.924  1.00  0.00      PROA
ATOM   3805  CA  TRP   246       2.305  -5.985   1.035  1.00  0.00      PROA
ATOM   3806  HA  TRP   246       3.217  -5.678   1.523  1.00  0.00      PROA
ATOM   3807  CB  TRP   246       1.472  -4.760   0.633  1.00  0.00      PROA
ATOM   3808  HB1 TRP   246       1.214  -4.202   1.557  1.00  0.00      PROA
ATOM   3809  HB2 TRP   246       0.539  -5.122   0.152  1.00  0.00      PROA
ATOM   3810  CG  TRP   246       2.124  -3.793  -0.313  1.00  0.00      PROA
ATOM   3811  CD1 TRP   246       1.979  -3.813  -1.654  1.00  0.00      PROA
ATOM   3812  HD1 TRP   246       1.414  -4.550  -2.205  1.00  0.00      PROA
ATOM   3813  NE1 TRP   246       2.659  -2.753  -2.217  1.00  0.00      PROA
ATOM   3814  HE1 TRP   246       2.676  -2.560  -3.173  1.00  0.00      PROA
ATOM   3815  CE2 TRP   246       3.310  -2.002  -1.266  1.00  0.00      PROA
ATOM   3816  CD2 TRP   246       2.990  -2.644  -0.030  1.00  0.00      PROA
ATOM   3817  CE3 TRP   246       3.515  -2.053   1.138  1.00  0.00      PROA
ATOM   3818  HE3 TRP   246       3.308  -2.481   2.107  1.00  0.00      PROA
ATOM   3819  CZ3 TRP   246       4.317  -0.897   1.074  1.00  0.00      PROA
ATOM   3820  HZ3 TRP   246       4.702  -0.464   1.985  1.00  0.00      PROA
ATOM   3821  CZ2 TRP   246       4.112  -0.853  -1.346  1.00  0.00      PROA
ATOM   3822  HZ2 TRP   246       4.343  -0.390  -2.294  1.00  0.00      PROA
ATOM   3823  CH2 TRP   246       4.622  -0.299  -0.161  1.00  0.00      PROA
ATOM   3824  HH2 TRP   246       5.245   0.582  -0.198  1.00  0.00      PROA
ATOM   3825  C   TRP   246       1.573  -6.806   2.103  1.00  0.00      PROA
ATOM   3826  O   TRP   246       1.921  -6.747   3.281  1.00  0.00      PROA
ATOM   3827  N   LEU   247       0.648  -7.675   1.682  1.00  0.00      PROA
ATOM   3828  HN  LEU   247       0.518  -7.871   0.713  1.00  0.00      PROA
ATOM   3829  CA  LEU   247      -0.238  -8.400   2.598  1.00  0.00      PROA
ATOM   3830  HA  LEU   247      -0.608  -7.697   3.330  1.00  0.00      PROA
ATOM   3831  CB  LEU   247      -1.410  -9.041   1.835  1.00  0.00      PROA
ATOM   3832  HB1 LEU   247      -1.854  -9.828   2.480  1.00  0.00      PROA
ATOM   3833  HB2 LEU   247      -1.007  -9.514   0.915  1.00  0.00      PROA
ATOM   3834  CG  LEU   247      -2.532  -8.069   1.423  1.00  0.00      PROA
ATOM   3835  HG  LEU   247      -2.936  -7.557   2.323  1.00  0.00      PROA
ATOM   3836  CD1 LEU   247      -3.645  -8.863   0.735  1.00  0.00      PROA
ATOM   3837 HD11 LEU   247      -3.930  -9.739   1.357  1.00  0.00      PROA
ATOM   3838 HD12 LEU   247      -3.294  -9.229  -0.253  1.00  0.00      PROA
ATOM   3839 HD13 LEU   247      -4.541  -8.219   0.599  1.00  0.00      PROA
ATOM   3840  CD2 LEU   247      -2.081  -6.953   0.475  1.00  0.00      PROA
ATOM   3841 HD21 LEU   247      -1.516  -7.383  -0.379  1.00  0.00      PROA
ATOM   3842 HD22 LEU   247      -1.421  -6.242   1.015  1.00  0.00      PROA
ATOM   3843 HD23 LEU   247      -2.968  -6.413   0.078  1.00  0.00      PROA
ATOM   3844  C   LEU   247       0.442  -9.436   3.518  1.00  0.00      PROA
ATOM   3845  O   LEU   247      -0.128  -9.662   4.580  1.00  0.00      PROA
ATOM   3846  N   PRO   248       1.674  -9.940   3.287  1.00  0.00      PROA
ATOM   3847  CD  PRO   248       2.367 -10.062   2.013  1.00  0.00      PROA
ATOM   3848  HD1 PRO   248       2.905  -9.116   1.792  1.00  0.00      PROA
ATOM   3849  HD2 PRO   248       1.630 -10.275   1.209  1.00  0.00      PROA
ATOM   3850  CA  PRO   248       2.401 -10.690   4.314  1.00  0.00      PROA
ATOM   3851  HA  PRO   248       1.797 -11.513   4.660  1.00  0.00      PROA
ATOM   3852  CB  PRO   248       3.719 -11.113   3.658  1.00  0.00      PROA
ATOM   3853  HB1 PRO   248       4.072 -12.087   4.057  1.00  0.00      PROA
ATOM   3854  HB2 PRO   248       4.510 -10.351   3.817  1.00  0.00      PROA
ATOM   3855  CG  PRO   248       3.344 -11.222   2.183  1.00  0.00      PROA
ATOM   3856  HG1 PRO   248       4.233 -11.103   1.528  1.00  0.00      PROA
ATOM   3857  HG2 PRO   248       2.860 -12.196   1.958  1.00  0.00      PROA
ATOM   3858  C   PRO   248       2.645  -9.899   5.609  1.00  0.00      PROA
ATOM   3859  O   PRO   248       2.483 -10.463   6.688  1.00  0.00      PROA
ATOM   3860  N   LEU   249       2.823  -8.574   5.524  1.00  0.00      PROA
ATOM   3861  HN  LEU   249       2.875  -8.112   4.642  1.00  0.00      PROA
ATOM   3862  CA  LEU   249       2.953  -7.705   6.700  1.00  0.00      PROA
ATOM   3863  HA  LEU   249       3.614  -8.182   7.408  1.00  0.00      PROA
ATOM   3864  CB  LEU   249       3.524  -6.340   6.251  1.00  0.00      PROA
ATOM   3865  HB1 LEU   249       2.669  -5.667   6.031  1.00  0.00      PROA
ATOM   3866  HB2 LEU   249       4.105  -6.502   5.319  1.00  0.00      PROA
ATOM   3867  CG  LEU   249       4.440  -5.629   7.266  1.00  0.00      PROA
ATOM   3868  HG  LEU   249       4.590  -4.577   6.943  1.00  0.00      PROA
ATOM   3869  CD1 LEU   249       5.798  -6.313   7.380  1.00  0.00      PROA
ATOM   3870 HD11 LEU   249       6.311  -6.309   6.395  1.00  0.00      PROA
ATOM   3871 HD12 LEU   249       5.664  -7.366   7.707  1.00  0.00      PROA
ATOM   3872 HD13 LEU   249       6.433  -5.772   8.113  1.00  0.00      PROA
ATOM   3873  CD2 LEU   249       3.848  -5.529   8.666  1.00  0.00      PROA
ATOM   3874 HD21 LEU   249       3.814  -6.534   9.139  1.00  0.00      PROA
ATOM   3875 HD22 LEU   249       2.813  -5.128   8.611  1.00  0.00      PROA
ATOM   3876 HD23 LEU   249       4.475  -4.861   9.295  1.00  0.00      PROA
ATOM   3877  C   LEU   249       1.611  -7.544   7.441  1.00  0.00      PROA
ATOM   3878  O   LEU   249       1.507  -7.823   8.634  1.00  0.00      PROA
ATOM   3879  N   HSE   250       0.511  -7.418   6.679  1.00  0.00      PROA
ATOM   3880  HN  HSE   250       0.576  -7.264   5.697  1.00  0.00      PROA
ATOM   3881  CA  HSE   250      -0.864  -7.494   7.215  1.00  0.00      PROA
ATOM   3882  HA  HSE   250      -0.937  -6.792   8.032  1.00  0.00      PROA
ATOM   3883  CB  HSE   250      -1.918  -7.166   6.144  1.00  0.00      PROA
ATOM   3884  HB1 HSE   250      -2.932  -7.310   6.576  1.00  0.00      PROA
ATOM   3885  HB2 HSE   250      -1.788  -7.856   5.283  1.00  0.00      PROA
ATOM   3886  ND1 HSE   250      -1.327  -5.342   4.467  1.00  0.00      PROA
ATOM   3887  CG  HSE   250      -1.806  -5.758   5.649  1.00  0.00      PROA
ATOM   3888  CE1 HSE   250      -1.362  -4.033   4.460  1.00  0.00      PROA
ATOM   3889  HE1 HSE   250      -1.008  -3.375   3.667  1.00  0.00      PROA
ATOM   3890  NE2 HSE   250      -1.928  -3.595   5.634  1.00  0.00      PROA
ATOM   3891  HE2 HSE   250      -2.101  -2.639   5.870  1.00  0.00      PROA
ATOM   3892  CD2 HSE   250      -2.231  -4.647   6.455  1.00  0.00      PROA
ATOM   3893  HD2 HSE   250      -2.674  -4.587   7.441  1.00  0.00      PROA
ATOM   3894  C   HSE   250      -1.210  -8.815   7.897  1.00  0.00      PROA
ATOM   3895  O   HSE   250      -1.877  -8.868   8.909  1.00  0.00      PROA
ATOM   3896  N   ILE   251      -0.767  -9.934   7.298  1.00  0.00      PROA
ATOM   3897  HN  ILE   251      -0.256  -9.894   6.444  1.00  0.00      PROA
ATOM   3898  CA  ILE   251      -0.988 -11.287   7.831  1.00  0.00      PROA
ATOM   3899  HA  ILE   251      -2.014 -11.358   8.161  1.00  0.00      PROA
ATOM   3900  CB  ILE   251      -0.698 -12.335   6.732  1.00  0.00      PROA
ATOM   3901  HB  ILE   251       0.264 -12.082   6.239  1.00  0.00      PROA
ATOM   3902  CG2 ILE   251      -0.609 -13.766   7.296  1.00  0.00      PROA
ATOM   3903 HG21 ILE   251      -1.492 -13.980   7.935  1.00  0.00      PROA
ATOM   3904 HG22 ILE   251       0.309 -13.873   7.912  1.00  0.00      PROA
ATOM   3905 HG23 ILE   251      -0.589 -14.500   6.463  1.00  0.00      PROA
ATOM   3906  CG1 ILE   251      -1.798 -12.273   5.643  1.00  0.00      PROA
ATOM   3907 HG11 ILE   251      -2.058 -11.208   5.464  1.00  0.00      PROA
ATOM   3908 HG12 ILE   251      -2.698 -12.804   6.019  1.00  0.00      PROA
ATOM   3909  CD  ILE   251      -1.380 -12.905   4.308  1.00  0.00      PROA
ATOM   3910  HD1 ILE   251      -1.130 -13.977   4.455  1.00  0.00      PROA
ATOM   3911  HD2 ILE   251      -0.486 -12.383   3.906  1.00  0.00      PROA
ATOM   3912  HD3 ILE   251      -2.215 -12.833   3.578  1.00  0.00      PROA
ATOM   3913  C   ILE   251      -0.174 -11.524   9.112  1.00  0.00      PROA
ATOM   3914  O   ILE   251      -0.750 -12.010  10.082  1.00  0.00      PROA
ATOM   3915  N   ILE   252       1.033 -10.953   9.224  1.00  0.00      PROA
ATOM   3916  HN  ILE   252       1.489 -10.542   8.439  1.00  0.00      PROA
ATOM   3917  CA  ILE   252       1.775 -10.885  10.496  1.00  0.00      PROA
ATOM   3918  HA  ILE   252       1.799 -11.878  10.920  1.00  0.00      PROA
ATOM   3919  CB  ILE   252       3.215 -10.363  10.271  1.00  0.00      PROA
ATOM   3920  HB  ILE   252       3.180  -9.464   9.619  1.00  0.00      PROA
ATOM   3921  CG2 ILE   252       3.886  -9.994  11.606  1.00  0.00      PROA
ATOM   3922 HG21 ILE   252       3.777 -10.828  12.331  1.00  0.00      PROA
ATOM   3923 HG22 ILE   252       3.405  -9.088  12.033  1.00  0.00      PROA
ATOM   3924 HG23 ILE   252       4.968  -9.803  11.445  1.00  0.00      PROA
ATOM   3925  CG1 ILE   252       4.065 -11.417   9.522  1.00  0.00      PROA
ATOM   3926 HG11 ILE   252       3.444 -11.865   8.718  1.00  0.00      PROA
ATOM   3927 HG12 ILE   252       4.353 -12.214  10.240  1.00  0.00      PROA
ATOM   3928  CD  ILE   252       5.342 -10.843   8.891  1.00  0.00      PROA
ATOM   3929  HD1 ILE   252       5.991 -10.401   9.677  1.00  0.00      PROA
ATOM   3930  HD2 ILE   252       5.078 -10.048   8.161  1.00  0.00      PROA
ATOM   3931  HD3 ILE   252       5.906 -11.651   8.378  1.00  0.00      PROA
ATOM   3932  C   ILE   252       1.021 -10.041  11.534  1.00  0.00      PROA
ATOM   3933  O   ILE   252       0.838 -10.492  12.661  1.00  0.00      PROA
ATOM   3934  N   ASN   253       0.412  -8.923  11.131  1.00  0.00      PROA
ATOM   3935  HN  ASN   253       0.482  -8.598  10.191  1.00  0.00      PROA
ATOM   3936  CA  ASN   253      -0.400  -8.094  12.032  1.00  0.00      PROA
ATOM   3937  HA  ASN   253       0.152  -7.945  12.948  1.00  0.00      PROA
ATOM   3938  CB  ASN   253      -0.701  -6.740  11.351  1.00  0.00      PROA
ATOM   3939  HB1 ASN   253      -1.585  -6.280  11.842  1.00  0.00      PROA
ATOM   3940  HB2 ASN   253      -0.932  -6.921  10.280  1.00  0.00      PROA
ATOM   3941  CG  ASN   253       0.460  -5.757  11.433  1.00  0.00      PROA
ATOM   3942  OD1 ASN   253       0.342  -4.648  11.923  1.00  0.00      PROA
ATOM   3943  ND2 ASN   253       1.603  -6.069  10.879  1.00  0.00      PROA
ATOM   3944 HD21 ASN   253       2.412  -5.507  11.051  1.00  0.00      PROA
ATOM   3945 HD22 ASN   253       1.667  -6.870  10.283  1.00  0.00      PROA
ATOM   3946  C   ASN   253      -1.678  -8.822  12.510  1.00  0.00      PROA
ATOM   3947  O   ASN   253      -1.943  -8.856  13.706  1.00  0.00      PROA
ATOM   3948  N   CYS   254      -2.309  -9.633  11.654  1.00  0.00      PROA
ATOM   3949  HN  CYS   254      -2.054  -9.672  10.691  1.00  0.00      PROA
ATOM   3950  CA  CYS   254      -3.413 -10.521  12.051  1.00  0.00      PROA
ATOM   3951  HA  CYS   254      -4.122  -9.946  12.629  1.00  0.00      PROA
ATOM   3952  CB  CYS   254      -4.080 -11.095  10.793  1.00  0.00      PROA
ATOM   3953  HB1 CYS   254      -4.876 -11.807  11.099  1.00  0.00      PROA
ATOM   3954  HB2 CYS   254      -3.321 -11.653  10.205  1.00  0.00      PROA
ATOM   3955  SG  CYS   254      -4.795  -9.770   9.779  1.00  0.00      PROA
ATOM   3956  HG1 CYS   254      -3.628  -9.273   9.398  1.00  0.00      PROA
ATOM   3957  C   CYS   254      -2.970 -11.660  12.987  1.00  0.00      PROA
ATOM   3958  O   CYS   254      -3.708 -12.026  13.898  1.00  0.00      PROA
ATOM   3959  N   PHE   255      -1.788 -12.237  12.766  1.00  0.00      PROA
ATOM   3960  HN  PHE   255      -1.236 -11.987  11.976  1.00  0.00      PROA
ATOM   3961  CA  PHE   255      -1.200 -13.264  13.633  1.00  0.00      PROA
ATOM   3962  HA  PHE   255      -1.936 -14.035  13.808  1.00  0.00      PROA
ATOM   3963  CB  PHE   255       0.033 -13.831  12.914  1.00  0.00      PROA
ATOM   3964  HB1 PHE   255       0.667 -12.983  12.580  1.00  0.00      PROA
ATOM   3965  HB2 PHE   255      -0.311 -14.421  12.038  1.00  0.00      PROA
ATOM   3966  CG  PHE   255       0.932 -14.746  13.721  1.00  0.00      PROA
ATOM   3967  CD1 PHE   255       0.427 -15.940  14.272  1.00  0.00      PROA
ATOM   3968  HD1 PHE   255      -0.614 -16.198  14.139  1.00  0.00      PROA
ATOM   3969  CE1 PHE   255       1.277 -16.797  14.995  1.00  0.00      PROA
ATOM   3970  HE1 PHE   255       0.888 -17.712  15.417  1.00  0.00      PROA
ATOM   3971  CZ  PHE   255       2.632 -16.462  15.169  1.00  0.00      PROA
ATOM   3972  HZ  PHE   255       3.286 -17.124  15.716  1.00  0.00      PROA
ATOM   3973  CD2 PHE   255       2.285 -14.404  13.916  1.00  0.00      PROA
ATOM   3974  HD2 PHE   255       2.670 -13.478  13.515  1.00  0.00      PROA
ATOM   3975  CE2 PHE   255       3.134 -15.266  14.631  1.00  0.00      PROA
ATOM   3976  HE2 PHE   255       4.173 -15.008  14.767  1.00  0.00      PROA
ATOM   3977  C   PHE   255      -0.879 -12.724  15.039  1.00  0.00      PROA
ATOM   3978  O   PHE   255      -1.479 -13.209  15.993  1.00  0.00      PROA
ATOM   3979  N   THR   256      -0.379 -11.485  15.097  1.00  0.00      PROA
ATOM   3980  HN  THR   256      -0.161 -11.007  14.252  1.00  0.00      PROA
ATOM   3981  CA  THR   256      -0.093 -10.689  16.316  1.00  0.00      PROA
ATOM   3982  HA  THR   256       0.336 -11.349  17.055  1.00  0.00      PROA
ATOM   3983  CB  THR   256       0.885  -9.535  15.991  1.00  0.00      PROA
ATOM   3984  HB  THR   256       0.315  -8.677  15.573  1.00  0.00      PROA
ATOM   3985  OG1 THR   256       1.862  -9.922  15.049  1.00  0.00      PROA
ATOM   3986  HG1 THR   256       1.398 -10.025  14.214  1.00  0.00      PROA
ATOM   3987  CG2 THR   256       1.695  -9.053  17.198  1.00  0.00      PROA
ATOM   3988 HG21 THR   256       2.304  -9.887  17.607  1.00  0.00      PROA
ATOM   3989 HG22 THR   256       1.009  -8.691  17.994  1.00  0.00      PROA
ATOM   3990 HG23 THR   256       2.378  -8.232  16.892  1.00  0.00      PROA
ATOM   3991  C   THR   256      -1.360 -10.140  17.016  1.00  0.00      PROA
ATOM   3992  O   THR   256      -1.333  -9.090  17.656  1.00  0.00      PROA
ATOM   3993  N   PHE   257      -2.527 -10.730  16.750  1.00  0.00      PROA
ATOM   3994  HN  PHE   257      -2.562 -11.582  16.236  1.00  0.00      PROA
ATOM   3995  CA  PHE   257      -3.833 -10.212  17.167  1.00  0.00      PROA
ATOM   3996  HA  PHE   257      -3.731  -9.752  18.139  1.00  0.00      PROA
ATOM   3997  CB  PHE   257      -4.287  -9.191  16.123  1.00  0.00      PROA
ATOM   3998  HB1 PHE   257      -4.592  -9.725  15.197  1.00  0.00      PROA
ATOM   3999  HB2 PHE   257      -3.450  -8.494  15.904  1.00  0.00      PROA
ATOM   4000  CG  PHE   257      -5.464  -8.352  16.563  1.00  0.00      PROA
ATOM   4001  CD1 PHE   257      -5.272  -7.318  17.496  1.00  0.00      PROA
ATOM   4002  HD1 PHE   257      -4.286  -7.126  17.891  1.00  0.00      PROA
ATOM   4003  CE1 PHE   257      -6.360  -6.534  17.916  1.00  0.00      PROA
ATOM   4004  HE1 PHE   257      -6.212  -5.743  18.636  1.00  0.00      PROA
ATOM   4005  CZ  PHE   257      -7.643  -6.783  17.396  1.00  0.00      PROA
ATOM   4006  HZ  PHE   257      -8.481  -6.179  17.712  1.00  0.00      PROA
ATOM   4007  CD2 PHE   257      -6.748  -8.606  16.051  1.00  0.00      PROA
ATOM   4008  HD2 PHE   257      -6.899  -9.406  15.341  1.00  0.00      PROA
ATOM   4009  CE2 PHE   257      -7.835  -7.819  16.464  1.00  0.00      PROA
ATOM   4010  HE2 PHE   257      -8.821  -8.009  16.065  1.00  0.00      PROA
ATOM   4011  C   PHE   257      -4.900 -11.298  17.344  1.00  0.00      PROA
ATOM   4012  O   PHE   257      -5.656 -11.254  18.310  1.00  0.00      PROA
ATOM   4013  N   PHE   258      -4.856 -12.352  16.524  1.00  0.00      PROA
ATOM   4014  HN  PHE   258      -4.279 -12.346  15.712  1.00  0.00      PROA
ATOM   4015  CA  PHE   258      -5.628 -13.585  16.727  1.00  0.00      PROA
ATOM   4016  HA  PHE   258      -6.401 -13.387  17.455  1.00  0.00      PROA
ATOM   4017  CB  PHE   258      -6.244 -14.024  15.389  1.00  0.00      PROA
ATOM   4018  HB1 PHE   258      -6.889 -14.912  15.560  1.00  0.00      PROA
ATOM   4019  HB2 PHE   258      -5.428 -14.276  14.679  1.00  0.00      PROA
ATOM   4020  CG  PHE   258      -7.110 -12.966  14.717  1.00  0.00      PROA
ATOM   4021  CD1 PHE   258      -8.206 -12.404  15.402  1.00  0.00      PROA
ATOM   4022  HD1 PHE   258      -8.443 -12.737  16.402  1.00  0.00      PROA
ATOM   4023  CE1 PHE   258      -8.994 -11.412  14.790  1.00  0.00      PROA
ATOM   4024  HE1 PHE   258      -9.836 -10.989  15.319  1.00  0.00      PROA
ATOM   4025  CZ  PHE   258      -8.687 -10.971  13.491  1.00  0.00      PROA
ATOM   4026  HZ  PHE   258      -9.294 -10.211  13.020  1.00  0.00      PROA
ATOM   4027  CD2 PHE   258      -6.805 -12.516  13.418  1.00  0.00      PROA
ATOM   4028  HD2 PHE   258      -5.964 -12.937  12.888  1.00  0.00      PROA
ATOM   4029  CE2 PHE   258      -7.589 -11.521  12.806  1.00  0.00      PROA
ATOM   4030  HE2 PHE   258      -7.348 -11.180  11.810  1.00  0.00      PROA
ATOM   4031  C   PHE   258      -4.825 -14.708  17.414  1.00  0.00      PROA
ATOM   4032  O   PHE   258      -5.414 -15.711  17.805  1.00  0.00      PROA
ATOM   4033  N   CYS   259      -3.520 -14.508  17.628  1.00  0.00      PROA
ATOM   4034  HN  CYS   259      -3.018 -13.846  17.079  1.00  0.00      PROA
ATOM   4035  CA  CYS   259      -2.707 -15.194  18.637  1.00  0.00      PROA
ATOM   4036  HA  CYS   259      -3.296 -15.285  19.538  1.00  0.00      PROA
ATOM   4037  CB  CYS   259      -2.286 -16.582  18.129  1.00  0.00      PROA
ATOM   4038  HB1 CYS   259      -1.608 -16.446  17.260  1.00  0.00      PROA
ATOM   4039  HB2 CYS   259      -3.195 -17.120  17.785  1.00  0.00      PROA
ATOM   4040  SG  CYS   259      -1.445 -17.582  19.389  1.00  0.00      PROA
ATOM   4041  C   CYS   259      -1.487 -14.323  19.026  1.00  0.00      PROA
ATOM   4042  O   CYS   259      -0.372 -14.601  18.576  1.00  0.00      PROA
ATOM   4043  N   PRO   260      -1.677 -13.154  19.676  1.00  0.00      PROA
ATOM   4044  CD  PRO   260      -2.931 -12.680  20.248  1.00  0.00      PROA
ATOM   4045  HD1 PRO   260      -3.494 -13.539  20.671  1.00  0.00      PROA
ATOM   4046  HD2 PRO   260      -3.535 -12.184  19.459  1.00  0.00      PROA
ATOM   4047  CA  PRO   260      -0.557 -12.321  20.145  1.00  0.00      PROA
ATOM   4048  HA  PRO   260       0.086 -12.070  19.318  1.00  0.00      PROA
ATOM   4049  CB  PRO   260      -1.224 -11.115  20.816  1.00  0.00      PROA
ATOM   4050  HB1 PRO   260      -1.407 -10.299  20.085  1.00  0.00      PROA
ATOM   4051  HB2 PRO   260      -0.599 -10.721  21.645  1.00  0.00      PROA
ATOM   4052  CG  PRO   260      -2.539 -11.690  21.342  1.00  0.00      PROA
ATOM   4053  HG1 PRO   260      -2.395 -12.202  22.317  1.00  0.00      PROA
ATOM   4054  HG2 PRO   260      -3.307 -10.897  21.463  1.00  0.00      PROA
ATOM   4055  C   PRO   260       0.367 -13.060  21.135  1.00  0.00      PROA
ATOM   4056  O   PRO   260       1.521 -12.680  21.311  1.00  0.00      PROA
ATOM   4057  N   ASP   261      -0.139 -14.144  21.718  1.00  0.00      PROA
ATOM   4058  HN  ASP   261      -1.090 -14.371  21.540  1.00  0.00      PROA
ATOM   4059  CA  ASP   261       0.499 -15.105  22.621  1.00  0.00      PROA
ATOM   4060  HA  ASP   261       1.079 -14.559  23.350  1.00  0.00      PROA
ATOM   4061  CB  ASP   261      -0.607 -15.945  23.315  1.00  0.00      PROA
ATOM   4062  HB1 ASP   261      -0.343 -16.051  24.388  1.00  0.00      PROA
ATOM   4063  HB2 ASP   261      -0.630 -16.950  22.843  1.00  0.00      PROA
ATOM   4064  CG  ASP   261      -2.027 -15.354  23.235  1.00  0.00      PROA
ATOM   4065  OD1 ASP   261      -2.359 -14.563  24.143  1.00  0.00      PROA
ATOM   4066  OD2 ASP   261      -2.571 -15.368  22.102  1.00  0.00      PROA
ATOM   4067  C   ASP   261       1.485 -16.050  21.901  1.00  0.00      PROA
ATOM   4068  O   ASP   261       2.287 -16.732  22.542  1.00  0.00      PROA
ATOM   4069  N   CYS   262       1.339 -16.206  20.581  1.00  0.00      PROA
ATOM   4070  HN  CYS   262       0.634 -15.708  20.083  1.00  0.00      PROA
ATOM   4071  CA  CYS   262       2.164 -17.088  19.760  1.00  0.00      PROA
ATOM   4072  HA  CYS   262       2.301 -18.018  20.291  1.00  0.00      PROA
ATOM   4073  CB  CYS   262       1.463 -17.332  18.411  1.00  0.00      PROA
ATOM   4074  HB1 CYS   262       2.230 -17.698  17.698  1.00  0.00      PROA
ATOM   4075  HB2 CYS   262       1.084 -16.353  18.051  1.00  0.00      PROA
ATOM   4076  SG  CYS   262       0.080 -18.511  18.409  1.00  0.00      PROA
ATOM   4077  C   CYS   262       3.590 -16.536  19.556  1.00  0.00      PROA
ATOM   4078  O   CYS   262       3.868 -15.354  19.751  1.00  0.00      PROA
ATOM   4079  N   SER   263       4.449 -17.360  18.944  1.00  0.00      PROA
ATOM   4080  HN  SER   263       4.180 -18.299  18.750  1.00  0.00      PROA
ATOM   4081  CA  SER   263       5.813 -17.029  18.500  1.00  0.00      PROA
ATOM   4082  HA  SER   263       6.346 -16.601  19.336  1.00  0.00      PROA
ATOM   4083  CB  SER   263       6.521 -18.297  18.003  1.00  0.00      PROA
ATOM   4084  HB1 SER   263       7.592 -18.075  17.811  1.00  0.00      PROA
ATOM   4085  HB2 SER   263       6.042 -18.648  17.064  1.00  0.00      PROA
ATOM   4086  OG  SER   263       6.437 -19.329  18.968  1.00  0.00      PROA
ATOM   4087  HG1 SER   263       6.999 -19.056  19.697  1.00  0.00      PROA
ATOM   4088  C   SER   263       5.877 -15.934  17.419  1.00  0.00      PROA
ATOM   4089  O   SER   263       5.995 -16.218  16.227  1.00  0.00      PROA
ATOM   4090  N   HSE   264       5.690 -14.672  17.841  1.00  0.00      PROA
ATOM   4091  HN  HSE   264       5.540 -14.489  18.808  1.00  0.00      PROA
ATOM   4092  CA  HSE   264       5.680 -13.459  16.994  1.00  0.00      PROA
ATOM   4093  HA  HSE   264       4.798 -13.488  16.371  1.00  0.00      PROA
ATOM   4094  CB  HSE   264       5.671 -12.196  17.892  1.00  0.00      PROA
ATOM   4095  HB1 HSE   264       6.658 -12.113  18.393  1.00  0.00      PROA
ATOM   4096  HB2 HSE   264       4.879 -12.316  18.661  1.00  0.00      PROA
ATOM   4097  ND1 HSE   264       4.962 -10.749  15.901  1.00  0.00      PROA
ATOM   4098  CG  HSE   264       5.413 -10.909  17.156  1.00  0.00      PROA
ATOM   4099  CE1 HSE   264       4.818  -9.465  15.681  1.00  0.00      PROA
ATOM   4100  HE1 HSE   264       4.461  -8.997  14.764  1.00  0.00      PROA
ATOM   4101  NE2 HSE   264       5.192  -8.774  16.805  1.00  0.00      PROA
ATOM   4102  HE2 HSE   264       5.190  -7.779  16.898  1.00  0.00      PROA
ATOM   4103  CD2 HSE   264       5.575  -9.634  17.803  1.00  0.00      PROA
ATOM   4104  HD2 HSE   264       5.902  -9.358  18.796  1.00  0.00      PROA
ATOM   4105  C   HSE   264       6.808 -13.408  15.958  1.00  0.00      PROA
ATOM   4106  O   HSE   264       7.949 -13.783  16.171  1.00  0.00      PROA
ATOM   4107  N   ALA   265       6.456 -12.893  14.765  1.00  0.00      PROA
ATOM   4108  HN  ALA   265       5.508 -12.659  14.565  1.00  0.00      PROA
ATOM   4109  CA  ALA   265       7.398 -12.635  13.682  1.00  0.00      PROA
ATOM   4110  HA  ALA   265       7.760 -13.579  13.303  1.00  0.00      PROA
ATOM   4111  CB  ALA   265       6.652 -11.856  12.594  1.00  0.00      PROA
ATOM   4112  HB1 ALA   265       6.270 -10.897  13.005  1.00  0.00      PROA
ATOM   4113  HB2 ALA   265       5.789 -12.452  12.226  1.00  0.00      PROA
ATOM   4114  HB3 ALA   265       7.339 -11.632  11.750  1.00  0.00      PROA
ATOM   4115  C   ALA   265       8.637 -11.854  14.179  1.00  0.00      PROA
ATOM   4116  O   ALA   265       8.506 -10.684  14.547  1.00  0.00      PROA
ATOM   4117  N   PRO   266       9.862 -12.411  14.063  1.00  0.00      PROA
ATOM   4118  CD  PRO   266      10.165 -13.791  13.704  1.00  0.00      PROA
ATOM   4119  HD1 PRO   266      10.157 -13.897  12.598  1.00  0.00      PROA
ATOM   4120  HD2 PRO   266       9.406 -14.466  14.154  1.00  0.00      PROA
ATOM   4121  CA  PRO   266      11.062 -11.754  14.568  1.00  0.00      PROA
ATOM   4122  HA  PRO   266      10.949 -11.550  15.620  1.00  0.00      PROA
ATOM   4123  CB  PRO   266      12.220 -12.698  14.235  1.00  0.00      PROA
ATOM   4124  HB1 PRO   266      13.031 -12.622  14.989  1.00  0.00      PROA
ATOM   4125  HB2 PRO   266      12.641 -12.481  13.231  1.00  0.00      PROA
ATOM   4126  CG  PRO   266      11.555 -14.072  14.272  1.00  0.00      PROA
ATOM   4127  HG1 PRO   266      12.106 -14.804  13.644  1.00  0.00      PROA
ATOM   4128  HG2 PRO   266      11.494 -14.463  15.310  1.00  0.00      PROA
ATOM   4129  C   PRO   266      11.267 -10.358  13.975  1.00  0.00      PROA
ATOM   4130  O   PRO   266      11.082 -10.163  12.778  1.00  0.00      PROA
ATOM   4131  N   LEU   267      11.936  -9.481  14.724  1.00  0.00      PROA
ATOM   4132  HN  LEU   267      12.307  -9.740  15.611  1.00  0.00      PROA
ATOM   4133  CA  LEU   267      12.184  -8.087  14.328  1.00  0.00      PROA
ATOM   4134  HA  LEU   267      11.241  -7.601  14.124  1.00  0.00      PROA
ATOM   4135  CB  LEU   267      12.911  -7.432  15.524  1.00  0.00      PROA
ATOM   4136  HB1 LEU   267      13.871  -7.971  15.657  1.00  0.00      PROA
ATOM   4137  HB2 LEU   267      12.276  -7.593  16.419  1.00  0.00      PROA
ATOM   4138  CG  LEU   267      13.240  -5.928  15.467  1.00  0.00      PROA
ATOM   4139  HG  LEU   267      13.580  -5.595  16.471  1.00  0.00      PROA
ATOM   4140  CD1 LEU   267      12.035  -5.089  15.050  1.00  0.00      PROA
ATOM   4141 HD11 LEU   267      11.149  -5.360  15.664  1.00  0.00      PROA
ATOM   4142 HD12 LEU   267      11.795  -5.276  13.981  1.00  0.00      PROA
ATOM   4143 HD13 LEU   267      12.254  -4.010  15.201  1.00  0.00      PROA
ATOM   4144  CD2 LEU   267      14.450  -5.615  14.587  1.00  0.00      PROA
ATOM   4145 HD21 LEU   267      14.198  -5.784  13.518  1.00  0.00      PROA
ATOM   4146 HD22 LEU   267      15.298  -6.277  14.861  1.00  0.00      PROA
ATOM   4147 HD23 LEU   267      14.747  -4.553  14.717  1.00  0.00      PROA
ATOM   4148  C   LEU   267      12.933  -7.946  12.982  1.00  0.00      PROA
ATOM   4149  O   LEU   267      12.493  -7.216  12.095  1.00  0.00      PROA
ATOM   4150  N   TRP   268      13.903  -8.827  12.717  1.00  0.00      PROA
ATOM   4151  HN  TRP   268      14.201  -9.487  13.401  1.00  0.00      PROA
ATOM   4152  CA  TRP   268      14.603  -8.904  11.426  1.00  0.00      PROA
ATOM   4153  HA  TRP   268      14.834  -7.901  11.099  1.00  0.00      PROA
ATOM   4154  CB  TRP   268      15.886  -9.726  11.616  1.00  0.00      PROA
ATOM   4155  HB1 TRP   268      16.511  -9.219  12.381  1.00  0.00      PROA
ATOM   4156  HB2 TRP   268      16.432  -9.743  10.649  1.00  0.00      PROA
ATOM   4157  CG  TRP   268      15.692 -11.150  12.056  1.00  0.00      PROA
ATOM   4158  CD1 TRP   268      15.809 -11.605  13.325  1.00  0.00      PROA
ATOM   4159  HD1 TRP   268      16.078 -11.002  14.179  1.00  0.00      PROA
ATOM   4160  NE1 TRP   268      15.531 -12.957  13.362  1.00  0.00      PROA
ATOM   4161  HE1 TRP   268      15.556 -13.499  14.172  1.00  0.00      PROA
ATOM   4162  CE2 TRP   268      15.213 -13.446  12.114  1.00  0.00      PROA
ATOM   4163  CD2 TRP   268      15.332 -12.317  11.248  1.00  0.00      PROA
ATOM   4164  CE3 TRP   268      15.096 -12.540   9.872  1.00  0.00      PROA
ATOM   4165  HE3 TRP   268      15.186 -11.731   9.163  1.00  0.00      PROA
ATOM   4166  CZ3 TRP   268      14.739 -13.815   9.392  1.00  0.00      PROA
ATOM   4167  HZ3 TRP   268      14.563 -13.960   8.336  1.00  0.00      PROA
ATOM   4168  CZ2 TRP   268      14.849 -14.718  11.650  1.00  0.00      PROA
ATOM   4169  HZ2 TRP   268      14.749 -15.557  12.323  1.00  0.00      PROA
ATOM   4170  CH2 TRP   268      14.609 -14.901  10.277  1.00  0.00      PROA
ATOM   4171  HH2 TRP   268      14.325 -15.873   9.902  1.00  0.00      PROA
ATOM   4172  C   TRP   268      13.743  -9.479  10.283  1.00  0.00      PROA
ATOM   4173  O   TRP   268      13.944  -9.113   9.127  1.00  0.00      PROA
ATOM   4174  N   LEU   269      12.768 -10.340  10.590  1.00  0.00      PROA
ATOM   4175  HN  LEU   269      12.637 -10.640  11.531  1.00  0.00      PROA
ATOM   4176  CA  LEU   269      11.820 -10.919   9.632  1.00  0.00      PROA
ATOM   4177  HA  LEU   269      12.328 -11.066   8.691  1.00  0.00      PROA
ATOM   4178  CB  LEU   269      11.312 -12.263  10.199  1.00  0.00      PROA
ATOM   4179  HB1 LEU   269      10.702 -12.034  11.097  1.00  0.00      PROA
ATOM   4180  HB2 LEU   269      12.201 -12.850  10.505  1.00  0.00      PROA
ATOM   4181  CG  LEU   269      10.459 -13.164   9.281  1.00  0.00      PROA
ATOM   4182  HG  LEU   269      10.364 -14.165   9.753  1.00  0.00      PROA
ATOM   4183  CD1 LEU   269      11.057 -13.335   7.884  1.00  0.00      PROA
ATOM   4184 HD11 LEU   269      12.126 -13.625   7.960  1.00  0.00      PROA
ATOM   4185 HD12 LEU   269      10.987 -12.378   7.323  1.00  0.00      PROA
ATOM   4186 HD13 LEU   269      10.511 -14.131   7.334  1.00  0.00      PROA
ATOM   4187  CD2 LEU   269       9.003 -12.717   9.144  1.00  0.00      PROA
ATOM   4188 HD21 LEU   269       8.946 -11.775   8.557  1.00  0.00      PROA
ATOM   4189 HD22 LEU   269       8.567 -12.535  10.150  1.00  0.00      PROA
ATOM   4190 HD23 LEU   269       8.415 -13.499   8.617  1.00  0.00      PROA
ATOM   4191  C   LEU   269      10.689  -9.937   9.288  1.00  0.00      PROA
ATOM   4192  O   LEU   269      10.419  -9.739   8.106  1.00  0.00      PROA
ATOM   4193  N   MET   270      10.273  -9.105  10.249  1.00  0.00      PROA
ATOM   4194  HN  MET   270      10.497  -9.274  11.205  1.00  0.00      PROA
ATOM   4195  CA  MET   270       9.471  -7.899  10.005  1.00  0.00      PROA
ATOM   4196  HA  MET   270       8.581  -8.189   9.465  1.00  0.00      PROA
ATOM   4197  CB  MET   270       9.096  -7.234  11.342  1.00  0.00      PROA
ATOM   4198  HB1 MET   270       8.966  -6.143  11.177  1.00  0.00      PROA
ATOM   4199  HB2 MET   270       9.922  -7.393  12.067  1.00  0.00      PROA
ATOM   4200  CG  MET   270       7.804  -7.803  11.931  1.00  0.00      PROA
ATOM   4201  HG1 MET   270       7.734  -7.487  12.993  1.00  0.00      PROA
ATOM   4202  HG2 MET   270       7.863  -8.911  11.900  1.00  0.00      PROA
ATOM   4203  SD  MET   270       6.317  -7.255  11.041  1.00  0.00      PROA
ATOM   4204  CE  MET   270       5.293  -6.744  12.452  1.00  0.00      PROA
ATOM   4205  HE1 MET   270       5.783  -5.936  13.035  1.00  0.00      PROA
ATOM   4206  HE2 MET   270       5.122  -7.604  13.134  1.00  0.00      PROA
ATOM   4207  HE3 MET   270       4.312  -6.363  12.096  1.00  0.00      PROA
ATOM   4208  C   MET   270      10.200  -6.901   9.095  1.00  0.00      PROA
ATOM   4209  O   MET   270       9.666  -6.542   8.049  1.00  0.00      PROA
ATOM   4210  N   TYR   271      11.492  -6.641   9.324  1.00  0.00      PROA
ATOM   4211  HN  TYR   271      11.976  -7.027  10.105  1.00  0.00      PROA
ATOM   4212  CA  TYR   271      12.285  -5.770   8.441  1.00  0.00      PROA
ATOM   4213  HA  TYR   271      11.719  -4.868   8.259  1.00  0.00      PROA
ATOM   4214  CB  TYR   271      13.631  -5.436   9.106  1.00  0.00      PROA
ATOM   4215  HB1 TYR   271      14.268  -4.921   8.357  1.00  0.00      PROA
ATOM   4216  HB2 TYR   271      14.105  -6.389   9.423  1.00  0.00      PROA
ATOM   4217  CG  TYR   271      13.623  -4.538  10.341  1.00  0.00      PROA
ATOM   4218  CD1 TYR   271      12.427  -4.092  10.947  1.00  0.00      PROA
ATOM   4219  HD1 TYR   271      11.473  -4.368  10.520  1.00  0.00      PROA
ATOM   4220  CE1 TYR   271      12.470  -3.291  12.102  1.00  0.00      PROA
ATOM   4221  HE1 TYR   271      11.550  -2.960  12.562  1.00  0.00      PROA
ATOM   4222  CZ  TYR   271      13.707  -2.920  12.660  1.00  0.00      PROA
ATOM   4223  OH  TYR   271      13.727  -2.182  13.798  1.00  0.00      PROA
ATOM   4224  HH  TYR   271      14.519  -1.640  13.786  1.00  0.00      PROA
ATOM   4225  CD2 TYR   271      14.862  -4.130  10.882  1.00  0.00      PROA
ATOM   4226  HD2 TYR   271      15.781  -4.441  10.409  1.00  0.00      PROA
ATOM   4227  CE2 TYR   271      14.907  -3.320  12.035  1.00  0.00      PROA
ATOM   4228  HE2 TYR   271      15.858  -3.006  12.439  1.00  0.00      PROA
ATOM   4229  C   TYR   271      12.487  -6.372   7.034  1.00  0.00      PROA
ATOM   4230  O   TYR   271      12.310  -5.667   6.039  1.00  0.00      PROA
ATOM   4231  N   LEU   272      12.628  -7.698   6.919  1.00  0.00      PROA
ATOM   4232  HN  LEU   272      12.730  -8.275   7.725  1.00  0.00      PROA
ATOM   4233  CA  LEU   272      12.645  -8.415   5.635  1.00  0.00      PROA
ATOM   4234  HA  LEU   272      13.314  -7.903   4.960  1.00  0.00      PROA
ATOM   4235  CB  LEU   272      13.126  -9.857   5.902  1.00  0.00      PROA
ATOM   4236  HB1 LEU   272      12.376 -10.335   6.565  1.00  0.00      PROA
ATOM   4237  HB2 LEU   272      14.093  -9.785   6.440  1.00  0.00      PROA
ATOM   4238  CG  LEU   272      13.341 -10.802   4.701  1.00  0.00      PROA
ATOM   4239  HG  LEU   272      13.866 -11.715   5.054  1.00  0.00      PROA
ATOM   4240  CD1 LEU   272      14.165 -10.161   3.583  1.00  0.00      PROA
ATOM   4241 HD11 LEU   272      15.091  -9.713   4.001  1.00  0.00      PROA
ATOM   4242 HD12 LEU   272      13.574  -9.360   3.090  1.00  0.00      PROA
ATOM   4243 HD13 LEU   272      14.449 -10.931   2.834  1.00  0.00      PROA
ATOM   4244  CD2 LEU   272      12.052 -11.377   4.111  1.00  0.00      PROA
ATOM   4245 HD21 LEU   272      11.478 -10.578   3.594  1.00  0.00      PROA
ATOM   4246 HD22 LEU   272      11.420 -11.799   4.922  1.00  0.00      PROA
ATOM   4247 HD23 LEU   272      12.295 -12.172   3.374  1.00  0.00      PROA
ATOM   4248  C   LEU   272      11.289  -8.348   4.904  1.00  0.00      PROA
ATOM   4249  O   LEU   272      11.254  -8.090   3.701  1.00  0.00      PROA
ATOM   4250  N   ALA   273      10.171  -8.388   5.628  1.00  0.00      PROA
ATOM   4251  HN  ALA   273      10.200  -8.552   6.610  1.00  0.00      PROA
ATOM   4252  CA  ALA   273       8.832  -8.201   5.073  1.00  0.00      PROA
ATOM   4253  HA  ALA   273       8.772  -8.721   4.129  1.00  0.00      PROA
ATOM   4254  CB  ALA   273       7.821  -8.767   6.076  1.00  0.00      PROA
ATOM   4255  HB1 ALA   273       7.906  -8.233   7.047  1.00  0.00      PROA
ATOM   4256  HB2 ALA   273       8.021  -9.846   6.246  1.00  0.00      PROA
ATOM   4257  HB3 ALA   273       6.788  -8.634   5.688  1.00  0.00      PROA
ATOM   4258  C   ALA   273       8.531  -6.736   4.683  1.00  0.00      PROA
ATOM   4259  O   ALA   273       7.910  -6.505   3.643  1.00  0.00      PROA
ATOM   4260  N   ILE   274       9.142  -5.744   5.343  1.00  0.00      PROA
ATOM   4261  HN  ILE   274       9.660  -5.923   6.175  1.00  0.00      PROA
ATOM   4262  CA  ILE   274       9.109  -4.329   4.917  1.00  0.00      PROA
ATOM   4263  HA  ILE   274       8.116  -4.117   4.548  1.00  0.00      PROA
ATOM   4264  CB  ILE   274       9.455  -3.381   6.089  1.00  0.00      PROA
ATOM   4265  HB  ILE   274      10.474  -3.614   6.465  1.00  0.00      PROA
ATOM   4266  CG2 ILE   274       9.404  -1.916   5.618  1.00  0.00      PROA
ATOM   4267 HG21 ILE   274       8.450  -1.720   5.083  1.00  0.00      PROA
ATOM   4268 HG22 ILE   274      10.247  -1.712   4.925  1.00  0.00      PROA
ATOM   4269 HG23 ILE   274       9.466  -1.235   6.494  1.00  0.00      PROA
ATOM   4270  CG1 ILE   274       8.466  -3.540   7.267  1.00  0.00      PROA
ATOM   4271 HG11 ILE   274       8.278  -4.623   7.426  1.00  0.00      PROA
ATOM   4272 HG12 ILE   274       7.510  -3.045   6.994  1.00  0.00      PROA
ATOM   4273  CD  ILE   274       8.969  -2.935   8.584  1.00  0.00      PROA
ATOM   4274  HD1 ILE   274       9.150  -1.846   8.459  1.00  0.00      PROA
ATOM   4275  HD2 ILE   274       9.921  -3.421   8.884  1.00  0.00      PROA
ATOM   4276  HD3 ILE   274       8.208  -3.079   9.381  1.00  0.00      PROA
ATOM   4277  C   ILE   274       9.990  -4.095   3.667  1.00  0.00      PROA
ATOM   4278  O   ILE   274       9.568  -3.425   2.724  1.00  0.00      PROA
ATOM   4279  N   VAL   275      11.074  -4.862   3.509  1.00  0.00      PROA
ATOM   4280  HN  VAL   275      11.417  -5.417   4.262  1.00  0.00      PROA
ATOM   4281  CA  VAL   275      11.854  -4.972   2.257  1.00  0.00      PROA
ATOM   4282  HA  VAL   275      12.047  -3.976   1.887  1.00  0.00      PROA
ATOM   4283  CB  VAL   275      13.182  -5.715   2.548  1.00  0.00      PROA
ATOM   4284  HB  VAL   275      13.029  -6.342   3.451  1.00  0.00      PROA
ATOM   4285  CG1 VAL   275      13.715  -6.622   1.432  1.00  0.00      PROA
ATOM   4286 HG11 VAL   275      13.902  -6.027   0.513  1.00  0.00      PROA
ATOM   4287 HG12 VAL   275      12.968  -7.411   1.197  1.00  0.00      PROA
ATOM   4288 HG13 VAL   275      14.669  -7.093   1.751  1.00  0.00      PROA
ATOM   4289  CG2 VAL   275      14.264  -4.691   2.894  1.00  0.00      PROA
ATOM   4290 HG21 VAL   275      13.892  -3.991   3.672  1.00  0.00      PROA
ATOM   4291 HG22 VAL   275      14.533  -4.105   1.989  1.00  0.00      PROA
ATOM   4292 HG23 VAL   275      15.164  -5.210   3.285  1.00  0.00      PROA
ATOM   4293  C   VAL   275      11.044  -5.605   1.118  1.00  0.00      PROA
ATOM   4294  O   VAL   275      11.008  -5.062   0.011  1.00  0.00      PROA
ATOM   4295  N   LEU   276      10.322  -6.694   1.385  1.00  0.00      PROA
ATOM   4296  HN  LEU   276      10.273  -7.060   2.310  1.00  0.00      PROA
ATOM   4297  CA  LEU   276       9.550  -7.443   0.385  1.00  0.00      PROA
ATOM   4298  HA  LEU   276      10.147  -7.558  -0.507  1.00  0.00      PROA
ATOM   4299  CB  LEU   276       9.215  -8.814   1.015  1.00  0.00      PROA
ATOM   4300  HB1 LEU   276       8.438  -8.638   1.787  1.00  0.00      PROA
ATOM   4301  HB2 LEU   276      10.138  -9.183   1.506  1.00  0.00      PROA
ATOM   4302  CG  LEU   276       8.702  -9.945   0.103  1.00  0.00      PROA
ATOM   4303  HG  LEU   276       8.601 -10.873   0.704  1.00  0.00      PROA
ATOM   4304  CD1 LEU   276       9.639 -10.218  -1.075  1.00  0.00      PROA
ATOM   4305 HD11 LEU   276      10.682 -10.338  -0.713  1.00  0.00      PROA
ATOM   4306 HD12 LEU   276       9.607  -9.367  -1.789  1.00  0.00      PROA
ATOM   4307 HD13 LEU   276       9.333 -11.152  -1.593  1.00  0.00      PROA
ATOM   4308  CD2 LEU   276       7.294  -9.720  -0.438  1.00  0.00      PROA
ATOM   4309 HD21 LEU   276       7.297  -8.893  -1.180  1.00  0.00      PROA
ATOM   4310 HD22 LEU   276       6.608  -9.448   0.393  1.00  0.00      PROA
ATOM   4311 HD23 LEU   276       6.928 -10.643  -0.938  1.00  0.00      PROA
ATOM   4312  C   LEU   276       8.306  -6.668  -0.093  1.00  0.00      PROA
ATOM   4313  O   LEU   276       8.078  -6.538  -1.297  1.00  0.00      PROA
ATOM   4314  N   SER   277       7.639  -5.975   0.828  1.00  0.00      PROA
ATOM   4315  HN  SER   277       7.908  -6.015   1.786  1.00  0.00      PROA
ATOM   4316  CA  SER   277       6.483  -5.112   0.553  1.00  0.00      PROA
ATOM   4317  HA  SER   277       5.843  -5.618  -0.154  1.00  0.00      PROA
ATOM   4318  CB  SER   277       5.729  -4.829   1.850  1.00  0.00      PROA
ATOM   4319  HB1 SER   277       5.329  -5.779   2.265  1.00  0.00      PROA
ATOM   4320  HB2 SER   277       4.888  -4.131   1.648  1.00  0.00      PROA
ATOM   4321  OG  SER   277       6.579  -4.246   2.800  1.00  0.00      PROA
ATOM   4322  HG1 SER   277       7.082  -4.968   3.184  1.00  0.00      PROA
ATOM   4323  C   SER   277       6.841  -3.813  -0.176  1.00  0.00      PROA
ATOM   4324  O   SER   277       6.390  -3.621  -1.305  1.00  0.00      PROA
ATOM   4325  N   HSD   278       7.961  -3.174   0.202  1.00  0.00      PROA
ATOM   4326  HN  HSD   278       8.485  -3.469   0.996  1.00  0.00      PROA
ATOM   4327  CA  HSD   278       8.502  -1.995  -0.518  1.00  0.00      PROA
ATOM   4328  HA  HSD   278       7.675  -1.336  -0.739  1.00  0.00      PROA
ATOM   4329  CB  HSD   278       9.563  -1.251   0.323  1.00  0.00      PROA
ATOM   4330  HB1 HSD   278      10.068  -0.504  -0.326  1.00  0.00      PROA
ATOM   4331  HB2 HSD   278      10.311  -1.989   0.682  1.00  0.00      PROA
ATOM   4332  ND1 HSD   278       9.537   0.497   2.257  1.00  0.00      PROA
ATOM   4333  HD1 HSD   278      10.442   0.890   2.098  1.00  0.00      PROA
ATOM   4334  CG  HSD   278       9.004  -0.526   1.526  1.00  0.00      PROA
ATOM   4335  CE1 HSD   278       8.650   0.893   3.225  1.00  0.00      PROA
ATOM   4336  HE1 HSD   278       8.834   1.699   3.935  1.00  0.00      PROA
ATOM   4337  NE2 HSD   278       7.577   0.151   3.143  1.00  0.00      PROA
ATOM   4338  CD2 HSD   278       7.722  -0.756   2.157  1.00  0.00      PROA
ATOM   4339  HD2 HSD   278       6.950  -1.488   1.954  1.00  0.00      PROA
ATOM   4340  C   HSD   278       9.029  -2.315  -1.921  1.00  0.00      PROA
ATOM   4341  O   HSD   278       8.874  -1.574  -2.880  1.00  0.00      PROA
ATOM   4342  N   THR   279       9.539  -3.552  -2.096  1.00  0.00      PROA
ATOM   4343  HN  THR   279       9.679  -4.164  -1.323  1.00  0.00      PROA
ATOM   4344  CA  THR   279       9.928  -4.104  -3.411  1.00  0.00      PROA
ATOM   4345  HA  THR   279      10.587  -3.395  -3.889  1.00  0.00      PROA
ATOM   4346  CB  THR   279      10.635  -5.463  -3.244  1.00  0.00      PROA
ATOM   4347  HB  THR   279       9.986  -6.161  -2.672  1.00  0.00      PROA
ATOM   4348  OG1 THR   279      11.836  -5.275  -2.544  1.00  0.00      PROA
ATOM   4349  HG1 THR   279      11.585  -5.055  -1.644  1.00  0.00      PROA
ATOM   4350  CG2 THR   279      11.040  -6.145  -4.552  1.00  0.00      PROA
ATOM   4351 HG21 THR   279      11.591  -5.431  -5.200  1.00  0.00      PROA
ATOM   4352 HG22 THR   279      10.134  -6.490  -5.095  1.00  0.00      PROA
ATOM   4353 HG23 THR   279      11.700  -7.012  -4.338  1.00  0.00      PROA
ATOM   4354  C   THR   279       8.766  -4.207  -4.416  1.00  0.00      PROA
ATOM   4355  O   THR   279       9.014  -4.154  -5.627  1.00  0.00      PROA
ATOM   4356  N   ASN   280       7.505  -4.053  -3.983  1.00  0.00      PROA
ATOM   4357  HN  ASN   280       7.287  -4.049  -3.011  1.00  0.00      PROA
ATOM   4358  CA  ASN   280       6.361  -3.880  -4.884  1.00  0.00      PROA
ATOM   4359  HA  ASN   280       6.277  -4.765  -5.497  1.00  0.00      PROA
ATOM   4360  CB  ASN   280       5.080  -3.668  -4.073  1.00  0.00      PROA
ATOM   4361  HB1 ASN   280       5.103  -2.660  -3.606  1.00  0.00      PROA
ATOM   4362  HB2 ASN   280       5.018  -4.438  -3.275  1.00  0.00      PROA
ATOM   4363  CG  ASN   280       3.850  -3.773  -4.949  1.00  0.00      PROA
ATOM   4364  OD1 ASN   280       3.126  -2.818  -5.182  1.00  0.00      PROA
ATOM   4365  ND2 ASN   280       3.634  -4.906  -5.571  1.00  0.00      PROA
ATOM   4366 HD21 ASN   280       2.921  -4.965  -6.270  1.00  0.00      PROA
ATOM   4367 HD22 ASN   280       4.181  -5.712  -5.347  1.00  0.00      PROA
ATOM   4368  C   ASN   280       6.540  -2.703  -5.857  1.00  0.00      PROA
ATOM   4369  O   ASN   280       6.416  -2.875  -7.073  1.00  0.00      PROA
ATOM   4370  N   SER   281       7.041  -1.573  -5.355  1.00  0.00      PROA
ATOM   4371  HN  SER   281       7.278  -1.500  -4.390  1.00  0.00      PROA
ATOM   4372  CA  SER   281       7.285  -0.365  -6.147  1.00  0.00      PROA
ATOM   4373  HA  SER   281       6.442  -0.214  -6.805  1.00  0.00      PROA
ATOM   4374  CB  SER   281       7.459   0.833  -5.210  1.00  0.00      PROA
ATOM   4375  HB1 SER   281       7.694   1.746  -5.798  1.00  0.00      PROA
ATOM   4376  HB2 SER   281       8.280   0.636  -4.488  1.00  0.00      PROA
ATOM   4377  OG  SER   281       6.254   1.038  -4.497  1.00  0.00      PROA
ATOM   4378  HG1 SER   281       5.579   1.206  -5.159  1.00  0.00      PROA
ATOM   4379  C   SER   281       8.460  -0.481  -7.126  1.00  0.00      PROA
ATOM   4380  O   SER   281       8.486   0.266  -8.105  1.00  0.00      PROA
ATOM   4381  N   VAL   282       9.268  -1.544  -7.025  1.00  0.00      PROA
ATOM   4382  HN  VAL   282       9.209  -2.146  -6.234  1.00  0.00      PROA
ATOM   4383  CA  VAL   282      10.289  -1.939  -8.012  1.00  0.00      PROA
ATOM   4384  HA  VAL   282      10.550  -1.066  -8.592  1.00  0.00      PROA
ATOM   4385  CB  VAL   282      11.535  -2.504  -7.298  1.00  0.00      PROA
ATOM   4386  HB  VAL   282      11.226  -3.354  -6.654  1.00  0.00      PROA
ATOM   4387  CG1 VAL   282      12.599  -2.991  -8.290  1.00  0.00      PROA
ATOM   4388 HG11 VAL   282      12.799  -2.206  -9.051  1.00  0.00      PROA
ATOM   4389 HG12 VAL   282      12.241  -3.905  -8.810  1.00  0.00      PROA
ATOM   4390 HG13 VAL   282      13.544  -3.213  -7.751  1.00  0.00      PROA
ATOM   4391  CG2 VAL   282      12.166  -1.438  -6.398  1.00  0.00      PROA
ATOM   4392 HG21 VAL   282      11.435  -1.106  -5.629  1.00  0.00      PROA
ATOM   4393 HG22 VAL   282      12.464  -0.558  -7.007  1.00  0.00      PROA
ATOM   4394 HG23 VAL   282      13.057  -1.857  -5.884  1.00  0.00      PROA
ATOM   4395  C   VAL   282       9.750  -2.937  -9.045  1.00  0.00      PROA
ATOM   4396  O   VAL   282       9.964  -2.755 -10.245  1.00  0.00      PROA
ATOM   4397  N   VAL   283       8.935  -3.924  -8.650  1.00  0.00      PROA
ATOM   4398  HN  VAL   283       8.686  -4.058  -7.694  1.00  0.00      PROA
ATOM   4399  CA  VAL   283       8.353  -4.879  -9.619  1.00  0.00      PROA
ATOM   4400  HA  VAL   283       9.096  -5.056 -10.382  1.00  0.00      PROA
ATOM   4401  CB  VAL   283       7.936  -6.217  -8.981  1.00  0.00      PROA
ATOM   4402  HB  VAL   283       7.453  -6.856  -9.751  1.00  0.00      PROA
ATOM   4403  CG1 VAL   283       9.155  -6.948  -8.407  1.00  0.00      PROA
ATOM   4404 HG11 VAL   283       9.643  -6.323  -7.629  1.00  0.00      PROA
ATOM   4405 HG12 VAL   283       9.891  -7.148  -9.215  1.00  0.00      PROA
ATOM   4406 HG13 VAL   283       8.837  -7.907  -7.944  1.00  0.00      PROA
ATOM   4407  CG2 VAL   283       6.878  -6.086  -7.887  1.00  0.00      PROA
ATOM   4408 HG21 VAL   283       6.027  -5.470  -8.250  1.00  0.00      PROA
ATOM   4409 HG22 VAL   283       7.317  -5.593  -6.993  1.00  0.00      PROA
ATOM   4410 HG23 VAL   283       6.494  -7.091  -7.609  1.00  0.00      PROA
ATOM   4411  C   VAL   283       7.210  -4.286 -10.454  1.00  0.00      PROA
ATOM   4412  O   VAL   283       7.112  -4.613 -11.640  1.00  0.00      PROA
ATOM   4413  N   ASN   284       6.510  -3.262  -9.954  1.00  0.00      PROA
ATOM   4414  HN  ASN   284       6.683  -2.933  -9.030  1.00  0.00      PROA
ATOM   4415  CA  ASN   284       5.454  -2.536 -10.673  1.00  0.00      PROA
ATOM   4416  HA  ASN   284       4.721  -3.252 -11.016  1.00  0.00      PROA
ATOM   4417  CB  ASN   284       4.804  -1.505  -9.724  1.00  0.00      PROA
ATOM   4418  HB1 ASN   284       4.163  -0.824 -10.324  1.00  0.00      PROA
ATOM   4419  HB2 ASN   284       5.608  -0.914  -9.237  1.00  0.00      PROA
ATOM   4420  CG  ASN   284       3.944  -2.127  -8.633  1.00  0.00      PROA
ATOM   4421  OD1 ASN   284       3.452  -3.238  -8.769  1.00  0.00      PROA
ATOM   4422  ND2 ASN   284       3.615  -1.369  -7.613  1.00  0.00      PROA
ATOM   4423 HD21 ASN   284       3.051  -1.740  -6.875  1.00  0.00      PROA
ATOM   4424 HD22 ASN   284       3.928  -0.420  -7.574  1.00  0.00      PROA
ATOM   4425  C   ASN   284       5.914  -1.906 -12.014  1.00  0.00      PROA
ATOM   4426  O   ASN   284       5.381  -2.306 -13.059  1.00  0.00      PROA
ATOM   4427  N   PRO   285       6.975  -1.069 -12.079  1.00  0.00      PROA
ATOM   4428  CD  PRO   285       7.740  -0.496 -10.980  1.00  0.00      PROA
ATOM   4429  HD1 PRO   285       7.961  -1.285 -10.231  1.00  0.00      PROA
ATOM   4430  HD2 PRO   285       7.155   0.321 -10.507  1.00  0.00      PROA
ATOM   4431  CA  PRO   285       7.500  -0.556 -13.348  1.00  0.00      PROA
ATOM   4432  HA  PRO   285       6.688  -0.185 -13.953  1.00  0.00      PROA
ATOM   4433  CB  PRO   285       8.537   0.510 -12.971  1.00  0.00      PROA
ATOM   4434  HB1 PRO   285       8.073   1.518 -12.908  1.00  0.00      PROA
ATOM   4435  HB2 PRO   285       9.367   0.542 -13.708  1.00  0.00      PROA
ATOM   4436  CG  PRO   285       9.027   0.042 -11.607  1.00  0.00      PROA
ATOM   4437  HG1 PRO   285       9.796  -0.753 -11.702  1.00  0.00      PROA
ATOM   4438  HG2 PRO   285       9.447   0.882 -11.015  1.00  0.00      PROA
ATOM   4439  C   PRO   285       8.105  -1.658 -14.230  1.00  0.00      PROA
ATOM   4440  O   PRO   285       7.882  -1.645 -15.443  1.00  0.00      PROA
ATOM   4441  N   PHE   286       8.642  -2.740 -13.650  1.00  0.00      PROA
ATOM   4442  HN  PHE   286       8.758  -2.804 -12.662  1.00  0.00      PROA
ATOM   4443  CA  PHE   286       9.094  -3.901 -14.423  1.00  0.00      PROA
ATOM   4444  HA  PHE   286       9.555  -3.539 -15.330  1.00  0.00      PROA
ATOM   4445  CB  PHE   286      10.096  -4.741 -13.615  1.00  0.00      PROA
ATOM   4446  HB1 PHE   286      10.269  -5.700 -14.148  1.00  0.00      PROA
ATOM   4447  HB2 PHE   286       9.669  -4.935 -12.608  1.00  0.00      PROA
ATOM   4448  CG  PHE   286      11.464  -4.109 -13.396  1.00  0.00      PROA
ATOM   4449  CD1 PHE   286      12.161  -3.493 -14.460  1.00  0.00      PROA
ATOM   4450  HD1 PHE   286      11.720  -3.466 -15.446  1.00  0.00      PROA
ATOM   4451  CE1 PHE   286      13.425  -2.915 -14.244  1.00  0.00      PROA
ATOM   4452  HE1 PHE   286      13.951  -2.446 -15.062  1.00  0.00      PROA
ATOM   4453  CZ  PHE   286      14.003  -2.948 -12.965  1.00  0.00      PROA
ATOM   4454  HZ  PHE   286      14.974  -2.506 -12.798  1.00  0.00      PROA
ATOM   4455  CD2 PHE   286      12.050  -4.130 -12.116  1.00  0.00      PROA
ATOM   4456  HD2 PHE   286      11.523  -4.589 -11.292  1.00  0.00      PROA
ATOM   4457  CE2 PHE   286      13.316  -3.557 -11.903  1.00  0.00      PROA
ATOM   4458  HE2 PHE   286      13.761  -3.585 -10.919  1.00  0.00      PROA
ATOM   4459  C   PHE   286       7.961  -4.771 -15.000  1.00  0.00      PROA
ATOM   4460  O   PHE   286       8.181  -5.418 -16.035  1.00  0.00      PROA
ATOM   4461  N   ILE   287       6.716  -4.690 -14.513  1.00  0.00      PROA
ATOM   4462  HN  ILE   287       6.511  -4.244 -13.645  1.00  0.00      PROA
ATOM   4463  CA  ILE   287       5.568  -5.260 -15.239  1.00  0.00      PROA
ATOM   4464  HA  ILE   287       5.871  -6.226 -15.613  1.00  0.00      PROA
ATOM   4465  CB  ILE   287       4.304  -5.415 -14.362  1.00  0.00      PROA
ATOM   4466  HB  ILE   287       4.081  -4.449 -13.861  1.00  0.00      PROA
ATOM   4467  CG2 ILE   287       3.098  -5.833 -15.232  1.00  0.00      PROA
ATOM   4468 HG21 ILE   287       3.370  -6.701 -15.870  1.00  0.00      PROA
ATOM   4469 HG22 ILE   287       2.796  -4.990 -15.890  1.00  0.00      PROA
ATOM   4470 HG23 ILE   287       2.245  -6.124 -14.582  1.00  0.00      PROA
ATOM   4471  CG1 ILE   287       4.495  -6.443 -13.225  1.00  0.00      PROA
ATOM   4472 HG11 ILE   287       3.531  -6.544 -12.684  1.00  0.00      PROA
ATOM   4473 HG12 ILE   287       5.261  -6.048 -12.526  1.00  0.00      PROA
ATOM   4474  CD  ILE   287       4.938  -7.843 -13.681  1.00  0.00      PROA
ATOM   4475  HD1 ILE   287       5.986  -7.811 -14.048  1.00  0.00      PROA
ATOM   4476  HD2 ILE   287       4.283  -8.196 -14.506  1.00  0.00      PROA
ATOM   4477  HD3 ILE   287       4.882  -8.554 -12.829  1.00  0.00      PROA
ATOM   4478  C   ILE   287       5.287  -4.472 -16.520  1.00  0.00      PROA
ATOM   4479  O   ILE   287       5.308  -5.066 -17.604  1.00  0.00      PROA
ATOM   4480  N   TYR   288       5.245  -3.141 -16.439  1.00  0.00      PROA
ATOM   4481  HN  TYR   288       5.335  -2.669 -15.566  1.00  0.00      PROA
ATOM   4482  CA  TYR   288       5.066  -2.276 -17.608  1.00  0.00      PROA
ATOM   4483  HA  TYR   288       4.207  -2.625 -18.162  1.00  0.00      PROA
ATOM   4484  CB  TYR   288       4.857  -0.828 -17.141  1.00  0.00      PROA
ATOM   4485  HB1 TYR   288       4.828  -0.159 -18.027  1.00  0.00      PROA
ATOM   4486  HB2 TYR   288       5.692  -0.537 -16.469  1.00  0.00      PROA
ATOM   4487  CG  TYR   288       3.565  -0.610 -16.372  1.00  0.00      PROA
ATOM   4488  CD1 TYR   288       2.325  -0.752 -17.028  1.00  0.00      PROA
ATOM   4489  HD1 TYR   288       2.297  -1.006 -18.077  1.00  0.00      PROA
ATOM   4490  CE1 TYR   288       1.122  -0.563 -16.319  1.00  0.00      PROA
ATOM   4491  HE1 TYR   288       0.174  -0.672 -16.825  1.00  0.00      PROA
ATOM   4492  CZ  TYR   288       1.156  -0.231 -14.948  1.00  0.00      PROA
ATOM   4493  OH  TYR   288      -0.010  -0.079 -14.268  1.00  0.00      PROA
ATOM   4494  HH  TYR   288       0.198  -0.014 -13.333  1.00  0.00      PROA
ATOM   4495  CD2 TYR   288       3.596  -0.276 -15.004  1.00  0.00      PROA
ATOM   4496  HD2 TYR   288       4.544  -0.167 -14.499  1.00  0.00      PROA
ATOM   4497  CE2 TYR   288       2.397  -0.083 -14.292  1.00  0.00      PROA
ATOM   4498  HE2 TYR   288       2.426   0.178 -13.244  1.00  0.00      PROA
ATOM   4499  C   TYR   288       6.224  -2.392 -18.614  1.00  0.00      PROA
ATOM   4500  O   TYR   288       5.973  -2.693 -19.784  1.00  0.00      PROA
ATOM   4501  N   ALA   289       7.471  -2.447 -18.134  1.00  0.00      PROA
ATOM   4502  HN  ALA   289       7.646  -2.387 -17.155  1.00  0.00      PROA
ATOM   4503  CA  ALA   289       8.663  -2.596 -18.967  1.00  0.00      PROA
ATOM   4504  HA  ALA   289       8.641  -1.837 -19.735  1.00  0.00      PROA
ATOM   4505  CB  ALA   289       9.913  -2.441 -18.084  1.00  0.00      PROA
ATOM   4506  HB1 ALA   289      10.014  -3.317 -17.408  1.00  0.00      PROA
ATOM   4507  HB2 ALA   289       9.826  -1.523 -17.464  1.00  0.00      PROA
ATOM   4508  HB3 ALA   289      10.820  -2.378 -18.721  1.00  0.00      PROA
ATOM   4509  C   ALA   289       8.700  -3.927 -19.728  1.00  0.00      PROA
ATOM   4510  O   ALA   289       8.792  -3.955 -20.959  1.00  0.00      PROA
ATOM   4511  N   TYR   290       8.666  -5.053 -19.014  1.00  0.00      PROA
ATOM   4512  HN  TYR   290       8.513  -5.063 -18.029  1.00  0.00      PROA
ATOM   4513  CA  TYR   290       8.856  -6.346 -19.664  1.00  0.00      PROA
ATOM   4514  HA  TYR   290       9.571  -6.217 -20.462  1.00  0.00      PROA
ATOM   4515  CB  TYR   290       9.361  -7.386 -18.661  1.00  0.00      PROA
ATOM   4516  HB1 TYR   290       9.218  -8.405 -19.079  1.00  0.00      PROA
ATOM   4517  HB2 TYR   290       8.802  -7.283 -17.706  1.00  0.00      PROA
ATOM   4518  CG  TYR   290      10.837  -7.221 -18.349  1.00  0.00      PROA
ATOM   4519  CD1 TYR   290      11.788  -7.890 -19.145  1.00  0.00      PROA
ATOM   4520  HD1 TYR   290      11.462  -8.524 -19.956  1.00  0.00      PROA
ATOM   4521  CE1 TYR   290      13.162  -7.732 -18.883  1.00  0.00      PROA
ATOM   4522  HE1 TYR   290      13.889  -8.234 -19.504  1.00  0.00      PROA
ATOM   4523  CZ  TYR   290      13.591  -6.921 -17.813  1.00  0.00      PROA
ATOM   4524  OH  TYR   290      14.920  -6.766 -17.592  1.00  0.00      PROA
ATOM   4525  HH  TYR   290      15.030  -6.323 -16.748  1.00  0.00      PROA
ATOM   4526  CD2 TYR   290      11.265  -6.415 -17.274  1.00  0.00      PROA
ATOM   4527  HD2 TYR   290      10.536  -5.910 -16.656  1.00  0.00      PROA
ATOM   4528  CE2 TYR   290      12.640  -6.266 -17.003  1.00  0.00      PROA
ATOM   4529  HE2 TYR   290      12.964  -5.651 -16.177  1.00  0.00      PROA
ATOM   4530  C   TYR   290       7.612  -6.800 -20.436  1.00  0.00      PROA
ATOM   4531  O   TYR   290       7.765  -7.311 -21.547  1.00  0.00      PROA
ATOM   4532  N   ARG   291       6.396  -6.459 -19.977  1.00  0.00      PROA
ATOM   4533  HN  ARG   291       6.282  -5.765 -19.271  1.00  0.00      PROA
ATOM   4534  CA  ARG   291       5.147  -7.072 -20.470  1.00  0.00      PROA
ATOM   4535  HA  ARG   291       5.400  -7.784 -21.241  1.00  0.00      PROA
ATOM   4536  CB  ARG   291       4.415  -7.774 -19.301  1.00  0.00      PROA
ATOM   4537  HB1 ARG   291       3.506  -8.267 -19.705  1.00  0.00      PROA
ATOM   4538  HB2 ARG   291       4.108  -6.999 -18.567  1.00  0.00      PROA
ATOM   4539  CG  ARG   291       5.258  -8.843 -18.557  1.00  0.00      PROA
ATOM   4540  HG1 ARG   291       6.026  -9.226 -19.260  1.00  0.00      PROA
ATOM   4541  HG2 ARG   291       4.582  -9.677 -18.272  1.00  0.00      PROA
ATOM   4542  CD  ARG   291       5.977  -8.352 -17.283  1.00  0.00      PROA
ATOM   4543  HD1 ARG   291       5.227  -7.993 -16.545  1.00  0.00      PROA
ATOM   4544  HD2 ARG   291       6.679  -7.532 -17.543  1.00  0.00      PROA
ATOM   4545  NE  ARG   291       6.764  -9.431 -16.637  1.00  0.00      PROA
ATOM   4546  HE  ARG   291       6.546 -10.360 -16.928  1.00  0.00      PROA
ATOM   4547  CZ  ARG   291       7.722  -9.322 -15.721  1.00  0.00      PROA
ATOM   4548  NH1 ARG   291       8.244  -8.190 -15.340  1.00  0.00      PROA
ATOM   4549 HH11 ARG   291       7.925  -7.332 -15.743  1.00  0.00      PROA
ATOM   4550 HH12 ARG   291       8.962  -8.180 -14.645  1.00  0.00      PROA
ATOM   4551  NH2 ARG   291       8.194 -10.391 -15.141  1.00  0.00      PROA
ATOM   4552 HH21 ARG   291       7.835 -11.292 -15.385  1.00  0.00      PROA
ATOM   4553 HH22 ARG   291       8.914 -10.309 -14.452  1.00  0.00      PROA
ATOM   4554  C   ARG   291       4.239  -6.153 -21.316  1.00  0.00      PROA
ATOM   4555  O   ARG   291       3.285  -6.662 -21.917  1.00  0.00      PROA
ATOM   4556  N   ILE   292       4.637  -4.899 -21.587  1.00  0.00      PROA
ATOM   4557  HN  ILE   292       5.445  -4.518 -21.147  1.00  0.00      PROA
ATOM   4558  CA  ILE   292       3.956  -3.977 -22.526  1.00  0.00      PROA
ATOM   4559  HA  ILE   292       3.299  -4.563 -23.152  1.00  0.00      PROA
ATOM   4560  CB  ILE   292       3.145  -2.902 -21.751  1.00  0.00      PROA
ATOM   4561  HB  ILE   292       3.830  -2.342 -21.079  1.00  0.00      PROA
ATOM   4562  CG2 ILE   292       2.462  -1.912 -22.717  1.00  0.00      PROA
ATOM   4563 HG21 ILE   292       1.906  -2.467 -23.503  1.00  0.00      PROA
ATOM   4564 HG22 ILE   292       3.227  -1.273 -23.207  1.00  0.00      PROA
ATOM   4565 HG23 ILE   292       1.743  -1.274 -22.159  1.00  0.00      PROA
ATOM   4566  CG1 ILE   292       2.101  -3.477 -20.762  1.00  0.00      PROA
ATOM   4567 HG11 ILE   292       1.704  -2.636 -20.156  1.00  0.00      PROA
ATOM   4568 HG12 ILE   292       2.622  -4.191 -20.091  1.00  0.00      PROA
ATOM   4569  CD  ILE   292       0.907  -4.209 -21.396  1.00  0.00      PROA
ATOM   4570  HD1 ILE   292       1.263  -5.074 -21.996  1.00  0.00      PROA
ATOM   4571  HD2 ILE   292       0.352  -3.518 -22.066  1.00  0.00      PROA
ATOM   4572  HD3 ILE   292       0.228  -4.585 -20.601  1.00  0.00      PROA
ATOM   4573  C   ILE   292       4.963  -3.333 -23.505  1.00  0.00      PROA
ATOM   4574  O   ILE   292       5.683  -2.403 -23.141  1.00  0.00      PROA
ATOM   4575  N   ARG   293       4.858  -3.650 -24.812  1.00  0.00      PROA
ATOM   4576  HN  ARG   293       4.148  -4.264 -25.148  1.00  0.00      PROA
ATOM   4577  CA  ARG   293       5.785  -3.111 -25.839  1.00  0.00      PROA
ATOM   4578  HA  ARG   293       6.792  -3.291 -25.495  1.00  0.00      PROA
ATOM   4579  CB  ARG   293       5.578  -3.767 -27.226  1.00  0.00      PROA
ATOM   4580  HB1 ARG   293       5.925  -4.819 -27.160  1.00  0.00      PROA
ATOM   4581  HB2 ARG   293       6.211  -3.223 -27.957  1.00  0.00      PROA
ATOM   4582  CG  ARG   293       4.133  -3.780 -27.770  1.00  0.00      PROA
ATOM   4583  HG1 ARG   293       3.554  -3.002 -27.229  1.00  0.00      PROA
ATOM   4584  HG2 ARG   293       3.691  -4.775 -27.552  1.00  0.00      PROA
ATOM   4585  CD  ARG   293       3.993  -3.516 -29.283  1.00  0.00      PROA
ATOM   4586  HD1 ARG   293       4.250  -2.455 -29.490  1.00  0.00      PROA
ATOM   4587  HD2 ARG   293       2.945  -3.722 -29.590  1.00  0.00      PROA
ATOM   4588  NE  ARG   293       4.870  -4.351 -30.146  1.00  0.00      PROA
ATOM   4589  HE  ARG   293       5.017  -5.299 -29.868  1.00  0.00      PROA
ATOM   4590  CZ  ARG   293       5.473  -3.941 -31.255  1.00  0.00      PROA
ATOM   4591  NH1 ARG   293       5.947  -4.801 -32.115  1.00  0.00      PROA
ATOM   4592 HH11 ARG   293       5.857  -5.782 -31.942  1.00  0.00      PROA
ATOM   4593 HH12 ARG   293       6.399  -4.479 -32.947  1.00  0.00      PROA
ATOM   4594  NH2 ARG   293       5.632  -2.683 -31.542  1.00  0.00      PROA
ATOM   4595 HH21 ARG   293       5.432  -1.984 -30.855  1.00  0.00      PROA
ATOM   4596 HH22 ARG   293       5.954  -2.414 -32.450  1.00  0.00      PROA
ATOM   4597  C   ARG   293       5.801  -1.579 -25.959  1.00  0.00      PROA
ATOM   4598  O   ARG   293       6.885  -1.010 -25.985  1.00  0.00      PROA
ATOM   4599  N   GLU   294       4.668  -0.907 -25.754  1.00  0.00      PROA
ATOM   4600  HN  GLU   294       3.819  -1.377 -25.528  1.00  0.00      PROA
ATOM   4601  CA  GLU   294       4.573   0.558 -25.842  1.00  0.00      PROA
ATOM   4602  HA  GLU   294       5.025   0.875 -26.770  1.00  0.00      PROA
ATOM   4603  CB  GLU   294       3.085   0.970 -25.791  1.00  0.00      PROA
ATOM   4604  HB1 GLU   294       2.936   1.688 -24.957  1.00  0.00      PROA
ATOM   4605  HB2 GLU   294       2.465   0.068 -25.603  1.00  0.00      PROA
ATOM   4606  CG  GLU   294       2.629   1.626 -27.105  1.00  0.00      PROA
ATOM   4607  HG1 GLU   294       3.281   2.501 -27.313  1.00  0.00      PROA
ATOM   4608  HG2 GLU   294       1.580   1.972 -26.987  1.00  0.00      PROA
ATOM   4609  CD  GLU   294       2.691   0.682 -28.310  1.00  0.00      PROA
ATOM   4610  OE1 GLU   294       2.823  -0.536 -28.200  1.00  0.00      PROA
ATOM   4611  OE2 GLU   294       2.925   1.309 -29.491  1.00  0.00      PROA
ATOM   4612  HE2 GLU   294       2.728   2.249 -29.497  1.00  0.00      PROA
ATOM   4613  C   GLU   294       5.396   1.313 -24.779  1.00  0.00      PROA
ATOM   4614  O   GLU   294       6.000   2.335 -25.106  1.00  0.00      PROA
ATOM   4615  N   PHE   295       5.570   0.747 -23.579  1.00  0.00      PROA
ATOM   4616  HN  PHE   295       5.092  -0.089 -23.320  1.00  0.00      PROA
ATOM   4617  CA  PHE   295       6.467   1.306 -22.563  1.00  0.00      PROA
ATOM   4618  HA  PHE   295       6.322   2.376 -22.536  1.00  0.00      PROA
ATOM   4619  CB  PHE   295       6.153   0.685 -21.193  1.00  0.00      PROA
ATOM   4620  HB1 PHE   295       7.076   0.677 -20.576  1.00  0.00      PROA
ATOM   4621  HB2 PHE   295       5.782  -0.352 -21.340  1.00  0.00      PROA
ATOM   4622  CG  PHE   295       5.094   1.429 -20.401  1.00  0.00      PROA
ATOM   4623  CD1 PHE   295       5.428   2.642 -19.773  1.00  0.00      PROA
ATOM   4624  HD1 PHE   295       6.419   3.053 -19.893  1.00  0.00      PROA
ATOM   4625  CE1 PHE   295       4.482   3.323 -18.991  1.00  0.00      PROA
ATOM   4626  HE1 PHE   295       4.744   4.257 -18.517  1.00  0.00      PROA
ATOM   4627  CZ  PHE   295       3.194   2.789 -18.826  1.00  0.00      PROA
ATOM   4628  HZ  PHE   295       2.472   3.300 -18.205  1.00  0.00      PROA
ATOM   4629  CD2 PHE   295       3.792   0.908 -20.255  1.00  0.00      PROA
ATOM   4630  HD2 PHE   295       3.522  -0.015 -20.747  1.00  0.00      PROA
ATOM   4631  CE2 PHE   295       2.843   1.589 -19.469  1.00  0.00      PROA
ATOM   4632  HE2 PHE   295       1.845   1.190 -19.360  1.00  0.00      PROA
ATOM   4633  C   PHE   295       7.942   1.111 -22.942  1.00  0.00      PROA
ATOM   4634  O   PHE   295       8.623   2.093 -23.226  1.00  0.00      PROA
ATOM   4635  N   ARG   296       8.360  -0.126 -23.242  1.00  0.00      PROA
ATOM   4636  HN  ARG   296       7.731  -0.899 -23.262  1.00  0.00      PROA
ATOM   4637  CA  ARG   296       9.769  -0.439 -23.563  1.00  0.00      PROA
ATOM   4638  HA  ARG   296      10.407   0.202 -22.972  1.00  0.00      PROA
ATOM   4639  CB  ARG   296      10.029  -1.921 -23.237  1.00  0.00      PROA
ATOM   4640  HB1 ARG   296       9.407  -2.543 -23.915  1.00  0.00      PROA
ATOM   4641  HB2 ARG   296       9.715  -2.109 -22.188  1.00  0.00      PROA
ATOM   4642  CG  ARG   296      11.499  -2.355 -23.390  1.00  0.00      PROA
ATOM   4643  HG1 ARG   296      12.148  -1.494 -23.127  1.00  0.00      PROA
ATOM   4644  HG2 ARG   296      11.675  -2.628 -24.452  1.00  0.00      PROA
ATOM   4645  CD  ARG   296      11.896  -3.554 -22.505  1.00  0.00      PROA
ATOM   4646  HD1 ARG   296      11.895  -3.239 -21.440  1.00  0.00      PROA
ATOM   4647  HD2 ARG   296      12.907  -3.907 -22.798  1.00  0.00      PROA
ATOM   4648  NE  ARG   296      10.976  -4.708 -22.623  1.00  0.00      PROA
ATOM   4649  HE  ARG   296      10.001  -4.497 -22.590  1.00  0.00      PROA
ATOM   4650  CZ  ARG   296      11.291  -5.986 -22.767  1.00  0.00      PROA
ATOM   4651  NH1 ARG   296      10.360  -6.901 -22.760  1.00  0.00      PROA
ATOM   4652 HH11 ARG   296       9.401  -6.639 -22.645  1.00  0.00      PROA
ATOM   4653 HH12 ARG   296      10.604  -7.864 -22.869  1.00  0.00      PROA
ATOM   4654  NH2 ARG   296      12.520  -6.394 -22.926  1.00  0.00      PROA
ATOM   4655 HH21 ARG   296      13.268  -5.731 -22.943  1.00  0.00      PROA
ATOM   4656 HH22 ARG   296      12.713  -7.369 -23.031  1.00  0.00      PROA
ATOM   4657  C   ARG   296      10.253   0.024 -24.952  1.00  0.00      PROA
ATOM   4658  O   ARG   296      11.423   0.380 -25.071  1.00  0.00      PROA
ATOM   4659  N   GLN   297       9.341   0.349 -25.872  1.00  0.00      PROA
ATOM   4660  HN  GLN   297       8.403   0.018 -25.803  1.00  0.00      PROA
ATOM   4661  CA  GLN   297       9.615   1.199 -27.042  1.00  0.00      PROA
ATOM   4662  HA  GLN   297      10.425   0.752 -27.598  1.00  0.00      PROA
ATOM   4663  CB  GLN   297       8.361   1.320 -27.927  1.00  0.00      PROA
ATOM   4664  HB1 GLN   297       8.488   2.196 -28.598  1.00  0.00      PROA
ATOM   4665  HB2 GLN   297       7.483   1.495 -27.269  1.00  0.00      PROA
ATOM   4666  CG  GLN   297       8.080   0.086 -28.791  1.00  0.00      PROA
ATOM   4667  HG1 GLN   297       8.297  -0.827 -28.197  1.00  0.00      PROA
ATOM   4668  HG2 GLN   297       8.744   0.110 -29.681  1.00  0.00      PROA
ATOM   4669  CD  GLN   297       6.631   0.017 -29.271  1.00  0.00      PROA
ATOM   4670  OE1 GLN   297       6.036  -1.046 -29.322  1.00  0.00      PROA
ATOM   4671  NE2 GLN   297       5.973   1.113 -29.584  1.00  0.00      PROA
ATOM   4672 HE21 GLN   297       5.025   1.055 -29.897  1.00  0.00      PROA
ATOM   4673 HE22 GLN   297       6.421   2.004 -29.509  1.00  0.00      PROA
ATOM   4674  C   GLN   297      10.031   2.615 -26.628  1.00  0.00      PROA
ATOM   4675  O   GLN   297      11.067   3.114 -27.059  1.00  0.00      PROA
ATOM   4676  N   THR   298       9.234   3.247 -25.765  1.00  0.00      PROA
ATOM   4677  HN  THR   298       8.437   2.793 -25.375  1.00  0.00      PROA
ATOM   4678  CA  THR   298       9.442   4.630 -25.316  1.00  0.00      PROA
ATOM   4679  HA  THR   298       9.668   5.233 -26.183  1.00  0.00      PROA
ATOM   4680  CB  THR   298       8.186   5.163 -24.608  1.00  0.00      PROA
ATOM   4681  HB  THR   298       8.088   4.690 -23.607  1.00  0.00      PROA
ATOM   4682  OG1 THR   298       7.036   4.859 -25.372  1.00  0.00      PROA
ATOM   4683  HG1 THR   298       6.734   4.001 -25.066  1.00  0.00      PROA
ATOM   4684  CG2 THR   298       8.247   6.679 -24.445  1.00  0.00      PROA
ATOM   4685 HG21 THR   298       8.319   7.167 -25.440  1.00  0.00      PROA
ATOM   4686 HG22 THR   298       9.139   6.959 -23.846  1.00  0.00      PROA
ATOM   4687 HG23 THR   298       7.327   7.042 -23.938  1.00  0.00      PROA
ATOM   4688  C   THR   298      10.663   4.764 -24.403  1.00  0.00      PROA
ATOM   4689  O   THR   298      11.475   5.657 -24.624  1.00  0.00      PROA
ATOM   4690  N   PHE   299      10.995   3.704 -23.660  1.00  0.00      PROA
ATOM   4691  HN  PHE   299      10.388   2.918 -23.582  1.00  0.00      PROA
ATOM   4692  CA  PHE   299      12.252   3.601 -22.909  1.00  0.00      PROA
ATOM   4693  HA  PHE   299      12.386   4.513 -22.347  1.00  0.00      PROA
ATOM   4694  CB  PHE   299      12.195   2.390 -21.965  1.00  0.00      PROA
ATOM   4695  HB1 PHE   299      13.119   2.386 -21.350  1.00  0.00      PROA
ATOM   4696  HB2 PHE   299      12.142   1.470 -22.584  1.00  0.00      PROA
ATOM   4697  CG  PHE   299      11.030   2.307 -20.981  1.00  0.00      PROA
ATOM   4698  CD1 PHE   299      10.250   3.433 -20.637  1.00  0.00      PROA
ATOM   4699  HD1 PHE   299      10.463   4.391 -21.087  1.00  0.00      PROA
ATOM   4700  CE1 PHE   299       9.198   3.314 -19.713  1.00  0.00      PROA
ATOM   4701  HE1 PHE   299       8.607   4.181 -19.457  1.00  0.00      PROA
ATOM   4702  CZ  PHE   299       8.912   2.076 -19.122  1.00  0.00      PROA
ATOM   4703  HZ  PHE   299       8.108   1.988 -18.406  1.00  0.00      PROA
ATOM   4704  CD2 PHE   299      10.727   1.064 -20.391  1.00  0.00      PROA
ATOM   4705  HD2 PHE   299      11.306   0.191 -20.651  1.00  0.00      PROA
ATOM   4706  CE2 PHE   299       9.675   0.953 -19.466  1.00  0.00      PROA
ATOM   4707  HE2 PHE   299       9.453  -0.004 -19.018  1.00  0.00      PROA
ATOM   4708  C   PHE   299      13.501   3.534 -23.810  1.00  0.00      PROA
ATOM   4709  O   PHE   299      14.514   4.124 -23.447  1.00  0.00      PROA
ATOM   4710  N   ARG   300      13.389   3.047 -25.063  1.00  0.00      PROA
ATOM   4711  HN  ARG   300      12.559   2.584 -25.364  1.00  0.00      PROA
ATOM   4712  CA  ARG   300      14.458   3.151 -26.085  1.00  0.00      PROA
ATOM   4713  HA  ARG   300      15.323   3.586 -25.609  1.00  0.00      PROA
ATOM   4714  CB  ARG   300      14.826   1.777 -26.692  1.00  0.00      PROA
ATOM   4715  HB1 ARG   300      14.697   1.013 -25.897  1.00  0.00      PROA
ATOM   4716  HB2 ARG   300      15.895   1.816 -26.987  1.00  0.00      PROA
ATOM   4717  CG  ARG   300      14.018   1.312 -27.922  1.00  0.00      PROA
ATOM   4718  HG1 ARG   300      13.196   2.037 -28.101  1.00  0.00      PROA
ATOM   4719  HG2 ARG   300      13.577   0.317 -27.701  1.00  0.00      PROA
ATOM   4720  CD  ARG   300      14.867   1.201 -29.208  1.00  0.00      PROA
ATOM   4721  HD1 ARG   300      15.389   2.164 -29.389  1.00  0.00      PROA
ATOM   4722  HD2 ARG   300      14.205   0.959 -30.067  1.00  0.00      PROA
ATOM   4723  NE  ARG   300      15.903   0.142 -29.135  1.00  0.00      PROA
ATOM   4724  HE  ARG   300      16.082  -0.245 -28.233  1.00  0.00      PROA
ATOM   4725  CZ  ARG   300      16.617  -0.345 -30.143  1.00  0.00      PROA
ATOM   4726  NH1 ARG   300      16.429   0.027 -31.380  1.00  0.00      PROA
ATOM   4727 HH11 ARG   300      15.725   0.703 -31.597  1.00  0.00      PROA
ATOM   4728 HH12 ARG   300      16.988  -0.364 -32.110  1.00  0.00      PROA
ATOM   4729  NH2 ARG   300      17.555  -1.225 -29.930  1.00  0.00      PROA
ATOM   4730 HH21 ARG   300      17.743  -1.540 -29.000  1.00  0.00      PROA
ATOM   4731 HH22 ARG   300      18.086  -1.585 -30.697  1.00  0.00      PROA
ATOM   4732  C   ARG   300      14.307   4.307 -27.089  1.00  0.00      PROA
ATOM   4733  O   ARG   300      15.144   4.398 -27.992  1.00  0.00      PROA
ATOM   4734  N   LYS   301      13.445   5.292 -26.787  1.00  0.00      PROA
ATOM   4735  HN  LYS   301      12.516   5.107 -26.475  1.00  0.00      PROA
ATOM   4736  CA  LYS   301      13.823   6.716 -26.900  1.00  0.00      PROA
ATOM   4737  HA  LYS   301      14.433   6.816 -27.785  1.00  0.00      PROA
ATOM   4738  CB  LYS   301      12.610   7.677 -26.995  1.00  0.00      PROA
ATOM   4739  HB1 LYS   301      12.988   8.716 -26.897  1.00  0.00      PROA
ATOM   4740  HB2 LYS   301      11.932   7.458 -26.144  1.00  0.00      PROA
ATOM   4741  CG  LYS   301      11.786   7.594 -28.289  1.00  0.00      PROA
ATOM   4742  HG1 LYS   301      11.478   6.539 -28.450  1.00  0.00      PROA
ATOM   4743  HG2 LYS   301      12.422   7.917 -29.140  1.00  0.00      PROA
ATOM   4744  CD  LYS   301      10.521   8.481 -28.248  1.00  0.00      PROA
ATOM   4745  HD1 LYS   301       9.856   8.108 -27.440  1.00  0.00      PROA
ATOM   4746  HD2 LYS   301       9.993   8.386 -29.221  1.00  0.00      PROA
ATOM   4747  CE  LYS   301      10.808   9.974 -27.993  1.00  0.00      PROA
ATOM   4748  HE1 LYS   301      11.501  10.358 -28.771  1.00  0.00      PROA
ATOM   4749  HE2 LYS   301      11.258  10.100 -26.985  1.00  0.00      PROA
ATOM   4750  NZ  LYS   301       9.574  10.805 -28.041  1.00  0.00      PROA
ATOM   4751  HZ1 LYS   301       8.906  10.478 -27.314  1.00  0.00      PROA
ATOM   4752  HZ2 LYS   301       9.134  10.719 -28.979  1.00  0.00      PROA
ATOM   4753  HZ3 LYS   301       9.819  11.800 -27.864  1.00  0.00      PROA
ATOM   4754  C   LYS   301      14.694   7.087 -25.693  1.00  0.00      PROA
ATOM   4755  O   LYS   301      15.898   6.882 -25.766  1.00  0.00      PROA
ATOM   4756  N   ILE   302      14.052   7.154 -24.522  1.00  0.00      PROA
ATOM   4757  HN  ILE   302      13.184   6.681 -24.400  1.00  0.00      PROA
ATOM   4758  CA  ILE   302      14.511   7.890 -23.329  1.00  0.00      PROA
ATOM   4759  HA  ILE   302      14.566   8.940 -23.576  1.00  0.00      PROA
ATOM   4760  CB  ILE   302      13.513   7.654 -22.166  1.00  0.00      PROA
ATOM   4761  HB  ILE   302      13.305   6.566 -22.084  1.00  0.00      PROA
ATOM   4762  CG2 ILE   302      14.060   8.160 -20.822  1.00  0.00      PROA
ATOM   4763 HG21 ILE   302      14.431   9.202 -20.929  1.00  0.00      PROA
ATOM   4764 HG22 ILE   302      14.902   7.516 -20.490  1.00  0.00      PROA
ATOM   4765 HG23 ILE   302      13.254   8.147 -20.057  1.00  0.00      PROA
ATOM   4766  CG1 ILE   302      12.167   8.354 -22.470  1.00  0.00      PROA
ATOM   4767 HG11 ILE   302      11.915   8.182 -23.538  1.00  0.00      PROA
ATOM   4768 HG12 ILE   302      12.292   9.444 -22.301  1.00  0.00      PROA
ATOM   4769  CD  ILE   302      10.994   7.863 -21.611  1.00  0.00      PROA
ATOM   4770  HD1 ILE   302      11.209   8.038 -20.535  1.00  0.00      PROA
ATOM   4771  HD2 ILE   302      10.839   6.774 -21.769  1.00  0.00      PROA
ATOM   4772  HD3 ILE   302      10.069   8.416 -21.882  1.00  0.00      PROA
ATOM   4773  C   ILE   302      15.950   7.575 -22.911  1.00  0.00      PROA
ATOM   4774  O   ILE   302      16.767   8.484 -22.845  1.00  0.00      PROA
ATOM   4775  N   ILE   303      16.296   6.299 -22.729  1.00  0.00      PROA
ATOM   4776  HN  ILE   303      15.677   5.549 -22.949  1.00  0.00      PROA
ATOM   4777  CA  ILE   303      17.609   5.911 -22.193  1.00  0.00      PROA
ATOM   4778  HA  ILE   303      17.825   6.536 -21.340  1.00  0.00      PROA
ATOM   4779  CB  ILE   303      17.584   4.419 -21.781  1.00  0.00      PROA
ATOM   4780  HB  ILE   303      17.254   3.807 -22.648  1.00  0.00      PROA
ATOM   4781  CG2 ILE   303      18.973   3.940 -21.324  1.00  0.00      PROA
ATOM   4782 HG21 ILE   303      19.313   4.535 -20.450  1.00  0.00      PROA
ATOM   4783 HG22 ILE   303      19.707   4.068 -22.148  1.00  0.00      PROA
ATOM   4784 HG23 ILE   303      18.925   2.870 -21.028  1.00  0.00      PROA
ATOM   4785  CG1 ILE   303      16.544   4.181 -20.654  1.00  0.00      PROA
ATOM   4786 HG11 ILE   303      15.614   4.731 -20.912  1.00  0.00      PROA
ATOM   4787 HG12 ILE   303      16.953   4.591 -19.707  1.00  0.00      PROA
ATOM   4788  CD  ILE   303      16.189   2.705 -20.431  1.00  0.00      PROA
ATOM   4789  HD1 ILE   303      17.099   2.131 -20.154  1.00  0.00      PROA
ATOM   4790  HD2 ILE   303      15.767   2.273 -21.363  1.00  0.00      PROA
ATOM   4791  HD3 ILE   303      15.448   2.614 -19.608  1.00  0.00      PROA
ATOM   4792  C   ILE   303      18.732   6.247 -23.192  1.00  0.00      PROA
ATOM   4793  O   ILE   303      19.591   7.063 -22.879  1.00  0.00      PROA
ATOM   4794  N   ARG   304      18.502   5.963 -24.484  1.00  0.00      PROA
ATOM   4795  HN  ARG   304      17.691   5.448 -24.748  1.00  0.00      PROA
ATOM   4796  CA  ARG   304      19.371   6.354 -25.619  1.00  0.00      PROA
ATOM   4797  HA  ARG   304      20.398   6.286 -25.294  1.00  0.00      PROA
ATOM   4798  CB  ARG   304      19.129   5.432 -26.821  1.00  0.00      PROA
ATOM   4799  HB1 ARG   304      19.910   5.653 -27.577  1.00  0.00      PROA
ATOM   4800  HB2 ARG   304      18.134   5.685 -27.244  1.00  0.00      PROA
ATOM   4801  CG  ARG   304      19.151   3.921 -26.556  1.00  0.00      PROA
ATOM   4802  HG1 ARG   304      18.305   3.652 -25.888  1.00  0.00      PROA
ATOM   4803  HG2 ARG   304      20.104   3.648 -26.056  1.00  0.00      PROA
ATOM   4804  CD  ARG   304      19.026   3.142 -27.878  1.00  0.00      PROA
ATOM   4805  HD1 ARG   304      18.848   2.067 -27.663  1.00  0.00      PROA
ATOM   4806  HD2 ARG   304      19.955   3.264 -28.473  1.00  0.00      PROA
ATOM   4807  NE  ARG   304      17.896   3.629 -28.703  1.00  0.00      PROA
ATOM   4808  HE  ARG   304      16.983   3.321 -28.440  1.00  0.00      PROA
ATOM   4809  CZ  ARG   304      17.973   4.431 -29.754  1.00  0.00      PROA
ATOM   4810  NH1 ARG   304      16.901   5.026 -30.176  1.00  0.00      PROA
ATOM   4811 HH11 ARG   304      16.065   4.999 -29.628  1.00  0.00      PROA
ATOM   4812 HH12 ARG   304      16.910   5.512 -31.050  1.00  0.00      PROA
ATOM   4813  NH2 ARG   304      19.070   4.703 -30.398  1.00  0.00      PROA
ATOM   4814 HH21 ARG   304      19.935   4.295 -30.106  1.00  0.00      PROA
ATOM   4815 HH22 ARG   304      19.048   5.320 -31.185  1.00  0.00      PROA
ATOM   4816  C   ARG   304      19.204   7.823 -26.067  1.00  0.00      PROA
ATOM   4817  O   ARG   304      19.241   8.104 -27.264  1.00  0.00      PROA
ATOM   4818  N   SER   305      18.655   8.650 -25.187  1.00  0.00      PROA
ATOM   4819  HN  SER   305      18.510   8.350 -24.249  1.00  0.00      PROA
ATOM   4820  CA  SER   305      18.213  10.024 -25.445  1.00  0.00      PROA
ATOM   4821  HA  SER   305      18.823  10.440 -26.233  1.00  0.00      PROA
ATOM   4822  CB  SER   305      16.736   9.993 -25.859  1.00  0.00      PROA
ATOM   4823  HB1 SER   305      16.132   9.590 -25.018  1.00  0.00      PROA
ATOM   4824  HB2 SER   305      16.622   9.333 -26.745  1.00  0.00      PROA
ATOM   4825  OG  SER   305      16.227  11.266 -26.193  1.00  0.00      PROA
ATOM   4826  HG1 SER   305      16.470  11.847 -25.468  1.00  0.00      PROA
ATOM   4827  C   SER   305      18.464  10.927 -24.225  1.00  0.00      PROA
ATOM   4828  O   SER   305      17.848  11.986 -24.116  1.00  0.00      PROA
ATOM   4829  N   HSD   306      19.235  10.427 -23.250  1.00  0.00      PROA
ATOM   4830  HN  HSD   306      19.605   9.506 -23.326  1.00  0.00      PROA
ATOM   4831  CA  HSD   306      19.611  11.128 -22.019  1.00  0.00      PROA
ATOM   4832  HA  HSD   306      19.902  12.135 -22.277  1.00  0.00      PROA
ATOM   4833  CB  HSD   306      18.417  11.142 -21.051  1.00  0.00      PROA
ATOM   4834  HB1 HSD   306      18.473  10.252 -20.388  1.00  0.00      PROA
ATOM   4835  HB2 HSD   306      17.473  11.102 -21.635  1.00  0.00      PROA
ATOM   4836  ND1 HSD   306      19.367  12.759 -19.288  1.00  0.00      PROA
ATOM   4837  HD1 HSD   306      20.149  12.202 -19.009  1.00  0.00      PROA
ATOM   4838  CG  HSD   306      18.404  12.380 -20.197  1.00  0.00      PROA
ATOM   4839  CE1 HSD   306      19.064  13.995 -18.854  1.00  0.00      PROA
ATOM   4840  HE1 HSD   306      19.659  14.539 -18.121  1.00  0.00      PROA
ATOM   4841  NE2 HSD   306      17.945  14.439 -19.449  1.00  0.00      PROA
ATOM   4842  CD2 HSD   306      17.542  13.435 -20.328  1.00  0.00      PROA
ATOM   4843  HD2 HSD   306      16.676  13.568 -20.965  1.00  0.00      PROA
ATOM   4844  C   HSD   306      20.856  10.533 -21.323  1.00  0.00      PROA
ATOM   4845  O   HSD   306      21.468  11.208 -20.499  1.00  0.00      PROA
ATOM   4846  N   VAL   307      21.277   9.307 -21.673  1.00  0.00      PROA
ATOM   4847  HN  VAL   307      20.708   8.721 -22.243  1.00  0.00      PROA
ATOM   4848  CA  VAL   307      22.568   8.710 -21.275  1.00  0.00      PROA
ATOM   4849  HA  VAL   307      23.242   9.521 -21.045  1.00  0.00      PROA
ATOM   4850  CB  VAL   307      22.447   7.771 -20.055  1.00  0.00      PROA
ATOM   4851  HB  VAL   307      23.429   7.283 -19.877  1.00  0.00      PROA
ATOM   4852  CG1 VAL   307      22.027   8.520 -18.785  1.00  0.00      PROA
ATOM   4853 HG11 VAL   307      20.970   8.852 -18.869  1.00  0.00      PROA
ATOM   4854 HG12 VAL   307      22.669   9.415 -18.644  1.00  0.00      PROA
ATOM   4855 HG13 VAL   307      22.119   7.851 -17.903  1.00  0.00      PROA
ATOM   4856  CG2 VAL   307      21.479   6.598 -20.262  1.00  0.00      PROA
ATOM   4857 HG21 VAL   307      21.814   5.972 -21.116  1.00  0.00      PROA
ATOM   4858 HG22 VAL   307      20.460   6.983 -20.483  1.00  0.00      PROA
ATOM   4859 HG23 VAL   307      21.450   5.966 -19.349  1.00  0.00      PROA
ATOM   4860  C   VAL   307      23.228   7.978 -22.448  1.00  0.00      PROA
ATOM   4861  O   VAL   307      22.552   7.521 -23.376  1.00  0.00      PROA
ATOM   4862  C13 DOPG    1       1.672 -20.534  16.696  1.00-20.41      MEMB
ATOM   4863 H13A DOPG    1       1.353 -21.591  16.573  1.00  0.00      MEMB
ATOM   4864 H13B DOPG    1       1.333 -19.936  15.824  1.00  0.00      MEMB
ATOM   4865  OC3 DOPG    1       3.080 -20.551  16.757  1.00  0.00      MEMB
ATOM   4866  HO3 DOPG    1       3.275 -21.257  16.137  1.00  0.00      MEMB
ATOM   4867  C12 DOPG    1       1.055 -19.954  18.043  1.00-20.64      MEMB
ATOM   4868 H12A DOPG    1       1.416 -18.905  18.100  1.00  0.00      MEMB
ATOM   4869  OC2 DOPG    1      -0.350 -19.960  17.886  1.00  0.00      MEMB
ATOM   4870  HO2 DOPG    1      -0.499 -19.512  17.050  1.00  0.00      MEMB
ATOM   4871  C11 DOPG    1       1.466 -20.649  19.377  1.00-19.24      MEMB
ATOM   4872 H11A DOPG    1       0.955 -20.127  20.214  1.00  0.00      MEMB
ATOM   4873 H11B DOPG    1       2.564 -20.534  19.503  1.00  0.00      MEMB
ATOM   4874  P   DOPG    1       1.793 -23.102  20.229  1.00-16.77      MEMB
ATOM   4875  O13 DOPG    1       2.020 -22.530  21.535  1.00-15.92      MEMB
ATOM   4876  O14 DOPG    1       2.812 -23.775  19.480  1.00-16.93      MEMB
ATOM   4877  O12 DOPG    1       1.039 -21.981  19.382  1.00-16.27      MEMB
ATOM   4878  O11 DOPG    1       0.661 -24.215  20.615  1.00-18.19      MEMB
ATOM   4879  C1  DOPG    1      -0.501 -24.249  19.856  1.00-15.07      MEMB
ATOM   4880  HA  DOPG    1      -0.815 -23.335  19.307  1.00  0.00      MEMB
ATOM   4881  HB  DOPG    1      -1.342 -24.538  20.523  1.00  0.00      MEMB
ATOM   4882  C2  DOPG    1      -0.567 -25.357  18.802  1.00-13.89      MEMB
ATOM   4883  HS  DOPG    1      -0.569 -26.373  19.251  1.00  0.00      MEMB
ATOM   4884  O21 DOPG    1       0.618 -25.206  17.943  1.00-12.67      MEMB
ATOM   4885  C21 DOPG    1       0.970 -26.320  17.320  1.00-12.02      MEMB
ATOM   4886  O22 DOPG    1       0.365 -27.377  17.341  1.00-12.33      MEMB
ATOM   4887  C22 DOPG    1       2.345 -26.051  16.630  1.00-10.84      MEMB
ATOM   4888  H2R DOPG    1       2.818 -27.039  16.446  1.00  0.00      MEMB
ATOM   4889  H2S DOPG    1       3.029 -25.530  17.335  1.00  0.00      MEMB
ATOM   4890  C3  DOPG    1      -1.887 -25.305  18.019  1.00-14.33      MEMB
ATOM   4891  HX  DOPG    1      -2.803 -25.448  18.630  1.00  0.00      MEMB
ATOM   4892  HY  DOPG    1      -1.909 -26.255  17.443  1.00  0.00      MEMB
ATOM   4893  O31 DOPG    1      -2.114 -24.121  17.177  1.00-13.47      MEMB
ATOM   4894  C31 DOPG    1      -1.997 -24.340  15.851  1.00-12.95      MEMB
ATOM   4895  O32 DOPG    1      -2.026 -25.507  15.430  1.00-13.09      MEMB
ATOM   4896  C32 DOPG    1      -1.766 -23.105  15.111  1.00-12.11      MEMB
ATOM   4897  H2X DOPG    1      -2.451 -22.323  15.502  1.00  0.00      MEMB
ATOM   4898  H2Y DOPG    1      -0.716 -22.777  15.269  1.00  0.00      MEMB
ATOM   4899  C23 DOPG    1       2.151 -25.341  15.274  1.00 -9.66      MEMB
ATOM   4900  H3R DOPG    1       1.949 -24.258  15.416  1.00  0.00      MEMB
ATOM   4901  H3S DOPG    1       1.360 -25.757  14.614  1.00  0.00      MEMB
ATOM   4902  C24 DOPG    1       3.403 -25.218  14.316  1.00 -8.38      MEMB
ATOM   4903  H4R DOPG    1       3.970 -26.163  14.457  1.00  0.00      MEMB
ATOM   4904  H4S DOPG    1       4.115 -24.519  14.804  1.00  0.00      MEMB
ATOM   4905  C25 DOPG    1       3.098 -25.047  12.809  1.00 -7.16      MEMB
ATOM   4906  H5R DOPG    1       2.581 -24.064  12.799  1.00  0.00      MEMB
ATOM   4907  H5S DOPG    1       2.423 -25.817  12.380  1.00  0.00      MEMB
ATOM   4908  C26 DOPG    1       4.321 -24.937  11.945  1.00 -6.04      MEMB
ATOM   4909  H6R DOPG    1       4.959 -25.833  11.790  1.00  0.00      MEMB
ATOM   4910  H6S DOPG    1       5.079 -24.238  12.359  1.00  0.00      MEMB
ATOM   4911  C27 DOPG    1       4.117 -24.299  10.497  1.00 -5.15      MEMB
ATOM   4912  H7R DOPG    1       5.106 -24.485  10.026  1.00  0.00      MEMB
ATOM   4913  H7S DOPG    1       4.013 -23.204  10.651  1.00  0.00      MEMB
ATOM   4914  C28 DOPG    1       2.985 -24.890   9.723  1.00 -4.09      MEMB
ATOM   4915  H8R DOPG    1       2.785 -24.368   8.764  1.00  0.00      MEMB
ATOM   4916  H8S DOPG    1       2.094 -24.773  10.377  1.00  0.00      MEMB
ATOM   4917  C29 DOPG    1       3.039 -26.365   9.459  1.00 -3.11      MEMB
ATOM   4918  H9R DOPG    1       2.651 -26.958  10.300  1.00  0.00      MEMB
ATOM   4919 C210 DOPG    1       3.417 -27.093   8.386  1.00 -1.91      MEMB
ATOM   4920 H10R DOPG    1       3.237 -28.171   8.508  1.00  0.00      MEMB
ATOM   4921 C211 DOPG    1       3.994 -26.502   7.158  1.00 -1.30      MEMB
ATOM   4922 H11R DOPG    1       4.571 -27.305   6.651  1.00  0.00      MEMB
ATOM   4923 H11S DOPG    1       4.667 -25.680   7.484  1.00  0.00      MEMB
ATOM   4924 C212 DOPG    1       2.922 -26.076   6.256  1.00 -0.16      MEMB
ATOM   4925 H12R DOPG    1       2.116 -25.469   6.722  1.00  0.00      MEMB
ATOM   4926 H12S DOPG    1       2.361 -26.980   5.935  1.00  0.00      MEMB
ATOM   4927 C213 DOPG    1       3.535 -25.455   4.956  1.00  0.33      MEMB
ATOM   4928 H13R DOPG    1       4.450 -26.014   4.665  1.00  0.00      MEMB
ATOM   4929 H13S DOPG    1       3.844 -24.403   5.137  1.00  0.00      MEMB
ATOM   4930 C214 DOPG    1       2.461 -25.458   3.777  1.00  1.47      MEMB
ATOM   4931 H14R DOPG    1       1.457 -25.054   4.029  1.00  0.00      MEMB
ATOM   4932 H14S DOPG    1       2.279 -26.531   3.550  1.00  0.00      MEMB
ATOM   4933 C215 DOPG    1       2.894 -24.578   2.614  1.00  2.35      MEMB
ATOM   4934 H15R DOPG    1       3.894 -24.900   2.254  1.00  0.00      MEMB
ATOM   4935 H15S DOPG    1       2.939 -23.493   2.847  1.00  0.00      MEMB
ATOM   4936 C216 DOPG    1       1.887 -24.607   1.374  1.00  3.48      MEMB
ATOM   4937 H16R DOPG    1       1.084 -23.891   1.649  1.00  0.00      MEMB
ATOM   4938 H16S DOPG    1       1.451 -25.626   1.295  1.00  0.00      MEMB
ATOM   4939 C217 DOPG    1       2.465 -24.447  -0.016  1.00  2.94      MEMB
ATOM   4940 H17R DOPG    1       1.591 -24.175  -0.645  1.00  0.00      MEMB
ATOM   4941 H17S DOPG    1       2.817 -25.417  -0.427  1.00  0.00      MEMB
ATOM   4942 C218 DOPG    1       3.569 -23.463  -0.373  1.00  4.04      MEMB
ATOM   4943 H18R DOPG    1       3.187 -22.420  -0.357  1.00  0.00      MEMB
ATOM   4944 H18S DOPG    1       4.111 -23.699  -1.314  1.00  0.00      MEMB
ATOM   4945 H18T DOPG    1       4.390 -23.529   0.373  1.00  0.00      MEMB
ATOM   4946  C33 DOPG    1      -1.761 -23.263  13.586  1.00-10.97      MEMB
ATOM   4947  H3X DOPG    1      -2.782 -23.675  13.439  1.00  0.00      MEMB
ATOM   4948  H3Y DOPG    1      -0.886 -23.832  13.205  1.00  0.00      MEMB
ATOM   4949  C34 DOPG    1      -1.884 -22.012  12.683  1.00 -9.91      MEMB
ATOM   4950  H4X DOPG    1      -2.747 -21.419  13.054  1.00  0.00      MEMB
ATOM   4951  H4Y DOPG    1      -0.987 -21.358  12.648  1.00  0.00      MEMB
ATOM   4952  C35 DOPG    1      -2.275 -22.261  11.210  1.00 -8.77      MEMB
ATOM   4953  H5X DOPG    1      -2.282 -21.238  10.776  1.00  0.00      MEMB
ATOM   4954  H5Y DOPG    1      -3.282 -22.728  11.234  1.00  0.00      MEMB
ATOM   4955  C36 DOPG    1      -1.275 -23.189  10.391  1.00 -7.62      MEMB
ATOM   4956  H6X DOPG    1      -0.369 -22.558  10.508  1.00  0.00      MEMB
ATOM   4957  H6Y DOPG    1      -1.028 -24.161  10.869  1.00  0.00      MEMB
ATOM   4958  C37 DOPG    1      -1.589 -23.355   8.898  1.00 -6.59      MEMB
ATOM   4959  H7X DOPG    1      -2.325 -24.185   8.967  1.00  0.00      MEMB
ATOM   4960  H7Y DOPG    1      -1.963 -22.407   8.457  1.00  0.00      MEMB
ATOM   4961  C38 DOPG    1      -0.387 -23.711   8.117  1.00 -5.26      MEMB
ATOM   4962  H8X DOPG    1       0.230 -24.327   8.805  1.00  0.00      MEMB
ATOM   4963  H8Y DOPG    1      -0.629 -24.488   7.360  1.00  0.00      MEMB
ATOM   4964  C39 DOPG    1       0.491 -22.483   7.616  1.00 -4.06      MEMB
ATOM   4965  H9X DOPG    1       1.026 -21.910   8.389  1.00  0.00      MEMB
ATOM   4966 C310 DOPG    1       0.649 -22.143   6.280  1.00 -2.66      MEMB
ATOM   4967 H10X DOPG    1       1.450 -21.424   6.055  1.00  0.00      MEMB
ATOM   4968 C311 DOPG    1       0.052 -22.944   5.135  1.00 -2.58      MEMB
ATOM   4969 H11X DOPG    1       0.720 -22.795   4.259  1.00  0.00      MEMB
ATOM   4970 H11Y DOPG    1      -0.105 -24.036   5.272  1.00  0.00      MEMB
ATOM   4971 C312 DOPG    1      -1.252 -22.201   4.804  1.00 -1.15      MEMB
ATOM   4972 H12X DOPG    1      -2.045 -22.485   5.529  1.00  0.00      MEMB
ATOM   4973 H12Y DOPG    1      -1.133 -21.106   4.951  1.00  0.00      MEMB
ATOM   4974 C313 DOPG    1      -1.897 -22.472   3.394  1.00 -0.28      MEMB
ATOM   4975 H13X DOPG    1      -1.705 -23.564   3.333  1.00  0.00      MEMB
ATOM   4976 H13Y DOPG    1      -2.939 -22.136   3.583  1.00  0.00      MEMB
ATOM   4977 C314 DOPG    1      -1.174 -21.739   2.250  1.00  0.84      MEMB
ATOM   4978 H14X DOPG    1      -1.224 -20.632   2.332  1.00  0.00      MEMB
ATOM   4979 H14Y DOPG    1      -0.115 -22.074   2.235  1.00  0.00      MEMB
ATOM   4980 C315 DOPG    1      -1.755 -22.031   0.884  1.00  1.60      MEMB
ATOM   4981 H15X DOPG    1      -2.858 -21.898   0.879  1.00  0.00      MEMB
ATOM   4982 H15Y DOPG    1      -1.546 -23.080   0.583  1.00  0.00      MEMB
ATOM   4983 C316 DOPG    1      -1.089 -21.046  -0.140  1.00  2.64      MEMB
ATOM   4984 H16X DOPG    1      -1.490 -20.030   0.066  1.00  0.00      MEMB
ATOM   4985 H16Y DOPG    1       0.013 -21.118  -0.023  1.00  0.00      MEMB
ATOM   4986 C317 DOPG    1      -1.416 -21.378  -1.598  1.00  0.00      MEMB
ATOM   4987 H17X DOPG    1      -2.449 -21.783  -1.553  1.00  0.00      MEMB
ATOM   4988 H17Y DOPG    1      -0.873 -22.256  -2.008  1.00  0.00      MEMB
ATOM   4989 C318 DOPG    1      -1.607 -20.229  -2.553  1.00  0.00      MEMB
ATOM   4990 H18X DOPG    1      -0.599 -19.901  -2.887  1.00  0.00      MEMB
ATOM   4991 H18Y DOPG    1      -2.235 -20.634  -3.376  1.00  0.00      MEMB
ATOM   4992 H18Z DOPG    1      -2.196 -19.370  -2.168  1.00  0.00      MEMB
ATOM   4993  C13 DOPG    2      27.922   4.978  19.877  1.00-20.41      MEMB
ATOM   4994 H13A DOPG    2      27.510   3.984  20.153  1.00  0.00      MEMB
ATOM   4995 H13B DOPG    2      28.884   4.915  19.324  1.00  0.00      MEMB
ATOM   4996  OC3 DOPG    2      27.980   5.779  21.074  1.00  0.00      MEMB
ATOM   4997  HO3 DOPG    2      28.658   6.432  20.888  1.00  0.00      MEMB
ATOM   4998  C12 DOPG    2      26.934   5.683  18.903  1.00-20.64      MEMB
ATOM   4999 H12A DOPG    2      27.186   6.764  18.926  1.00  0.00      MEMB
ATOM   5000  OC2 DOPG    2      27.121   5.220  17.538  1.00  0.00      MEMB
ATOM   5001  HO2 DOPG    2      27.827   5.760  17.177  1.00  0.00      MEMB
ATOM   5002  C11 DOPG    2      25.467   5.554  19.281  1.00-19.24      MEMB
ATOM   5003 H11A DOPG    2      24.923   6.203  18.563  1.00  0.00      MEMB
ATOM   5004 H11B DOPG    2      25.196   5.968  20.275  1.00  0.00      MEMB
ATOM   5005  P   DOPG    2      23.649   3.907  18.673  1.00-16.77      MEMB
ATOM   5006  O13 DOPG    2      22.674   4.714  19.440  1.00-15.92      MEMB
ATOM   5007  O14 DOPG    2      23.448   2.456  18.663  1.00-16.93      MEMB
ATOM   5008  O12 DOPG    2      25.076   4.184  19.330  1.00-16.27      MEMB
ATOM   5009  O11 DOPG    2      23.721   4.407  17.222  1.00-18.19      MEMB
ATOM   5010  C1  DOPG    2      22.964   3.753  16.189  1.00-15.07      MEMB
ATOM   5011  HA  DOPG    2      22.555   4.609  15.612  1.00  0.00      MEMB
ATOM   5012  HB  DOPG    2      22.096   3.211  16.623  1.00  0.00      MEMB
ATOM   5013  C2  DOPG    2      23.875   2.899  15.351  1.00-13.89      MEMB
ATOM   5014  HS  DOPG    2      24.226   2.036  15.957  1.00  0.00      MEMB
ATOM   5015  O21 DOPG    2      24.927   3.792  14.999  1.00-12.67      MEMB
ATOM   5016  C21 DOPG    2      26.173   3.428  14.858  1.00-12.02      MEMB
ATOM   5017  O22 DOPG    2      26.651   2.369  15.172  1.00-12.33      MEMB
ATOM   5018  C22 DOPG    2      26.909   4.577  14.162  1.00-10.84      MEMB
ATOM   5019  H2R DOPG    2      27.978   4.472  14.442  1.00  0.00      MEMB
ATOM   5020  H2S DOPG    2      26.629   5.575  14.563  1.00  0.00      MEMB
ATOM   5021  C3  DOPG    2      23.209   2.370  14.072  1.00-14.33      MEMB
ATOM   5022  HX  DOPG    2      22.529   1.560  14.414  1.00  0.00      MEMB
ATOM   5023  HY  DOPG    2      24.016   1.926  13.451  1.00  0.00      MEMB
ATOM   5024  O31 DOPG    2      22.494   3.378  13.412  1.00-13.47      MEMB
ATOM   5025  C31 DOPG    2      21.905   2.922  12.259  1.00-12.95      MEMB
ATOM   5026  O32 DOPG    2      22.042   1.792  11.804  1.00-13.09      MEMB
ATOM   5027  C32 DOPG    2      21.040   3.988  11.643  1.00-12.11      MEMB
ATOM   5028  H2X DOPG    2      20.926   3.724  10.570  1.00  0.00      MEMB
ATOM   5029  H2Y DOPG    2      20.010   3.971  12.058  1.00  0.00      MEMB
ATOM   5030  C23 DOPG    2      26.633   4.531  12.596  1.00 -9.66      MEMB
ATOM   5031  H3R DOPG    2      26.680   5.479  12.019  1.00  0.00      MEMB
ATOM   5032  H3S DOPG    2      25.643   4.047  12.456  1.00  0.00      MEMB
ATOM   5033  C24 DOPG    2      27.801   3.904  11.837  1.00 -8.38      MEMB
ATOM   5034  H4R DOPG    2      28.137   2.994  12.377  1.00  0.00      MEMB
ATOM   5035  H4S DOPG    2      28.610   4.659  11.737  1.00  0.00      MEMB
ATOM   5036  C25 DOPG    2      27.424   3.602  10.363  1.00 -7.16      MEMB
ATOM   5037  H5R DOPG    2      28.419   3.543   9.873  1.00  0.00      MEMB
ATOM   5038  H5S DOPG    2      26.965   4.437   9.791  1.00  0.00      MEMB
ATOM   5039  C26 DOPG    2      26.702   2.229  10.203  1.00 -6.04      MEMB
ATOM   5040  H6R DOPG    2      25.628   2.254  10.488  1.00  0.00      MEMB
ATOM   5041  H6S DOPG    2      27.218   1.508  10.873  1.00  0.00      MEMB
ATOM   5042  C27 DOPG    2      26.783   1.735   8.766  1.00 -5.15      MEMB
ATOM   5043  H7R DOPG    2      27.836   1.849   8.427  1.00  0.00      MEMB
ATOM   5044  H7S DOPG    2      26.260   2.358   8.009  1.00  0.00      MEMB
ATOM   5045  C28 DOPG    2      26.380   0.268   8.684  1.00 -4.09      MEMB
ATOM   5046  H8R DOPG    2      25.318   0.165   8.993  1.00  0.00      MEMB
ATOM   5047  H8S DOPG    2      27.017  -0.262   9.424  1.00  0.00      MEMB
ATOM   5048  C29 DOPG    2      26.656  -0.368   7.364  1.00 -3.11      MEMB
ATOM   5049  H9R DOPG    2      27.730  -0.274   7.143  1.00  0.00      MEMB
ATOM   5050 C210 DOPG    2      25.834  -0.774   6.414  1.00 -1.91      MEMB
ATOM   5051 H10R DOPG    2      26.338  -1.030   5.470  1.00  0.00      MEMB
ATOM   5052 C211 DOPG    2      24.313  -0.750   6.298  1.00 -1.30      MEMB
ATOM   5053 H11R DOPG    2      23.988  -0.477   7.325  1.00  0.00      MEMB
ATOM   5054 H11S DOPG    2      23.911  -1.757   6.059  1.00  0.00      MEMB
ATOM   5055 C212 DOPG    2      23.683   0.271   5.348  1.00 -0.16      MEMB
ATOM   5056 H12R DOPG    2      24.120   0.161   4.332  1.00  0.00      MEMB
ATOM   5057 H12S DOPG    2      23.985   1.254   5.770  1.00  0.00      MEMB
ATOM   5058 C213 DOPG    2      22.162   0.123   5.151  1.00  0.33      MEMB
ATOM   5059 H13R DOPG    2      21.604   0.061   6.109  1.00  0.00      MEMB
ATOM   5060 H13S DOPG    2      22.018  -0.790   4.534  1.00  0.00      MEMB
ATOM   5061 C214 DOPG    2      21.604   1.324   4.391  1.00  1.47      MEMB
ATOM   5062 H14R DOPG    2      21.680   2.293   4.929  1.00  0.00      MEMB
ATOM   5063 H14S DOPG    2      20.528   1.095   4.237  1.00  0.00      MEMB
ATOM   5064 C215 DOPG    2      22.272   1.608   3.110  1.00  2.35      MEMB
ATOM   5065 H15R DOPG    2      23.329   1.933   3.221  1.00  0.00      MEMB
ATOM   5066 H15S DOPG    2      21.787   2.530   2.723  1.00  0.00      MEMB
ATOM   5067 C216 DOPG    2      22.155   0.633   1.873  1.00  3.48      MEMB
ATOM   5068 H16R DOPG    2      21.066   0.693   1.660  1.00  0.00      MEMB
ATOM   5069 H16S DOPG    2      22.281  -0.432   2.166  1.00  0.00      MEMB
ATOM   5070 C217 DOPG    2      23.046   1.136   0.672  1.00  2.94      MEMB
ATOM   5071 H17R DOPG    2      22.838   2.201   0.433  1.00  0.00      MEMB
ATOM   5072 H17S DOPG    2      22.564   0.657  -0.207  1.00  0.00      MEMB
ATOM   5073 C218 DOPG    2      24.529   0.844   0.764  1.00  4.04      MEMB
ATOM   5074 H18R DOPG    2      24.674  -0.242   0.944  1.00  0.00      MEMB
ATOM   5075 H18S DOPG    2      25.068   1.340   1.600  1.00  0.00      MEMB
ATOM   5076 H18T DOPG    2      25.079   1.174  -0.143  1.00  0.00      MEMB
ATOM   5077  C33 DOPG    2      21.705   5.379  11.761  1.00-10.97      MEMB
ATOM   5078  H3X DOPG    2      22.720   5.339  11.312  1.00  0.00      MEMB
ATOM   5079  H3Y DOPG    2      21.970   5.546  12.828  1.00  0.00      MEMB
ATOM   5080  C34 DOPG    2      20.901   6.652  11.330  1.00 -9.91      MEMB
ATOM   5081  H4X DOPG    2      19.921   6.592  11.850  1.00  0.00      MEMB
ATOM   5082  H4Y DOPG    2      21.459   7.535  11.709  1.00  0.00      MEMB
ATOM   5083  C35 DOPG    2      20.753   6.723   9.754  1.00 -8.77      MEMB
ATOM   5084  H5X DOPG    2      20.178   7.636   9.486  1.00  0.00      MEMB
ATOM   5085  H5Y DOPG    2      20.127   5.837   9.513  1.00  0.00      MEMB
ATOM   5086  C36 DOPG    2      22.002   6.593   8.913  1.00 -7.62      MEMB
ATOM   5087  H6X DOPG    2      22.652   7.489   9.003  1.00  0.00      MEMB
ATOM   5088  H6Y DOPG    2      22.632   5.748   9.264  1.00  0.00      MEMB
ATOM   5089  C37 DOPG    2      21.705   6.408   7.395  1.00 -6.59      MEMB
ATOM   5090  H7X DOPG    2      21.254   5.410   7.205  1.00  0.00      MEMB
ATOM   5091  H7Y DOPG    2      21.008   7.160   6.967  1.00  0.00      MEMB
ATOM   5092  C38 DOPG    2      23.020   6.399   6.587  1.00 -5.26      MEMB
ATOM   5093  H8X DOPG    2      23.584   5.468   6.810  1.00  0.00      MEMB
ATOM   5094  H8Y DOPG    2      22.623   6.344   5.550  1.00  0.00      MEMB
ATOM   5095  C39 DOPG    2      23.810   7.679   6.720  1.00 -4.06      MEMB
ATOM   5096  H9X DOPG    2      23.272   8.634   6.813  1.00  0.00      MEMB
ATOM   5097 C310 DOPG    2      25.103   7.692   6.908  1.00 -2.66      MEMB
ATOM   5098 H10X DOPG    2      25.577   8.670   7.074  1.00  0.00      MEMB
ATOM   5099 C311 DOPG    2      25.984   6.477   6.972  1.00 -2.58      MEMB
ATOM   5100 H11X DOPG    2      25.892   6.155   8.032  1.00  0.00      MEMB
ATOM   5101 H11Y DOPG    2      25.666   5.648   6.305  1.00  0.00      MEMB
ATOM   5102 C312 DOPG    2      27.444   6.794   6.701  1.00 -1.15      MEMB
ATOM   5103 H12X DOPG    2      27.822   7.506   7.467  1.00  0.00      MEMB
ATOM   5104 H12Y DOPG    2      28.022   5.854   6.826  1.00  0.00      MEMB
ATOM   5105 C313 DOPG    2      27.888   7.252   5.353  1.00 -0.28      MEMB
ATOM   5106 H13X DOPG    2      27.559   8.250   4.993  1.00  0.00      MEMB
ATOM   5107 H13Y DOPG    2      28.989   7.327   5.481  1.00  0.00      MEMB
ATOM   5108 C314 DOPG    2      27.597   6.271   4.148  1.00  0.84      MEMB
ATOM   5109 H14X DOPG    2      28.206   6.502   3.248  1.00  0.00      MEMB
ATOM   5110 H14Y DOPG    2      27.743   5.192   4.369  1.00  0.00      MEMB
ATOM   5111 C315 DOPG    2      26.216   6.468   3.524  1.00  1.60      MEMB
ATOM   5112 H15X DOPG    2      26.237   7.560   3.322  1.00  0.00      MEMB
ATOM   5113 H15Y DOPG    2      25.421   6.156   4.234  1.00  0.00      MEMB
ATOM   5114 C316 DOPG    2      25.942   5.740   2.086  1.00  2.64      MEMB
ATOM   5115 H16X DOPG    2      26.752   5.965   1.359  1.00  0.00      MEMB
ATOM   5116 H16Y DOPG    2      25.773   4.661   2.292  1.00  0.00      MEMB
ATOM   5117 C317 DOPG    2      24.587   6.243   1.455  1.00  0.00      MEMB
ATOM   5118 H17X DOPG    2      23.814   6.292   2.252  1.00  0.00      MEMB
ATOM   5119 H17Y DOPG    2      24.219   5.467   0.750  1.00  0.00      MEMB
ATOM   5120 C318 DOPG    2      24.670   7.623   0.850  1.00  0.00      MEMB
ATOM   5121 H18X DOPG    2      25.468   7.563   0.079  1.00  0.00      MEMB
ATOM   5122 H18Y DOPG    2      23.708   7.895   0.366  1.00  0.00      MEMB
ATOM   5123 H18Z DOPG    2      24.968   8.332   1.651  1.00  0.00      MEMB
ATOM   5124  C13 DOPG    3     -14.541   5.823  20.965  1.00-20.41      MEMB
ATOM   5125 H13A DOPG    3     -15.183   6.294  21.740  1.00  0.00      MEMB
ATOM   5126 H13B DOPG    3     -14.760   4.735  20.933  1.00  0.00      MEMB
ATOM   5127  OC3 DOPG    3     -13.212   6.268  21.259  1.00  0.00      MEMB
ATOM   5128  HO3 DOPG    3     -13.198   6.378  22.213  1.00  0.00      MEMB
ATOM   5129  C12 DOPG    3     -15.033   6.370  19.545  1.00-20.64      MEMB
ATOM   5130 H12A DOPG    3     -14.250   6.141  18.790  1.00  0.00      MEMB
ATOM   5131  OC2 DOPG    3     -16.213   5.702  19.219  1.00  0.00      MEMB
ATOM   5132  HO2 DOPG    3     -16.642   6.249  18.557  1.00  0.00      MEMB
ATOM   5133  C11 DOPG    3     -15.213   7.938  19.613  1.00-19.24      MEMB
ATOM   5134 H11A DOPG    3     -14.143   8.227  19.696  1.00  0.00      MEMB
ATOM   5135 H11B DOPG    3     -15.782   8.107  20.552  1.00  0.00      MEMB
ATOM   5136  P   DOPG    3     -15.503   9.863  17.873  1.00-16.77      MEMB
ATOM   5137  O13 DOPG    3     -15.363  10.795  18.973  1.00-15.92      MEMB
ATOM   5138  O14 DOPG    3     -16.323  10.236  16.703  1.00-16.93      MEMB
ATOM   5139  O12 DOPG    3     -15.999   8.444  18.495  1.00-16.27      MEMB
ATOM   5140  O11 DOPG    3     -14.089   9.528  17.355  1.00-18.19      MEMB
ATOM   5141  C1  DOPG    3     -13.660   8.442  16.668  1.00-15.07      MEMB
ATOM   5142  HA  DOPG    3     -14.556   7.972  16.210  1.00  0.00      MEMB
ATOM   5143  HB  DOPG    3     -13.191   7.742  17.392  1.00  0.00      MEMB
ATOM   5144  C2  DOPG    3     -12.736   8.923  15.580  1.00-13.89      MEMB
ATOM   5145  HS  DOPG    3     -12.008   9.580  16.102  1.00  0.00      MEMB
ATOM   5146  O21 DOPG    3     -13.572   9.771  14.711  1.00-12.67      MEMB
ATOM   5147  C21 DOPG    3     -12.913  10.668  14.011  1.00-12.02      MEMB
ATOM   5148  O22 DOPG    3     -11.733  10.960  13.953  1.00-12.33      MEMB
ATOM   5149  C22 DOPG    3     -13.966  11.437  13.315  1.00-10.84      MEMB
ATOM   5150  H2R DOPG    3     -13.569  11.601  12.291  1.00  0.00      MEMB
ATOM   5151  H2S DOPG    3     -14.145  12.431  13.779  1.00  0.00      MEMB
ATOM   5152  C3  DOPG    3     -12.148   7.729  14.722  1.00-14.33      MEMB
ATOM   5153  HX  DOPG    3     -11.940   6.850  15.368  1.00  0.00      MEMB
ATOM   5154  HY  DOPG    3     -11.188   8.136  14.340  1.00  0.00      MEMB
ATOM   5155  O31 DOPG    3     -12.994   7.524  13.613  1.00-13.47      MEMB
ATOM   5156  C31 DOPG    3     -13.964   6.629  13.671  1.00-12.95      MEMB
ATOM   5157  O32 DOPG    3     -14.291   5.952  14.666  1.00-13.09      MEMB
ATOM   5158  C32 DOPG    3     -14.803   6.715  12.386  1.00-12.11      MEMB
ATOM   5159  H2X DOPG    3     -15.842   6.356  12.542  1.00  0.00      MEMB
ATOM   5160  H2Y DOPG    3     -14.793   7.745  11.970  1.00  0.00      MEMB
ATOM   5161  C23 DOPG    3     -15.248  10.594  13.067  1.00 -9.66      MEMB
ATOM   5162  H3R DOPG    3     -15.721  10.415  14.057  1.00  0.00      MEMB
ATOM   5163  H3S DOPG    3     -15.038   9.708  12.431  1.00  0.00      MEMB
ATOM   5164  C24 DOPG    3     -16.309  11.390  12.215  1.00 -8.38      MEMB
ATOM   5165  H4R DOPG    3     -16.196  12.469  12.454  1.00  0.00      MEMB
ATOM   5166  H4S DOPG    3     -17.296  10.951  12.474  1.00  0.00      MEMB
ATOM   5167  C25 DOPG    3     -16.032  11.154  10.768  1.00 -7.16      MEMB
ATOM   5168  H5R DOPG    3     -16.094  10.051  10.645  1.00  0.00      MEMB
ATOM   5169  H5S DOPG    3     -14.961  11.399  10.601  1.00  0.00      MEMB
ATOM   5170  C26 DOPG    3     -16.943  12.101   9.885  1.00 -6.04      MEMB
ATOM   5171  H6R DOPG    3     -16.615  12.417   8.871  1.00  0.00      MEMB
ATOM   5172  H6S DOPG    3     -17.109  13.104  10.333  1.00  0.00      MEMB
ATOM   5173  C27 DOPG    3     -18.374  11.540   9.733  1.00 -5.15      MEMB
ATOM   5174  H7R DOPG    3     -19.028  12.395   9.458  1.00  0.00      MEMB
ATOM   5175  H7S DOPG    3     -18.726  11.056  10.669  1.00  0.00      MEMB
ATOM   5176  C28 DOPG    3     -18.492  10.524   8.573  1.00 -4.09      MEMB
ATOM   5177  H8R DOPG    3     -18.141  10.977   7.621  1.00  0.00      MEMB
ATOM   5178  H8S DOPG    3     -19.575  10.476   8.329  1.00  0.00      MEMB
ATOM   5179  C29 DOPG    3     -17.861   9.192   8.909  1.00 -3.11      MEMB
ATOM   5180  H9R DOPG    3     -18.201   8.734   9.850  1.00  0.00      MEMB
ATOM   5181 C210 DOPG    3     -17.039   8.468   8.150  1.00 -1.91      MEMB
ATOM   5182 H10R DOPG    3     -16.745   7.461   8.480  1.00  0.00      MEMB
ATOM   5183 C211 DOPG    3     -16.500   8.747   6.744  1.00 -1.30      MEMB
ATOM   5184 H11R DOPG    3     -15.425   8.478   6.833  1.00  0.00      MEMB
ATOM   5185 H11S DOPG    3     -16.530   9.832   6.504  1.00  0.00      MEMB
ATOM   5186 C212 DOPG    3     -17.021   7.921   5.511  1.00 -0.16      MEMB
ATOM   5187 H12R DOPG    3     -18.128   7.990   5.441  1.00  0.00      MEMB
ATOM   5188 H12S DOPG    3     -16.713   6.877   5.732  1.00  0.00      MEMB
ATOM   5189 C213 DOPG    3     -16.455   8.467   4.232  1.00  0.33      MEMB
ATOM   5190 H13R DOPG    3     -15.358   8.342   4.353  1.00  0.00      MEMB
ATOM   5191 H13S DOPG    3     -16.632   9.554   4.086  1.00  0.00      MEMB
[truncated: 4,039,992 more chars]
